# Supplementary material for: A chiral analog of the bicyclic guanidine TBD: synthesis, structure and Brønsted base catalysis
Source: Beilstein J Org Chem. 2016 Aug 19;12:1870–6. doi: 10.3762/bjoc.12.176 (PMC5082680; doi:10.3762/bjoc.12.176)
Supplement: File 2 — X-ray data of guanidine 10 as benzoate salt (CCDC-1482611). [file Beilstein_J_Org_Chem-12-1870-s002.cif]

 
data_goldberg1 
 
_audit_creation_method            SHELXL-97 
_chemical_name_systematic 
; 
 ? 
; 
_chemical_name_common             ? 
_chemical_melting_point           ? 
_chemical_formula_moiety          
 '2(C19 H22 N3), 2(C7 H5 O2), (C4 H8 O2)' 
_chemical_formula_sum 
 'C56 H62 N6 O6' 
_chemical_formula_weight          915.12 
_chemical_absolute_configuration  syn
 
loop_ 
 _atom_type_symbol 
 _atom_type_description 
 _atom_type_scat_dispersion_real 
 _atom_type_scat_dispersion_imag 
 _atom_type_scat_source 
 'C'  'C'   0.0033   0.0016 
 'International Tables Vol C Tables 4.2.6.8 and 6.1.1.4' 
 'H'  'H'   0.0000   0.0000 
 'International Tables Vol C Tables 4.2.6.8 and 6.1.1.4' 
 'N'  'N'   0.0061   0.0033 
 'International Tables Vol C Tables 4.2.6.8 and 6.1.1.4' 
 'O'  'O'   0.0106   0.0060 
 'International Tables Vol C Tables 4.2.6.8 and 6.1.1.4' 
 
_symmetry_cell_setting            monoclinic
_symmetry_space_group_name_H-M    'P 21'
 
loop_ 
 _symmetry_equiv_pos_as_xyz 
 'x, y, z' 
 '-x, y+1/2, -z' 
 
_cell_length_a                    15.2019(12) 
_cell_length_b                    9.6219(8) 
_cell_length_c                    17.1451(14) 
_cell_angle_alpha                 90.00 
_cell_angle_beta                  101.0070(10) 
_cell_angle_gamma                 90.00 
_cell_volume                      2461.7(3) 
_cell_formula_units_Z             2 
_cell_measurement_temperature     185(2) 
_cell_measurement_reflns_used     6112
_cell_measurement_theta_min       3
_cell_measurement_theta_max       23 
 
_exptl_crystal_description        block
_exptl_crystal_colour             colorless
_exptl_crystal_size_max           0.40
_exptl_crystal_size_mid           0.36
_exptl_crystal_size_min           0.26
_exptl_crystal_density_meas       ? 
_exptl_crystal_density_diffrn     1.235 
_exptl_crystal_density_method     'not measured' 
_exptl_crystal_F_000              976 
_exptl_absorpt_coefficient_mu     0.081 
_exptl_absorpt_correction_type    multi-scan
_exptl_absorpt_correction_T_min   0.934
_exptl_absorpt_correction_T_max   1.000
_exptl_absorpt_process_details    'SADABS (Sheldrick, 2000)'
 
_exptl_special_details 
; 
 ? 
; 
 
_diffrn_ambient_temperature       185(2) 
_diffrn_radiation_wavelength      0.71073 
_diffrn_radiation_type            MoK\a 
_diffrn_radiation_source          'normal-focus sealed tube' 
_diffrn_radiation_monochromator   graphite 
_diffrn_measurement_device_type   Siemens_SMART_1K_CCD
_diffrn_measurement_method        \w
_diffrn_detector_area_resol_mean  ? 
_diffrn_standards_number          213
_diffrn_standards_interval_count  ? 
_diffrn_standards_interval_time   1200
_diffrn_standards_decay_%         0.0
_diffrn_reflns_number             25966 
_diffrn_reflns_av_R_equivalents   0.1274 
_diffrn_reflns_av_sigmaI/netI     0.1237 
_diffrn_reflns_limit_h_min        -18 
_diffrn_reflns_limit_h_max        18 
_diffrn_reflns_limit_k_min        -11 
_diffrn_reflns_limit_k_max        11 
_diffrn_reflns_limit_l_min        -21 
_diffrn_reflns_limit_l_max        21 
_diffrn_reflns_theta_min          1.64 
_diffrn_reflns_theta_max          26.00 
_reflns_number_total              5087 
_reflns_number_gt                 2948 
_reflns_threshold_expression      I>2sigma(I) 
 
_computing_data_collection        'SMART (Siemens, 1995)' 
_computing_cell_refinement        'SAINT (Siemens, 1995)'
_computing_data_reduction         'SAINT (Siemens, 1995)'
_computing_structure_solution     'SHELXS-97 (Sheldrick, 2008)' 
_computing_structure_refinement   'SHELXL-97 (Sheldrick, 2008)' 
_computing_molecular_graphics     ? 
_computing_publication_material   'SHELXL-97 (Sheldrick, 2008)'
 
_refine_special_details 
; 
 Refinement of F^2^ against ALL reflections.  The weighted R-factor wR and 
 goodness of fit S are based on F^2^, conventional R-factors R are based 
 on F, with F set to zero for negative F^2^. The threshold expression of 
 F^2^ > 2sigma(F^2^) is used only for calculating R-factors(gt) etc. and is 
 not relevant to the choice of reflections for refinement.  R-factors based 
 on F^2^ are statistically about twice as large as those based on F, and R- 
 factors based on ALL data will be even larger. 
; 
 
_refine_ls_structure_factor_coef  Fsqd  
_refine_ls_matrix_type            full 
_refine_ls_weighting_scheme       calc  
_refine_ls_weighting_details 
 'calc w=1/[\s^2^(Fo^2^)+(0.024P)^2^] where P=(Fo^2^+2Fc^2^)/3' 
_atom_sites_solution_primary      direct 
_atom_sites_solution_secondary    difmap 
_atom_sites_solution_hydrogens    geom 
_refine_ls_hydrogen_treatment     mixed 
_refine_ls_extinction_method      none 
_refine_ls_extinction_coef        ?  
_refine_ls_number_reflns          5087 
_refine_ls_number_parameters      626 
_refine_ls_number_restraints      5 
_refine_ls_R_factor_all           0.1706 
_refine_ls_R_factor_gt            0.0943 
_refine_ls_wR_factor_ref          0.1135 
_refine_ls_wR_factor_gt           0.0972 
_refine_ls_goodness_of_fit_ref    1.133 
_refine_ls_restrained_S_all       1.132 
_refine_ls_shift/su_max           0.000 
_refine_ls_shift/su_mean          0.000 
 
loop_ 
 _atom_site_label 
 _atom_site_type_symbol 
 _atom_site_fract_x 
 _atom_site_fract_y 
 _atom_site_fract_z 
 _atom_site_U_iso_or_equiv 
 _atom_site_adp_type 
 _atom_site_occupancy 
 _atom_site_symmetry_multiplicity 
 _atom_site_calc_flag 
 _atom_site_refinement_flags 
 _atom_site_disorder_assembly 
 _atom_site_disorder_group 
O3 O 0.4886(2) 0.2986(5) 0.8750(2) 0.0522(12) Uani 1 1 d . . . 
O4 O 0.6206(2) 0.3963(4) 0.86762(18) 0.0422(10) Uani 1 1 d . . . 
N2 N 0.6281(3) 0.3760(5) 1.1518(3) 0.0389(13) Uani 1 1 d . . . 
N3 N 0.5371(3) 0.2970(5) 1.0364(2) 0.0419(13) Uani 1 1 d D . . 
H3C H 0.519(3) 0.302(6) 0.9842(13) 0.050 Uiso 1 1 d D . . 
N1 N 0.6560(3) 0.4388(5) 1.0279(2) 0.0370(12) Uani 1 1 d D . . 
H1B H 0.643(3) 0.436(5) 0.9745(12) 0.044 Uiso 1 1 d D . . 
C14 C 0.3985(3) 0.3199(6) 1.0929(3) 0.0322(14) Uani 1 1 d . . . 
C7 C 0.6069(3) 0.3707(6) 1.0723(3) 0.0347(15) Uani 1 1 d . . . 
C19 C 0.3967(4) 0.4624(6) 1.0824(3) 0.0428(16) Uani 1 1 d . . . 
H19A H 0.4434 0.5067 1.0620 0.051 Uiso 1 1 calc R . . 
C16 C 0.2596(4) 0.3362(7) 1.1402(3) 0.0452(16) Uani 1 1 d . . . 
H16A H 0.2122 0.2923 1.1596 0.054 Uiso 1 1 calc R . . 
C3 C 0.7014(4) 0.4621(7) 1.1925(3) 0.0500(18) Uani 1 1 d . . . 
H3A H 0.7568 0.4056 1.2050 0.060 Uiso 1 1 calc R . . 
H3B H 0.6873 0.4961 1.2432 0.060 Uiso 1 1 calc R . . 
C17 C 0.2596(4) 0.4789(7) 1.1307(3) 0.0485(17) Uani 1 1 d . . . 
H17A H 0.2127 0.5333 1.1444 0.058 Uiso 1 1 calc R . . 
C46 C 0.5459(4) 0.3449(6) 0.8375(3) 0.0356(14) Uani 1 1 d . . . 
C47 C 0.5224(3) 0.3389(6) 0.7470(3) 0.0358(14) Uani 1 1 d . . . 
C4 C 0.5794(4) 0.2945(7) 1.2035(3) 0.0497(17) Uani 1 1 d . . . 
H4A H 0.5362 0.3553 1.2237 0.060 Uiso 1 1 calc R . . 
H4B H 0.6224 0.2580 1.2497 0.060 Uiso 1 1 calc R . . 
C6 C 0.4753(3) 0.2264(6) 1.0792(3) 0.0369(15) Uani 1 1 d . . . 
H6A H 0.4495 0.1438 1.0475 0.044 Uiso 1 1 calc R . . 
C13 C 0.8966(4) 0.5487(7) 1.0750(3) 0.0450(16) Uani 1 1 d . . . 
H13A H 0.8896 0.6456 1.0825 0.054 Uiso 1 1 calc R . . 
C52 C 0.5837(4) 0.3765(6) 0.7016(3) 0.0522(18) Uani 1 1 d . . . 
H52A H 0.6423 0.4039 0.7268 0.063 Uiso 1 1 calc R . . 
C1 C 0.7305(3) 0.5299(6) 1.0606(3) 0.0369(15) Uani 1 1 d . . . 
H1A H 0.7272 0.6122 1.0246 0.044 Uiso 1 1 calc R . . 
C15 C 0.3287(4) 0.2578(6) 1.1213(3) 0.0412(16) Uani 1 1 d . . . 
H15A H 0.3283 0.1598 1.1280 0.049 Uiso 1 1 calc R . . 
C8 C 0.8217(3) 0.4630(6) 1.0637(3) 0.0310(14) Uani 1 1 d . . . 
C18 C 0.3271(4) 0.5414(7) 1.1016(4) 0.0532(18) Uani 1 1 d . . . 
H18A H 0.3267 0.6394 1.0945 0.064 Uiso 1 1 calc R . . 
C11 C 0.9920(4) 0.3559(9) 1.0643(3) 0.0566(19) Uani 1 1 d . . . 
H11A H 1.0499 0.3190 1.0641 0.068 Uiso 1 1 calc R . . 
C9 C 0.8333(4) 0.3246(6) 1.0531(3) 0.0418(15) Uani 1 1 d . . . 
H9A H 0.7829 0.2643 1.0457 0.050 Uiso 1 1 calc R . . 
C2 C 0.7169(4) 0.5835(6) 1.1421(3) 0.0481(17) Uani 1 1 d . . . 
H2A H 0.7705 0.6357 1.1683 0.058 Uiso 1 1 calc R . . 
H2B H 0.6647 0.6469 1.1351 0.058 Uiso 1 1 calc R . . 
C48 C 0.4372(4) 0.3009(7) 0.7089(3) 0.0530(18) Uani 1 1 d . . . 
H48A H 0.3942 0.2736 0.7395 0.064 Uiso 1 1 calc R . . 
C5 C 0.5302(4) 0.1759(6) 1.1577(3) 0.0466(16) Uani 1 1 d . . . 
H5A H 0.4900 0.1319 1.1896 0.056 Uiso 1 1 calc R . . 
H5B H 0.5738 0.1052 1.1473 0.056 Uiso 1 1 calc R . . 
C50 C 0.4763(4) 0.3403(7) 0.5829(3) 0.0643(19) Uani 1 1 d . . . 
H50A H 0.4605 0.3427 0.5266 0.077 Uiso 1 1 calc R . . 
C12 C 0.9811(4) 0.4952(8) 1.0757(3) 0.0507(18) Uani 1 1 d . . . 
H12A H 1.0317 0.5551 1.0841 0.061 Uiso 1 1 calc R . . 
C10 C 0.9184(4) 0.2697(7) 1.0531(3) 0.0585(19) Uani 1 1 d . . . 
H10A H 0.9255 0.1729 1.0453 0.070 Uiso 1 1 calc R . . 
C51 C 0.5609(4) 0.3749(7) 0.6193(3) 0.064(2) Uani 1 1 d . . . 
H51A H 0.6044 0.3980 0.5883 0.076 Uiso 1 1 calc R . . 
C49 C 0.4136(4) 0.3020(7) 0.6267(4) 0.067(2) Uani 1 1 d . . . 
H49A H 0.3548 0.2767 0.6010 0.081 Uiso 1 1 calc R . . 
O1 O 0.0400(2) 0.4396(5) 0.6129(2) 0.0555(12) Uani 1 1 d . . . 
O2 O 0.1763(2) 0.3574(4) 0.6103(2) 0.0546(12) Uani 1 1 d . . . 
C40 C 0.1432(3) 0.4213(6) 0.7348(3) 0.0365(14) Uani 1 1 d . . . 
C44 C 0.2546(4) 0.4441(7) 0.8540(4) 0.0573(18) Uani 1 1 d . . . 
H44A H 0.3157 0.4537 0.8789 0.069 Uiso 1 1 calc R . . 
C42 C 0.1008(4) 0.4270(7) 0.8630(3) 0.0499(17) Uani 1 1 d . . . 
H42A H 0.0550 0.4232 0.8938 0.060 Uiso 1 1 calc R . . 
C45 C 0.2321(4) 0.4346(6) 0.7722(3) 0.0479(16) Uani 1 1 d . . . 
H45A H 0.2778 0.4371 0.7414 0.057 Uiso 1 1 calc R . . 
C43 C 0.1888(4) 0.4396(6) 0.9002(3) 0.0495(17) Uani 1 1 d . . . 
H43A H 0.2045 0.4453 0.9564 0.059 Uiso 1 1 calc R . . 
C41 C 0.0785(3) 0.4199(6) 0.7815(3) 0.0402(15) Uani 1 1 d . . . 
H41A H 0.0172 0.4139 0.7567 0.048 Uiso 1 1 calc R . . 
C39 C 0.1184(4) 0.4057(6) 0.6461(3) 0.0419(15) Uani 1 1 d . . . 
N6 N -0.0027(3) 0.4337(6) 0.4512(2) 0.0440(13) Uani 1 1 d D . . 
H6B H 0.012(3) 0.429(6) 0.5030(12) 0.053 Uiso 1 1 d D . . 
N5 N 0.0248(3) 0.3495(5) 0.3313(2) 0.0379(12) Uani 1 1 d . . . 
C26 C 0.0484(4) 0.3632(6) 0.4098(3) 0.0349(14) Uani 1 1 d . . . 
C23 C -0.0548(3) 0.4171(6) 0.2859(3) 0.0471(16) Uani 1 1 d . . . 
H23A H -0.1055 0.3507 0.2769 0.056 Uiso 1 1 calc R . . 
H23B H -0.0431 0.4461 0.2334 0.056 Uiso 1 1 calc R . . 
N4 N 0.1245(3) 0.3064(5) 0.4496(2) 0.0400(12) Uani 1 1 d D . . 
H4C H 0.140(3) 0.321(6) 0.5028(13) 0.048 Uiso 1 1 d D . . 
C34 C -0.2495(4) 0.4808(7) 0.4172(3) 0.0482(17) Uani 1 1 d . . . 
H34A H -0.2515 0.5795 0.4153 0.058 Uiso 1 1 calc R . . 
C25 C -0.0859(3) 0.5013(6) 0.4151(3) 0.0415(15) Uani 1 1 d . . . 
H25A H -0.0912 0.5886 0.4455 0.050 Uiso 1 1 calc R . . 
C22 C 0.0783(4) 0.2655(6) 0.2859(3) 0.0460(17) Uani 1 1 d . . . 
H22A H 0.1217 0.3257 0.2657 0.055 Uiso 1 1 calc R . . 
H22B H 0.0385 0.2224 0.2398 0.055 Uiso 1 1 calc R . . 
C27 C 0.2649(4) 0.2981(7) 0.3935(3) 0.0397(16) Uani 1 1 d . . . 
C38 C -0.1689(4) 0.2697(7) 0.4177(3) 0.0475(17) Uani 1 1 d . . . 
H38A H -0.1144 0.2215 0.4174 0.057 Uiso 1 1 calc R . . 
C33 C -0.1692(4) 0.4132(7) 0.4173(3) 0.0379(15) Uani 1 1 d . . . 
C24 C -0.0793(4) 0.5429(6) 0.3302(3) 0.0438(16) Uani 1 1 d . . . 
H24A H -0.1374 0.5810 0.3025 0.053 Uiso 1 1 calc R . . 
H24B H -0.0331 0.6158 0.3316 0.053 Uiso 1 1 calc R . . 
C35 C -0.3272(4) 0.4065(9) 0.4198(3) 0.062(2) Uani 1 1 d . . . 
H35A H -0.3814 0.4545 0.4215 0.074 Uiso 1 1 calc R . . 
C37 C -0.2469(5) 0.1944(7) 0.4185(3) 0.061(2) Uani 1 1 d . . . 
H37A H -0.2457 0.0957 0.4181 0.073 Uiso 1 1 calc R . . 
C31 C 0.4024(5) 0.2962(13) 0.3448(4) 0.099(3) Uani 1 1 d . . . 
H31A H 0.4474 0.2449 0.3258 0.119 Uiso 1 1 calc R . . 
C20 C 0.1844(3) 0.2196(6) 0.4122(3) 0.0364(15) Uani 1 1 d . . . 
H20A H 0.2075 0.1431 0.4501 0.044 Uiso 1 1 calc R . . 
C30 C 0.4101(5) 0.4367(13) 0.3514(5) 0.098(4) Uani 1 1 d . . . 
H30A H 0.4586 0.4839 0.3355 0.118 Uiso 1 1 calc R . . 
C21 C 0.1278(4) 0.1536(6) 0.3384(3) 0.0487(16) Uani 1 1 d . . . 
H21A H 0.1669 0.1013 0.3088 0.058 Uiso 1 1 calc R . . 
H21B H 0.0844 0.0878 0.3542 0.058 Uiso 1 1 calc R . . 
C36 C -0.3259(5) 0.2638(9) 0.4199(3) 0.063(2) Uani 1 1 d . . . 
H36A H -0.3793 0.2131 0.4210 0.076 Uiso 1 1 calc R . . 
C29 C 0.3470(5) 0.5081(9) 0.3812(5) 0.097(3) Uani 1 1 d . . . 
H29A H 0.3518 0.6061 0.3873 0.116 Uiso 1 1 calc R . . 
C32 C 0.3306(5) 0.2264(9) 0.3651(4) 0.077(2) Uani 1 1 d . . . 
H32A H 0.3265 0.1282 0.3594 0.092 Uiso 1 1 calc R . . 
C28 C 0.2748(4) 0.4375(8) 0.4029(4) 0.070(2) Uani 1 1 d . . . 
H28A H 0.2317 0.4885 0.4247 0.084 Uiso 1 1 calc R . . 
O6 O 0.8327(2) 0.3433(4) 0.7435(2) 0.0499(10) Uani 1 1 d . . . 
C54 C 0.8540(4) 0.2545(6) 0.6222(3) 0.0600(19) Uani 1 1 d . . . 
H54A H 0.8663 0.1674 0.5967 0.090 Uiso 1 1 calc R . . 
H54B H 0.8982 0.3247 0.6143 0.090 Uiso 1 1 calc R . . 
H54C H 0.7938 0.2872 0.5985 0.090 Uiso 1 1 calc R . . 
O5 O 0.8861(3) 0.1274(5) 0.7452(2) 0.0678(13) Uani 1 1 d . . . 
C55 C 0.8401(4) 0.3410(7) 0.8292(3) 0.0560(17) Uani 1 1 d . . . 
H55A H 0.8953 0.2916 0.8547 0.067 Uiso 1 1 calc R . . 
H55B H 0.7878 0.2935 0.8437 0.067 Uiso 1 1 calc R . . 
C56 C 0.8435(4) 0.4880(7) 0.8550(3) 0.0611(19) Uani 1 1 d . . . 
H56A H 0.8494 0.4922 0.9129 0.092 Uiso 1 1 calc R . . 
H56B H 0.7882 0.5352 0.8298 0.092 Uiso 1 1 calc R . . 
H56C H 0.8950 0.5340 0.8394 0.092 Uiso 1 1 calc R . . 
C53 C 0.8596(4) 0.2305(7) 0.7098(4) 0.0458(17) Uani 1 1 d . . . 
 
loop_ 
 _atom_site_aniso_label 
 _atom_site_aniso_U_11 
 _atom_site_aniso_U_22 
 _atom_site_aniso_U_33 
 _atom_site_aniso_U_23 
 _atom_site_aniso_U_13 
 _atom_site_aniso_U_12 
O3 0.040(2) 0.085(3) 0.034(2) 0.002(2) 0.0115(19) -0.011(2) 
O4 0.040(2) 0.054(3) 0.032(2) -0.006(2) 0.0060(19) -0.009(2) 
N2 0.027(3) 0.058(4) 0.031(3) 0.000(3) 0.004(2) -0.008(3) 
N3 0.034(3) 0.061(4) 0.031(3) -0.010(3) 0.006(3) -0.013(3) 
N1 0.032(3) 0.055(3) 0.027(3) -0.002(3) 0.011(2) -0.006(3) 
C14 0.036(3) 0.035(4) 0.027(3) 0.000(3) 0.010(3) -0.005(3) 
C7 0.032(3) 0.044(4) 0.030(4) -0.005(3) 0.009(3) 0.006(3) 
C19 0.034(4) 0.046(5) 0.049(4) 0.007(3) 0.008(3) -0.010(3) 
C16 0.038(4) 0.054(5) 0.049(4) -0.004(4) 0.021(3) 0.003(4) 
C3 0.044(4) 0.077(5) 0.032(4) -0.004(4) 0.015(3) -0.004(4) 
C17 0.044(4) 0.048(5) 0.052(4) -0.008(4) 0.006(3) 0.006(4) 
C46 0.038(4) 0.038(4) 0.031(3) -0.004(3) 0.008(3) 0.005(3) 
C47 0.033(3) 0.041(4) 0.034(3) -0.002(3) 0.007(3) 0.002(3) 
C4 0.043(4) 0.070(5) 0.036(3) 0.006(4) 0.007(3) -0.005(4) 
C6 0.031(3) 0.043(4) 0.039(3) -0.009(3) 0.014(3) -0.010(3) 
C13 0.042(4) 0.056(4) 0.037(4) -0.002(3) 0.009(3) 0.000(4) 
C52 0.045(4) 0.070(5) 0.038(4) -0.003(4) 0.000(3) -0.009(4) 
C1 0.041(4) 0.032(4) 0.035(4) -0.001(3) 0.001(3) -0.009(3) 
C15 0.043(4) 0.042(4) 0.042(4) -0.002(3) 0.015(3) -0.002(3) 
C8 0.026(3) 0.043(4) 0.024(3) 0.000(3) 0.004(3) -0.010(3) 
C18 0.042(4) 0.047(4) 0.069(5) -0.005(4) 0.006(4) 0.000(4) 
C11 0.033(4) 0.093(6) 0.048(4) 0.017(4) 0.017(3) 0.008(4) 
C9 0.047(4) 0.035(4) 0.046(4) -0.002(3) 0.017(3) -0.004(3) 
C2 0.036(4) 0.062(5) 0.046(4) -0.024(4) 0.006(3) -0.009(3) 
C48 0.046(4) 0.072(5) 0.041(4) -0.001(4) 0.011(3) -0.008(4) 
C5 0.037(4) 0.055(4) 0.052(4) 0.020(3) 0.019(3) 0.009(3) 
C50 0.082(5) 0.081(5) 0.029(4) -0.006(4) 0.007(4) -0.019(5) 
C12 0.042(4) 0.072(6) 0.036(4) 0.001(4) 0.004(3) -0.014(4) 
C10 0.065(5) 0.057(5) 0.061(4) 0.008(4) 0.029(4) 0.014(4) 
C51 0.067(5) 0.085(6) 0.040(4) -0.005(4) 0.016(4) -0.016(4) 
C49 0.057(4) 0.092(6) 0.048(4) -0.001(4) -0.002(4) -0.023(4) 
O1 0.042(2) 0.091(3) 0.033(2) 0.001(2) 0.006(2) 0.010(3) 
O2 0.047(2) 0.082(3) 0.038(2) -0.009(2) 0.015(2) 0.005(3) 
C40 0.038(4) 0.029(4) 0.044(4) -0.005(3) 0.013(3) -0.007(3) 
C44 0.044(4) 0.073(5) 0.051(5) 0.001(4) -0.001(3) -0.003(4) 
C42 0.052(4) 0.062(5) 0.038(4) -0.005(4) 0.014(3) -0.005(4) 
C45 0.041(4) 0.060(4) 0.044(4) 0.005(4) 0.011(3) -0.006(4) 
C43 0.068(4) 0.045(4) 0.032(4) -0.009(3) 0.001(4) -0.005(4) 
C41 0.037(3) 0.047(4) 0.037(4) -0.002(3) 0.006(3) -0.002(3) 
C39 0.045(4) 0.054(4) 0.030(4) -0.001(3) 0.013(3) -0.002(4) 
N6 0.043(3) 0.067(4) 0.025(3) -0.005(3) 0.012(3) 0.007(3) 
N5 0.035(3) 0.053(3) 0.027(3) -0.002(3) 0.009(2) 0.004(3) 
C26 0.040(4) 0.036(4) 0.029(4) -0.002(3) 0.008(3) -0.003(3) 
C23 0.044(4) 0.066(5) 0.031(3) -0.001(4) 0.008(3) -0.002(4) 
N4 0.037(3) 0.054(3) 0.030(3) -0.002(3) 0.010(3) 0.009(3) 
C34 0.047(4) 0.064(5) 0.032(4) -0.005(3) 0.005(3) 0.014(4) 
C25 0.041(4) 0.045(4) 0.038(4) -0.001(3) 0.004(3) 0.013(3) 
C22 0.041(4) 0.062(5) 0.036(3) -0.006(3) 0.009(3) 0.006(3) 
C27 0.043(4) 0.051(5) 0.026(3) 0.002(3) 0.006(3) 0.008(3) 
C38 0.051(5) 0.059(5) 0.036(4) 0.007(3) 0.018(3) 0.012(4) 
C33 0.037(4) 0.051(5) 0.026(3) -0.006(3) 0.008(3) 0.000(4) 
C24 0.042(4) 0.054(4) 0.034(4) 0.006(3) 0.005(3) 0.005(3) 
C35 0.043(5) 0.098(7) 0.047(4) -0.007(5) 0.013(4) 0.007(5) 
C37 0.072(5) 0.071(6) 0.042(4) -0.001(4) 0.018(4) -0.008(5) 
C31 0.049(6) 0.192(11) 0.063(5) -0.018(7) 0.030(4) 0.000(7) 
C20 0.041(4) 0.032(4) 0.037(4) -0.003(3) 0.012(3) 0.002(3) 
C30 0.046(5) 0.181(11) 0.067(6) 0.035(7) 0.009(4) -0.026(8) 
C21 0.052(4) 0.044(4) 0.055(4) -0.008(4) 0.023(3) 0.001(4) 
C36 0.052(5) 0.100(7) 0.042(4) -0.003(5) 0.018(4) -0.009(5) 
C29 0.050(5) 0.102(7) 0.142(8) 0.045(6) 0.027(5) -0.008(5) 
C32 0.056(5) 0.113(7) 0.063(5) -0.039(5) 0.018(4) 0.002(5) 
C28 0.050(4) 0.061(6) 0.103(6) 0.019(5) 0.027(4) 0.011(4) 
O6 0.065(3) 0.048(3) 0.039(2) 0.001(2) 0.0151(19) 0.003(2) 
C54 0.074(5) 0.057(5) 0.052(4) -0.008(4) 0.020(4) -0.016(4) 
O5 0.085(3) 0.055(3) 0.069(3) 0.009(3) 0.027(3) 0.015(3) 
C55 0.076(5) 0.059(5) 0.038(4) 0.004(4) 0.027(3) 0.000(4) 
C56 0.077(5) 0.071(5) 0.039(4) 0.002(4) 0.021(4) 0.010(4) 
C53 0.047(4) 0.042(5) 0.052(5) 0.000(4) 0.016(3) 0.002(4) 
 
_geom_special_details 
; 
 All esds (except the esd in the dihedral angle between two l.s. planes) 
 are estimated using the full covariance matrix.  The cell esds are taken 
 into account individually in the estimation of esds in distances, angles 
 and torsion angles; correlations between esds in cell parameters are only 
 used when they are defined by crystal symmetry.  An approximate (isotropic) 
 treatment of cell esds is used for estimating esds involving l.s. planes. 
; 
 
loop_ 
 _geom_bond_atom_site_label_1 
 _geom_bond_atom_site_label_2 
 _geom_bond_distance 
 _geom_bond_site_symmetry_2 
 _geom_bond_publ_flag 
O3 C46 1.259(6) . ? 
O4 C46 1.256(6) . ? 
N2 C7 1.341(6) . ? 
N2 C3 1.456(6) . ? 
N2 C4 1.483(6) . ? 
N3 C7 1.326(6) . ? 
N3 C6 1.464(6) . ? 
N3 H3C 0.886(19) . ? 
N1 C7 1.335(6) . ? 
N1 C1 1.456(6) . ? 
N1 H1B 0.899(19) . ? 
C14 C19 1.382(7) . ? 
C14 C15 1.386(6) . ? 
C14 C6 1.528(7) . ? 
C19 C18 1.393(7) . ? 
C19 H19A 0.9500 . ? 
C16 C15 1.380(7) . ? 
C16 C17 1.383(7) . ? 
C16 H16A 0.9500 . ? 
C3 C2 1.497(7) . ? 
C3 H3A 0.9900 . ? 
C3 H3B 0.9900 . ? 
C17 C18 1.363(7) . ? 
C17 H17A 0.9500 . ? 
C46 C47 1.524(7) . ? 
C47 C52 1.371(6) . ? 
C47 C48 1.385(6) . ? 
C4 C5 1.501(7) . ? 
C4 H4A 0.9900 . ? 
C4 H4B 0.9900 . ? 
C6 C5 1.521(7) . ? 
C6 H6A 1.0000 . ? 
C13 C12 1.382(7) . ? 
C13 C8 1.389(7) . ? 
C13 H13A 0.9500 . ? 
C52 C51 1.388(7) . ? 
C52 H52A 0.9500 . ? 
C1 C8 1.519(7) . ? 
C1 C2 1.541(7) . ? 
C1 H1A 1.0000 . ? 
C15 H15A 0.9500 . ? 
C8 C9 1.361(7) . ? 
C18 H18A 0.9500 . ? 
C11 C12 1.369(8) . ? 
C11 C10 1.376(8) . ? 
C11 H11A 0.9500 . ? 
C9 C10 1.397(7) . ? 
C9 H9A 0.9500 . ? 
C2 H2A 0.9900 . ? 
C2 H2B 0.9900 . ? 
C48 C49 1.386(7) . ? 
C48 H48A 0.9500 . ? 
C5 H5A 0.9900 . ? 
C5 H5B 0.9900 . ? 
C50 C51 1.358(7) . ? 
C50 C49 1.372(7) . ? 
C50 H50A 0.9500 . ? 
C12 H12A 0.9500 . ? 
C10 H10A 0.9500 . ? 
C51 H51A 0.9500 . ? 
C49 H49A 0.9500 . ? 
O1 C39 1.262(6) . ? 
O2 C39 1.255(6) . ? 
C40 C41 1.382(6) . ? 
C40 C45 1.386(7) . ? 
C40 C39 1.503(7) . ? 
C44 C45 1.381(7) . ? 
C44 C43 1.390(7) . ? 
C44 H44A 0.9500 . ? 
C42 C43 1.374(7) . ? 
C42 C41 1.375(6) . ? 
C42 H42A 0.9500 . ? 
C45 H45A 0.9500 . ? 
C43 H43A 0.9500 . ? 
C41 H41A 0.9500 . ? 
N6 C26 1.333(6) . ? 
N6 C25 1.453(6) . ? 
N6 H6B 0.87(2) . ? 
N5 C26 1.333(6) . ? 
N5 C23 1.461(6) . ? 
N5 C22 1.470(6) . ? 
C26 N4 1.342(6) . ? 
C23 C24 1.513(7) . ? 
C23 H23A 0.9900 . ? 
C23 H23B 0.9900 . ? 
N4 C20 1.470(6) . ? 
N4 H4C 0.910(19) . ? 
C34 C33 1.382(7) . ? 
C34 C35 1.389(8) . ? 
C34 H34A 0.9500 . ? 
C25 C24 1.531(7) . ? 
C25 C33 1.531(7) . ? 
C25 H25A 1.0000 . ? 
C22 C21 1.508(7) . ? 
C22 H22A 0.9900 . ? 
C22 H22B 0.9900 . ? 
C27 C28 1.355(8) . ? 
C27 C32 1.377(8) . ? 
C27 C20 1.524(7) . ? 
C38 C33 1.381(7) . ? 
C38 C37 1.392(8) . ? 
C38 H38A 0.9500 . ? 
C24 H24A 0.9900 . ? 
C24 H24B 0.9900 . ? 
C35 C36 1.373(9) . ? 
C35 H35A 0.9500 . ? 
C37 C36 1.379(8) . ? 
C37 H37A 0.9500 . ? 
C31 C30 1.360(12) . ? 
C31 C32 1.382(10) . ? 
C31 H31A 0.9500 . ? 
C20 C21 1.526(7) . ? 
C20 H20A 1.0000 . ? 
C30 C29 1.355(11) . ? 
C30 H30A 0.9500 . ? 
C21 H21A 0.9900 . ? 
C21 H21B 0.9900 . ? 
C36 H36A 0.9500 . ? 
C29 C28 1.401(8) . ? 
C29 H29A 0.9500 . ? 
C32 H32A 0.9500 . ? 
C28 H28A 0.9500 . ? 
O6 C53 1.331(7) . ? 
O6 C55 1.453(6) . ? 
C54 C53 1.506(8) . ? 
C54 H54A 0.9800 . ? 
C54 H54B 0.9800 . ? 
C54 H54C 0.9800 . ? 
O5 C53 1.192(7) . ? 
C55 C56 1.480(8) . ? 
C55 H55A 0.9900 . ? 
C55 H55B 0.9900 . ? 
C56 H56A 0.9800 . ? 
C56 H56B 0.9800 . ? 
C56 H56C 0.9800 . ? 
 
loop_ 
 _geom_angle_atom_site_label_1 
 _geom_angle_atom_site_label_2 
 _geom_angle_atom_site_label_3 
 _geom_angle 
 _geom_angle_site_symmetry_1 
 _geom_angle_site_symmetry_3 
 _geom_angle_publ_flag 
C7 N2 C3 121.4(5) . . ? 
C7 N2 C4 122.5(5) . . ? 
C3 N2 C4 116.0(4) . . ? 
C7 N3 C6 123.3(4) . . ? 
C7 N3 H3C 120(3) . . ? 
C6 N3 H3C 115(3) . . ? 
C7 N1 C1 123.7(4) . . ? 
C7 N1 H1B 122(3) . . ? 
C1 N1 H1B 114(3) . . ? 
C19 C14 C15 118.4(5) . . ? 
C19 C14 C6 124.1(5) . . ? 
C15 C14 C6 117.4(5) . . ? 
N3 C7 N1 118.9(5) . . ? 
N3 C7 N2 120.5(5) . . ? 
N1 C7 N2 120.6(5) . . ? 
C14 C19 C18 120.5(6) . . ? 
C14 C19 H19A 119.7 . . ? 
C18 C19 H19A 119.7 . . ? 
C15 C16 C17 119.9(6) . . ? 
C15 C16 H16A 120.1 . . ? 
C17 C16 H16A 120.1 . . ? 
N2 C3 C2 111.0(5) . . ? 
N2 C3 H3A 109.4 . . ? 
C2 C3 H3A 109.4 . . ? 
N2 C3 H3B 109.4 . . ? 
C2 C3 H3B 109.4 . . ? 
H3A C3 H3B 108.0 . . ? 
C18 C17 C16 119.9(6) . . ? 
C18 C17 H17A 120.0 . . ? 
C16 C17 H17A 120.0 . . ? 
O4 C46 O3 126.0(5) . . ? 
O4 C46 C47 116.8(5) . . ? 
O3 C46 C47 117.1(5) . . ? 
C52 C47 C48 118.5(5) . . ? 
C52 C47 C46 121.0(5) . . ? 
C48 C47 C46 120.5(5) . . ? 
N2 C4 C5 110.1(4) . . ? 
N2 C4 H4A 109.6 . . ? 
C5 C4 H4A 109.6 . . ? 
N2 C4 H4B 109.6 . . ? 
C5 C4 H4B 109.6 . . ? 
H4A C4 H4B 108.1 . . ? 
N3 C6 C5 107.1(4) . . ? 
N3 C6 C14 112.7(5) . . ? 
C5 C6 C14 111.0(4) . . ? 
N3 C6 H6A 108.6 . . ? 
C5 C6 H6A 108.6 . . ? 
C14 C6 H6A 108.6 . . ? 
C12 C13 C8 121.1(6) . . ? 
C12 C13 H13A 119.5 . . ? 
C8 C13 H13A 119.5 . . ? 
C47 C52 C51 120.7(5) . . ? 
C47 C52 H52A 119.7 . . ? 
C51 C52 H52A 119.7 . . ? 
N1 C1 C8 113.3(4) . . ? 
N1 C1 C2 108.7(4) . . ? 
C8 C1 C2 112.9(4) . . ? 
N1 C1 H1A 107.2 . . ? 
C8 C1 H1A 107.2 . . ? 
C2 C1 H1A 107.2 . . ? 
C16 C15 C14 121.0(6) . . ? 
C16 C15 H15A 119.5 . . ? 
C14 C15 H15A 119.5 . . ? 
C9 C8 C13 118.4(5) . . ? 
C9 C8 C1 123.4(5) . . ? 
C13 C8 C1 118.2(5) . . ? 
C17 C18 C19 120.3(6) . . ? 
C17 C18 H18A 119.9 . . ? 
C19 C18 H18A 119.9 . . ? 
C12 C11 C10 119.5(6) . . ? 
C12 C11 H11A 120.3 . . ? 
C10 C11 H11A 120.3 . . ? 
C8 C9 C10 120.9(6) . . ? 
C8 C9 H9A 119.5 . . ? 
C10 C9 H9A 119.5 . . ? 
C3 C2 C1 109.0(4) . . ? 
C3 C2 H2A 109.9 . . ? 
C1 C2 H2A 109.9 . . ? 
C3 C2 H2B 109.9 . . ? 
C1 C2 H2B 109.9 . . ? 
H2A C2 H2B 108.3 . . ? 
C47 C48 C49 121.0(5) . . ? 
C47 C48 H48A 119.5 . . ? 
C49 C48 H48A 119.5 . . ? 
C4 C5 C6 110.8(5) . . ? 
C4 C5 H5A 109.5 . . ? 
C6 C5 H5A 109.5 . . ? 
C4 C5 H5B 109.5 . . ? 
C6 C5 H5B 109.5 . . ? 
H5A C5 H5B 108.1 . . ? 
C51 C50 C49 120.7(6) . . ? 
C51 C50 H50A 119.6 . . ? 
C49 C50 H50A 119.6 . . ? 
C11 C12 C13 120.1(6) . . ? 
C11 C12 H12A 120.0 . . ? 
C13 C12 H12A 120.0 . . ? 
C11 C10 C9 120.0(6) . . ? 
C11 C10 H10A 120.0 . . ? 
C9 C10 H10A 120.0 . . ? 
C50 C51 C52 120.0(6) . . ? 
C50 C51 H51A 120.0 . . ? 
C52 C51 H51A 120.0 . . ? 
C50 C49 C48 119.1(6) . . ? 
C50 C49 H49A 120.5 . . ? 
C48 C49 H49A 120.5 . . ? 
C41 C40 C45 118.1(5) . . ? 
C41 C40 C39 121.1(5) . . ? 
C45 C40 C39 120.8(5) . . ? 
C45 C44 C43 120.7(5) . . ? 
C45 C44 H44A 119.7 . . ? 
C43 C44 H44A 119.7 . . ? 
C43 C42 C41 120.3(5) . . ? 
C43 C42 H42A 119.9 . . ? 
C41 C42 H42A 119.9 . . ? 
C44 C45 C40 120.4(5) . . ? 
C44 C45 H45A 119.8 . . ? 
C40 C45 H45A 119.8 . . ? 
C42 C43 C44 118.8(5) . . ? 
C42 C43 H43A 120.6 . . ? 
C44 C43 H43A 120.6 . . ? 
C42 C41 C40 121.6(5) . . ? 
C42 C41 H41A 119.2 . . ? 
C40 C41 H41A 119.2 . . ? 
O2 C39 O1 124.4(5) . . ? 
O2 C39 C40 117.9(5) . . ? 
O1 C39 C40 117.6(5) . . ? 
C26 N6 C25 123.3(4) . . ? 
C26 N6 H6B 117(4) . . ? 
C25 N6 H6B 120(3) . . ? 
C26 N5 C23 122.0(4) . . ? 
C26 N5 C22 121.3(4) . . ? 
C23 N5 C22 116.7(4) . . ? 
N6 C26 N5 121.1(5) . . ? 
N6 C26 N4 118.0(5) . . ? 
N5 C26 N4 120.8(5) . . ? 
N5 C23 C24 110.3(4) . . ? 
N5 C23 H23A 109.6 . . ? 
C24 C23 H23A 109.6 . . ? 
N5 C23 H23B 109.6 . . ? 
C24 C23 H23B 109.6 . . ? 
H23A C23 H23B 108.1 . . ? 
C26 N4 C20 123.8(4) . . ? 
C26 N4 H4C 119(3) . . ? 
C20 N4 H4C 117(3) . . ? 
C33 C34 C35 120.9(6) . . ? 
C33 C34 H34A 119.6 . . ? 
C35 C34 H34A 119.6 . . ? 
N6 C25 C24 108.2(4) . . ? 
N6 C25 C33 113.5(5) . . ? 
C24 C25 C33 111.9(4) . . ? 
N6 C25 H25A 107.7 . . ? 
C24 C25 H25A 107.7 . . ? 
C33 C25 H25A 107.7 . . ? 
N5 C22 C21 109.9(4) . . ? 
N5 C22 H22A 109.7 . . ? 
C21 C22 H22A 109.7 . . ? 
N5 C22 H22B 109.7 . . ? 
C21 C22 H22B 109.7 . . ? 
H22A C22 H22B 108.2 . . ? 
C28 C27 C32 117.8(7) . . ? 
C28 C27 C20 122.7(6) . . ? 
C32 C27 C20 119.4(6) . . ? 
C33 C38 C37 121.2(6) . . ? 
C33 C38 H38A 119.4 . . ? 
C37 C38 H38A 119.4 . . ? 
C38 C33 C34 118.3(6) . . ? 
C38 C33 C25 123.5(6) . . ? 
C34 C33 C25 118.3(6) . . ? 
C23 C24 C25 109.6(5) . . ? 
C23 C24 H24A 109.7 . . ? 
C25 C24 H24A 109.7 . . ? 
C23 C24 H24B 109.7 . . ? 
C25 C24 H24B 109.7 . . ? 
H24A C24 H24B 108.2 . . ? 
C36 C35 C34 120.2(7) . . ? 
C36 C35 H35A 119.9 . . ? 
C34 C35 H35A 119.9 . . ? 
C36 C37 C38 119.6(7) . . ? 
C36 C37 H37A 120.2 . . ? 
C38 C37 H37A 120.2 . . ? 
C30 C31 C32 121.4(9) . . ? 
C30 C31 H31A 119.3 . . ? 
C32 C31 H31A 119.3 . . ? 
N4 C20 C27 113.5(5) . . ? 
N4 C20 C21 107.5(4) . . ? 
C27 C20 C21 112.3(4) . . ? 
N4 C20 H20A 107.8 . . ? 
C27 C20 H20A 107.8 . . ? 
C21 C20 H20A 107.8 . . ? 
C29 C30 C31 118.7(9) . . ? 
C29 C30 H30A 120.7 . . ? 
C31 C30 H30A 120.7 . . ? 
C22 C21 C20 109.6(5) . . ? 
C22 C21 H21A 109.7 . . ? 
C20 C21 H21A 109.7 . . ? 
C22 C21 H21B 109.7 . . ? 
C20 C21 H21B 109.7 . . ? 
H21A C21 H21B 108.2 . . ? 
C35 C36 C37 119.8(7) . . ? 
C35 C36 H36A 120.1 . . ? 
C37 C36 H36A 120.1 . . ? 
C30 C29 C28 120.1(9) . . ? 
C30 C29 H29A 120.0 . . ? 
C28 C29 H29A 120.0 . . ? 
C27 C32 C31 120.4(8) . . ? 
C27 C32 H32A 119.8 . . ? 
C31 C32 H32A 119.8 . . ? 
C27 C28 C29 121.5(7) . . ? 
C27 C28 H28A 119.2 . . ? 
C29 C28 H28A 119.2 . . ? 
C53 O6 C55 117.1(5) . . ? 
C53 C54 H54A 109.5 . . ? 
C53 C54 H54B 109.5 . . ? 
H54A C54 H54B 109.5 . . ? 
C53 C54 H54C 109.5 . . ? 
H54A C54 H54C 109.5 . . ? 
H54B C54 H54C 109.5 . . ? 
O6 C55 C56 106.3(5) . . ? 
O6 C55 H55A 110.5 . . ? 
C56 C55 H55A 110.5 . . ? 
O6 C55 H55B 110.5 . . ? 
C56 C55 H55B 110.5 . . ? 
H55A C55 H55B 108.7 . . ? 
C55 C56 H56A 109.5 . . ? 
C55 C56 H56B 109.5 . . ? 
H56A C56 H56B 109.5 . . ? 
C55 C56 H56C 109.5 . . ? 
H56A C56 H56C 109.5 . . ? 
H56B C56 H56C 109.5 . . ? 
O5 C53 O6 124.0(6) . . ? 
O5 C53 C54 125.8(6) . . ? 
O6 C53 C54 110.1(6) . . ? 
 
loop_ 
 _geom_torsion_atom_site_label_1 
 _geom_torsion_atom_site_label_2 
 _geom_torsion_atom_site_label_3 
 _geom_torsion_atom_site_label_4 
 _geom_torsion 
 _geom_torsion_site_symmetry_1 
 _geom_torsion_site_symmetry_2 
 _geom_torsion_site_symmetry_3 
 _geom_torsion_site_symmetry_4 
 _geom_torsion_publ_flag 
C6 N3 C7 N1 -175.6(5) . . . . ? 
C6 N3 C7 N2 4.8(8) . . . . ? 
C1 N1 C7 N3 176.0(5) . . . . ? 
C1 N1 C7 N2 -4.4(8) . . . . ? 
C3 N2 C7 N3 -176.7(5) . . . . ? 
C4 N2 C7 N3 3.9(8) . . . . ? 
C3 N2 C7 N1 3.7(8) . . . . ? 
C4 N2 C7 N1 -175.7(5) . . . . ? 
C15 C14 C19 C18 1.3(8) . . . . ? 
C6 C14 C19 C18 -175.4(5) . . . . ? 
C7 N2 C3 C2 27.0(7) . . . . ? 
C4 N2 C3 C2 -153.5(5) . . . . ? 
C15 C16 C17 C18 0.9(9) . . . . ? 
O4 C46 C47 C52 5.7(8) . . . . ? 
O3 C46 C47 C52 -174.6(5) . . . . ? 
O4 C46 C47 C48 -171.5(5) . . . . ? 
O3 C46 C47 C48 8.2(8) . . . . ? 
C7 N2 C4 C5 19.7(7) . . . . ? 
C3 N2 C4 C5 -159.7(5) . . . . ? 
C7 N3 C6 C5 -34.7(7) . . . . ? 
C7 N3 C6 C14 87.7(6) . . . . ? 
C19 C14 C6 N3 -13.4(7) . . . . ? 
C15 C14 C6 N3 170.0(4) . . . . ? 
C19 C14 C6 C5 106.8(6) . . . . ? 
C15 C14 C6 C5 -69.8(6) . . . . ? 
C48 C47 C52 C51 -0.7(9) . . . . ? 
C46 C47 C52 C51 -177.9(6) . . . . ? 
C7 N1 C1 C8 102.0(6) . . . . ? 
C7 N1 C1 C2 -24.5(7) . . . . ? 
C17 C16 C15 C14 0.0(9) . . . . ? 
C19 C14 C15 C16 -1.1(8) . . . . ? 
C6 C14 C15 C16 175.7(5) . . . . ? 
C12 C13 C8 C9 0.0(8) . . . . ? 
C12 C13 C8 C1 -177.8(5) . . . . ? 
N1 C1 C8 C9 -13.1(7) . . . . ? 
C2 C1 C8 C9 111.1(6) . . . . ? 
N1 C1 C8 C13 164.6(4) . . . . ? 
C2 C1 C8 C13 -71.2(6) . . . . ? 
C16 C17 C18 C19 -0.8(9) . . . . ? 
C14 C19 C18 C17 -0.3(9) . . . . ? 
C13 C8 C9 C10 -0.5(8) . . . . ? 
C1 C8 C9 C10 177.1(5) . . . . ? 
N2 C3 C2 C1 -54.1(6) . . . . ? 
N1 C1 C2 C3 52.3(6) . . . . ? 
C8 C1 C2 C3 -74.4(6) . . . . ? 
C52 C47 C48 C49 -0.7(10) . . . . ? 
C46 C47 C48 C49 176.6(6) . . . . ? 
N2 C4 C5 C6 -49.7(6) . . . . ? 
N3 C6 C5 C4 56.2(6) . . . . ? 
C14 C6 C5 C4 -67.3(6) . . . . ? 
C10 C11 C12 C13 -0.7(9) . . . . ? 
C8 C13 C12 C11 0.6(8) . . . . ? 
C12 C11 C10 C9 0.2(9) . . . . ? 
C8 C9 C10 C11 0.4(8) . . . . ? 
C49 C50 C51 C52 -2.3(11) . . . . ? 
C47 C52 C51 C50 2.2(10) . . . . ? 
C51 C50 C49 C48 0.9(11) . . . . ? 
C47 C48 C49 C50 0.6(11) . . . . ? 
C43 C44 C45 C40 0.4(10) . . . . ? 
C41 C40 C45 C44 0.9(9) . . . . ? 
C39 C40 C45 C44 -177.8(6) . . . . ? 
C41 C42 C43 C44 -0.5(9) . . . . ? 
C45 C44 C43 C42 -0.6(10) . . . . ? 
C43 C42 C41 C40 1.8(9) . . . . ? 
C45 C40 C41 C42 -2.0(9) . . . . ? 
C39 C40 C41 C42 176.7(6) . . . . ? 
C41 C40 C39 O2 -154.2(6) . . . . ? 
C45 C40 C39 O2 24.4(8) . . . . ? 
C41 C40 C39 O1 24.3(8) . . . . ? 
C45 C40 C39 O1 -157.1(6) . . . . ? 
C25 N6 C26 N5 -0.7(9) . . . . ? 
C25 N6 C26 N4 179.2(5) . . . . ? 
C23 N5 C26 N6 3.7(8) . . . . ? 
C22 N5 C26 N6 -176.6(5) . . . . ? 
C23 N5 C26 N4 -176.2(5) . . . . ? 
C22 N5 C26 N4 3.5(8) . . . . ? 
C26 N5 C23 C24 24.0(7) . . . . ? 
C22 N5 C23 C24 -155.7(4) . . . . ? 
N6 C26 N4 C20 176.4(5) . . . . ? 
N5 C26 N4 C20 -3.7(8) . . . . ? 
C26 N6 C25 C24 -28.8(7) . . . . ? 
C26 N6 C25 C33 96.1(6) . . . . ? 
C26 N5 C22 C21 26.9(7) . . . . ? 
C23 N5 C22 C21 -153.4(5) . . . . ? 
C37 C38 C33 C34 -0.4(8) . . . . ? 
C37 C38 C33 C25 -179.0(5) . . . . ? 
C35 C34 C33 C38 1.9(8) . . . . ? 
C35 C34 C33 C25 -179.5(5) . . . . ? 
N6 C25 C33 C38 -28.5(7) . . . . ? 
C24 C25 C33 C38 94.4(6) . . . . ? 
N6 C25 C33 C34 153.0(5) . . . . ? 
C24 C25 C33 C34 -84.2(6) . . . . ? 
N5 C23 C24 C25 -52.3(6) . . . . ? 
N6 C25 C24 C23 54.0(6) . . . . ? 
C33 C25 C24 C23 -71.8(6) . . . . ? 
C33 C34 C35 C36 -2.1(9) . . . . ? 
C33 C38 C37 C36 -0.8(9) . . . . ? 
C26 N4 C20 C27 99.0(6) . . . . ? 
C26 N4 C20 C21 -25.9(7) . . . . ? 
C28 C27 C20 N4 -6.5(8) . . . . ? 
C32 C27 C20 N4 174.1(5) . . . . ? 
C28 C27 C20 C21 115.6(6) . . . . ? 
C32 C27 C20 C21 -63.7(7) . . . . ? 
C32 C31 C30 C29 2.2(14) . . . . ? 
N5 C22 C21 C20 -55.6(6) . . . . ? 
N4 C20 C21 C22 54.1(5) . . . . ? 
C27 C20 C21 C22 -71.4(6) . . . . ? 
C34 C35 C36 C37 0.8(10) . . . . ? 
C38 C37 C36 C35 0.6(9) . . . . ? 
C31 C30 C29 C28 -1.3(13) . . . . ? 
C28 C27 C32 C31 -1.9(10) . . . . ? 
C20 C27 C32 C31 177.5(6) . . . . ? 
C30 C31 C32 C27 -0.6(12) . . . . ? 
C32 C27 C28 C29 2.9(10) . . . . ? 
C20 C27 C28 C29 -176.5(5) . . . . ? 
C30 C29 C28 C27 -1.3(11) . . . . ? 
C53 O6 C55 C56 157.0(5) . . . . ? 
C55 O6 C53 O5 2.7(9) . . . . ? 
C55 O6 C53 C54 -175.7(5) . . . . ? 
 
loop_ 
 _geom_hbond_atom_site_label_D 
 _geom_hbond_atom_site_label_H 
 _geom_hbond_atom_site_label_A 
 _geom_hbond_distance_DH 
 _geom_hbond_distance_HA 
 _geom_hbond_distance_DA 
 _geom_hbond_angle_DHA 
 _geom_hbond_site_symmetry_A 
N1 H1B O4  0.899(19) 1.84(2) 2.729(5) 169(5) . 
N3 H3C O3  0.886(19) 1.84(2) 2.725(5) 175(5) . 
N4 H4C O2  0.910(19) 1.85(2) 2.762(5) 178(5) . 
N6 H6B O1  0.87(2) 1.85(2) 2.724(5) 173(6) . 
 
_diffrn_measured_fraction_theta_max    0.991 
_diffrn_reflns_theta_full              26.00 
_diffrn_measured_fraction_theta_full   0.991 
_refine_diff_density_max    0.172 
_refine_diff_density_min   -0.211 
_refine_diff_density_rms    0.040 

#===END  
