# Supplementary material for: A chiral analog of the bicyclic guanidine TBD: synthesis, structure and Brønsted base catalysis
Source: Beilstein J Org Chem. 2016 Aug 19;12:1870–6. doi: 10.3762/bjoc.12.176 (PMC5082680; doi:10.3762/bjoc.12.176)
Supplement: File 3 — X-ray data of compound 29 (CCDC-1482612). [file Beilstein_J_Org_Chem-12-1870-s003.cif]

 
data_g3 
  
_audit_creation_method            SHELXL-2014/6 
_chemical_name_systematic         ? 
_chemical_name_common             ? 
_chemical_melting_point           ? 
_chemical_formula_moiety          'C25 H18 Cl N O3' 
_chemical_formula_sum 
 'C25 H18 Cl N O3' 
_chemical_formula_weight          415.85 
  
loop_ 
 _atom_type_symbol 
 _atom_type_description 
 _atom_type_scat_dispersion_real 
 _atom_type_scat_dispersion_imag 
 _atom_type_scat_source 
 'C'  'C'   0.0033   0.0016 
 'International Tables Vol C Tables 4.2.6.8 and 6.1.1.4' 
 'H'  'H'   0.0000   0.0000 
 'International Tables Vol C Tables 4.2.6.8 and 6.1.1.4' 
 'N'  'N'   0.0061   0.0033 
 'International Tables Vol C Tables 4.2.6.8 and 6.1.1.4' 
 'O'  'O'   0.0106   0.0060 
 'International Tables Vol C Tables 4.2.6.8 and 6.1.1.4' 
 'Cl'  'Cl'   0.1484   0.1585 
 'International Tables Vol C Tables 4.2.6.8 and 6.1.1.4' 
  
_space_group_crystal_system       orthorhombic 
_space_group_IT_number            19 
_space_group_name_H-M_alt         'P 21 21 21' 
_space_group_name_Hall            'P 2ac 2ab' 
  
_shelx_space_group_comment 
; 
The symmetry employed for this shelxl refinement is uniquely defined 
by the following loop, which should always be used as a source of 
symmetry information in preference to the above space-group names. 
They are only intended as comments. 
; 
  
loop_ 
 _space_group_symop_operation_xyz 
 'x, y, z' 
 '-x+1/2, -y, z+1/2' 
 '-x, y+1/2, -z+1/2' 
 'x+1/2, -y+1/2, -z' 
  
_cell_length_a                    6.2818(11) 
_cell_length_b                    18.682(5) 
_cell_length_c                    33.725(5) 
_cell_angle_alpha                 90 
_cell_angle_beta                  90 
_cell_angle_gamma                 90 
_cell_volume                      3957.9(14) 
_cell_formula_units_Z             8 
_cell_measurement_temperature     173(2) 
_cell_measurement_reflns_used     4259 
_cell_measurement_theta_min       2.27 
_cell_measurement_theta_max       25.62 
  
_exptl_crystal_description        needle 
_exptl_crystal_colour             colourless 
_exptl_crystal_density_meas       ? 
_exptl_crystal_density_method     ? 
_exptl_crystal_density_diffrn     1.396 
_exptl_crystal_F_000              1728 
_exptl_transmission_factor_min    ? 
_exptl_transmission_factor_max    ? 
_exptl_crystal_size_max           0.290 
_exptl_crystal_size_mid           0.020 
_exptl_crystal_size_min           0.020 
_exptl_absorpt_coefficient_mu     0.221 
_shelx_estimated_absorpt_T_min    0.939 
_shelx_estimated_absorpt_T_max    0.996 
_exptl_absorpt_correction_type    multi-scan 
_exptl_absorpt_correction_T_min   0.147 
_exptl_absorpt_correction_T_max   1.000 
_exptl_absorpt_process_details    'X-Area (Stoe & Cie, 2001)' 
_exptl_absorpt_special_details    ? 
_diffrn_ambient_temperature       173(2) 
_diffrn_radiation_wavelength      0.71073 
_diffrn_radiation_type            MoK\a 
_diffrn_source                   'Genix 3D I\mS microfocus X-ray source' 
_diffrn_measurement_device_type   'STOE IPDS II two-circle-diffractometer' 
_diffrn_measurement_method        \w 
_diffrn_detector_area_resol_mean  ? 
_diffrn_reflns_number             34726 
_diffrn_reflns_av_unetI/netI      0.4299 
_diffrn_reflns_av_R_equivalents   0.4418 
_diffrn_reflns_limit_h_min        -7 
_diffrn_reflns_limit_h_max        7 
_diffrn_reflns_limit_k_min        -22 
_diffrn_reflns_limit_k_max        23 
_diffrn_reflns_limit_l_min        -41 
_diffrn_reflns_limit_l_max        39 
_diffrn_reflns_theta_min          2.262 
_diffrn_reflns_theta_max          26.261 
_diffrn_reflns_theta_full         25.000 
_diffrn_measured_fraction_theta_max   0.982 
_diffrn_measured_fraction_theta_full  0.999 
_diffrn_reflns_Laue_measured_fraction_max    0.982 
_diffrn_reflns_Laue_measured_fraction_full   0.999 
_diffrn_reflns_point_group_measured_fraction_max   0.978 
_diffrn_reflns_point_group_measured_fraction_full  0.999 
_reflns_number_total              7819 
_reflns_number_gt                 2557 
_reflns_threshold_expression      'I > 2\s(I)' 
_reflns_Friedel_coverage          0.745 
_reflns_Friedel_fraction_max      0.972 
_reflns_Friedel_fraction_full     1.000 
  
_reflns_special_details 
; 
 Reflections were merged by SHELXL according to the crystal 
 class for the calculation of statistics and refinement. 
  
 _reflns_Friedel_fraction is defined as the number of unique 
 Friedel pairs measured divided by the number that would be 
 possible theoretically, ignoring centric projections and 
 systematic absences. 
; 
  
_computing_data_collection        'X-Area (Stoe & Cie, 2001)' 
_computing_cell_refinement        'X-Area (Stoe & Cie, 2001)' 
_computing_data_reduction         'X-Area (Stoe & Cie, 2001)' 
_computing_structure_solution     'SHELXS (Sheldrick, 2008)' 
_computing_structure_refinement 'SHELXL-2014/6 (Sheldrick, 2014)' 
_computing_molecular_graphics     'XP in SHELXTL-Plus (Sheldrick, 2008)' 
_computing_publication_material   SHELXL 
_refine_special_details           ? 
_refine_ls_structure_factor_coef  Fsqd 
_refine_ls_matrix_type            full 
_refine_ls_weighting_scheme       calc 
_refine_ls_weighting_details 
'w=1/[\s^2^(Fo^2^)+(0.0122P)^2^] where P=(Fo^2^+2Fc^2^)/3' 
_atom_sites_solution_primary      ? 
_atom_sites_solution_secondary    ? 
_atom_sites_solution_hydrogens    geom 
_refine_ls_hydrogen_treatment     constr 
_refine_ls_extinction_method      none 
_refine_ls_extinction_coef        . 
_refine_ls_abs_structure_details 
; 
 Flack x determined using 420 quotients [(I+)-(I-)]/[(I+)+(I-)] 
 (Parsons, Flack and Wagner, Acta Cryst. B69 (2013) 249-259). 
; 
_refine_ls_abs_structure_Flack    0.4(4) 
_chemical_absolute_configuration  ? 
_refine_ls_number_reflns          7819 
_refine_ls_number_parameters      543 
_refine_ls_number_restraints      510 
_refine_ls_R_factor_all           0.2976 
_refine_ls_R_factor_gt            0.1530 
_refine_ls_wR_factor_ref          0.2666 
_refine_ls_wR_factor_gt           0.2038 
_refine_ls_goodness_of_fit_ref    0.978 
_refine_ls_restrained_S_all       0.953 
_refine_ls_shift/su_max           0.000 
_refine_ls_shift/su_mean          0.000 
  
loop_ 
 _atom_site_label 
 _atom_site_type_symbol 
 _atom_site_fract_x 
 _atom_site_fract_y 
 _atom_site_fract_z 
 _atom_site_U_iso_or_equiv 
 _atom_site_adp_type 
 _atom_site_occupancy 
 _atom_site_site_symmetry_order 
 _atom_site_calc_flag 
 _atom_site_refinement_flags_posn 
 _atom_site_refinement_flags_adp 
 _atom_site_refinement_flags_occupancy 
 _atom_site_disorder_assembly 
 _atom_site_disorder_group 
Cl1 Cl 0.6981(11) 0.2239(4) 0.65712(16) 0.061(2) Uani 1 1 d . U . . . 
N1 N 0.448(3) 0.3420(8) 0.5276(4) 0.025(3) Uani 1 1 d . U . . . 
O1 O 0.792(3) 0.3881(7) 0.5360(3) 0.034(3) Uani 1 1 d . U . . . 
O2 O 0.151(2) 0.2891(8) 0.5010(3) 0.035(3) Uani 1 1 d . U . . . 
O3 O 0.129(3) 0.5438(11) 0.4004(4) 0.068(6) Uani 1 1 d . U . . . 
C1 C 0.650(4) 0.3697(11) 0.5149(5) 0.034(4) Uani 1 1 d . U . . . 
C2 C 0.637(3) 0.3777(10) 0.4705(5) 0.026(4) Uani 1 1 d . U . . . 
H2 H 0.7523 0.3476 0.4587 0.032 Uiso 1 1 calc R U . . . 
C3 C 0.425(4) 0.3430(12) 0.4596(5) 0.036(5) Uani 1 1 d . U . . . 
H3A H 0.3301 0.3779 0.4463 0.043 Uiso 1 1 calc R U . . . 
H3B H 0.4469 0.3017 0.4418 0.043 Uiso 1 1 calc R U . . . 
C4 C 0.333(3) 0.3199(9) 0.4970(5) 0.022(3) Uani 1 1 d . U . . . 
C5 C 0.668(3) 0.4514(10) 0.4560(5) 0.026(4) Uani 1 1 d . U . . . 
H5 H 0.8181 0.4656 0.4616 0.031 Uiso 1 1 calc R U . . . 
C6 C 0.283(4) 0.5160(10) 0.4149(5) 0.028(4) Uani 1 1 d . U . . . 
C11 C 0.403(4) 0.3250(9) 0.5687(5) 0.026(4) Uani 1 1 d . U . . . 
C12 C 0.556(4) 0.2891(12) 0.5906(5) 0.041(5) Uani 1 1 d . U . . . 
H12 H 0.6859 0.2735 0.5791 0.049 Uiso 1 1 calc R U . . . 
C13 C 0.509(4) 0.2771(12) 0.6309(6) 0.040(5) Uani 1 1 d . U . . . 
C14 C 0.322(4) 0.2916(11) 0.6485(5) 0.035(4) Uani 1 1 d . U . . . 
C15 C 0.176(4) 0.3320(11) 0.6255(5) 0.037(5) Uani 1 1 d . U . . . 
H15 H 0.0510 0.3499 0.6377 0.044 Uiso 1 1 calc R U . . . 
C16 C 0.212(4) 0.3458(10) 0.5860(5) 0.032(4) Uani 1 1 d . U . . . 
H16 H 0.1062 0.3695 0.5706 0.038 Uiso 1 1 calc R U . . . 
C17 C 0.277(5) 0.2741(13) 0.6914(5) 0.053(6) Uani 1 1 d . U . . . 
H17A H 0.2054 0.2277 0.6931 0.079 Uiso 1 1 calc R U . . . 
H17B H 0.1857 0.3113 0.7028 0.079 Uiso 1 1 calc R U . . . 
H17C H 0.4117 0.2722 0.7061 0.079 Uiso 1 1 calc R U . . . 
C21 C 0.518(3) 0.5061(9) 0.4770(5) 0.020(3) Uani 1 1 d . U . . . 
C22 C 0.330(3) 0.5318(11) 0.4600(5) 0.029(4) Uani 1 1 d . U . . . 
C23 C 0.186(4) 0.5721(11) 0.4813(5) 0.035(5) Uani 1 1 d . U . . . 
H23 H 0.0569 0.5864 0.4690 0.042 Uiso 1 1 calc R U . . . 
C24 C 0.226(4) 0.5930(10) 0.5211(5) 0.033(4) Uani 1 1 d . U . . . 
H24 H 0.1301 0.6212 0.5362 0.040 Uiso 1 1 calc R U . . . 
C25 C 0.428(4) 0.5671(10) 0.5368(5) 0.031(4) Uani 1 1 d . U . . . 
H25 H 0.4664 0.5782 0.5633 0.037 Uiso 1 1 calc R U . . . 
C26 C 0.558(4) 0.5290(11) 0.5153(5) 0.035(5) Uani 1 1 d . U . . . 
H26 H 0.6907 0.5160 0.5268 0.042 Uiso 1 1 calc R U . . . 
C31 C 0.634(3) 0.4538(9) 0.4104(5) 0.023(3) Uani 1 1 d . U . . . 
C32 C 0.451(4) 0.4847(12) 0.3934(5) 0.037(5) Uani 1 1 d . U . . . 
C33 C 0.427(4) 0.4758(11) 0.3517(5) 0.036(4) Uani 1 1 d . U . . . 
H33 H 0.2983 0.4913 0.3395 0.043 Uiso 1 1 calc R U . . . 
C34 C 0.579(5) 0.4462(13) 0.3288(6) 0.048(6) Uani 1 1 d . U . . . 
H34 H 0.5618 0.4453 0.3008 0.057 Uiso 1 1 calc R U . . . 
C35 C 0.760(4) 0.4172(11) 0.3455(5) 0.040(5) Uani 1 1 d . U . . . 
H35 H 0.8622 0.3923 0.3299 0.048 Uiso 1 1 calc R U . . . 
C36 C 0.789(4) 0.4260(11) 0.3871(5) 0.035(5) Uani 1 1 d . U . . . 
H36 H 0.9201 0.4121 0.3988 0.042 Uiso 1 1 calc R U . . . 
Cl1A Cl 0.5950(9) 0.4712(3) 0.62603(13) 0.0382(14) Uani 1 1 d . U . . . 
N1A N 0.813(3) 0.4096(8) 0.7685(3) 0.024(3) Uani 1 1 d . U . . . 
O1A O 1.113(3) 0.3403(8) 0.7782(3) 0.036(4) Uani 1 1 d . U . . . 
O2A O 0.497(2) 0.4701(8) 0.7788(3) 0.034(3) Uani 1 1 d . U . . . 
O3A O 0.282(3) 0.1879(9) 0.8843(4) 0.048(4) Uani 1 1 d . U . . . 
C1A C 0.944(4) 0.3629(10) 0.7902(5) 0.024(4) Uani 1 1 d . U . . . 
C2A C 0.848(3) 0.3502(10) 0.8292(5) 0.026(4) Uani 1 1 d . U . . . 
H2A H 0.9265 0.3805 0.8488 0.031 Uiso 1 1 calc R U . . . 
C3A C 0.624(4) 0.3794(10) 0.8261(5) 0.030(4) Uani 1 1 d . U . . . 
H3A1 H 0.5875 0.4080 0.8498 0.036 Uiso 1 1 calc R U . . . 
H3A2 H 0.5197 0.3400 0.8234 0.036 Uiso 1 1 calc R U . . . 
C4A C 0.625(4) 0.4265(10) 0.7889(5) 0.027(4) Uani 1 1 d . U . . . 
C5A C 0.859(3) 0.2725(9) 0.8439(4) 0.023(3) Uani 1 1 d . U . . . 
H5A H 1.0114 0.2572 0.8414 0.028 Uiso 1 1 calc R U . . . 
C6A C 0.455(4) 0.2066(11) 0.8745(5) 0.034(4) Uani 1 1 d . U . . . 
C11A C 0.867(3) 0.4416(10) 0.7305(4) 0.026(4) Uani 1 1 d . U . . . 
C12A C 0.722(4) 0.4394(11) 0.6994(4) 0.028(4) Uani 1 1 d . U . . . 
H12A H 0.5880 0.4166 0.7025 0.033 Uiso 1 1 calc R U . . . 
C13A C 0.778(3) 0.4710(12) 0.6638(4) 0.031(4) Uani 1 1 d . U . . . 
C14A C 0.978(3) 0.5071(10) 0.6581(5) 0.027(4) Uani 1 1 d . U . . . 
C15A C 1.114(4) 0.5049(12) 0.6896(5) 0.038(5) Uani 1 1 d . U . . . 
H15A H 1.2493 0.5268 0.6868 0.046 Uiso 1 1 calc R U . . . 
C16A C 1.066(3) 0.4729(10) 0.7253(4) 0.027(4) Uani 1 1 d . U . . . 
H16A H 1.1681 0.4722 0.7461 0.033 Uiso 1 1 calc R U . . . 
C17A C 1.040(3) 0.5375(10) 0.6193(4) 0.023(4) Uani 1 1 d . U . . . 
H17D H 1.1681 0.5668 0.6226 0.035 Uiso 1 1 calc R U . . . 
H17E H 0.9238 0.5673 0.6091 0.035 Uiso 1 1 calc R U . . . 
H17F H 1.0687 0.4986 0.6006 0.035 Uiso 1 1 calc R U . . . 
C21A C 0.726(4) 0.2185(10) 0.8190(5) 0.026(4) Uani 1 1 d . U . . . 
C22A C 0.533(4) 0.1922(11) 0.8324(5) 0.032(4) Uani 1 1 d . U . . . 
C23A C 0.416(5) 0.1469(12) 0.8086(5) 0.046(5) Uani 1 1 d . U . . . 
H23A H 0.2864 0.1269 0.8181 0.055 Uiso 1 1 calc R U . . . 
C24A C 0.485(5) 0.1310(14) 0.7715(6) 0.061(7) Uani 1 1 d . U . . . 
H24A H 0.3970 0.1026 0.7549 0.073 Uiso 1 1 calc R U . . . 
C25A C 0.675(5) 0.1538(11) 0.7572(6) 0.044(5) Uani 1 1 d . U . . . 
H25A H 0.7262 0.1395 0.7319 0.053 Uiso 1 1 calc R U . . . 
C26A C 0.791(4) 0.1994(12) 0.7816(5) 0.043(5) Uani 1 1 d . U . . . 
H26A H 0.9217 0.2182 0.7719 0.051 Uiso 1 1 calc R U . . . 
C31A C 0.804(3) 0.2697(10) 0.8886(4) 0.025(4) Uani 1 1 d . U . . . 
C32A C 0.593(4) 0.2451(10) 0.9009(5) 0.028(4) Uani 1 1 d . U . . . 
C33A C 0.547(4) 0.2514(10) 0.9404(5) 0.030(4) Uani 1 1 d . U . . . 
H33A H 0.4159 0.2324 0.9499 0.036 Uiso 1 1 calc R U . . . 
C34A C 0.679(4) 0.2834(11) 0.9661(5) 0.032(4) Uani 1 1 d . U . . . 
H34A H 0.6342 0.2892 0.9928 0.038 Uiso 1 1 calc R U . . . 
C35A C 0.880(3) 0.3087(9) 0.9554(4) 0.023(4) Uani 1 1 d . U . . . 
H35A H 0.9739 0.3290 0.9744 0.027 Uiso 1 1 calc R U . . . 
C36A C 0.938(3) 0.3028(10) 0.9154(4) 0.024(4) Uani 1 1 d . U . . . 
H36A H 1.0703 0.3217 0.9066 0.029 Uiso 1 1 calc R U . . . 
  
loop_ 
 _atom_site_aniso_label 
 _atom_site_aniso_U_11 
 _atom_site_aniso_U_22 
 _atom_site_aniso_U_33 
 _atom_site_aniso_U_23 
 _atom_site_aniso_U_13 
 _atom_site_aniso_U_12 
Cl1 0.042(4) 0.090(5) 0.053(3) 0.044(3) 0.000(3) 0.017(4) 
N1 0.023(7) 0.020(8) 0.032(5) 0.005(4) -0.004(4) 0.013(5) 
O1 0.041(8) 0.037(9) 0.024(5) -0.004(5) -0.002(5) -0.007(6) 
O2 0.028(7) 0.034(8) 0.044(7) 0.000(6) 0.000(6) 0.000(6) 
O3 0.050(9) 0.102(15) 0.051(8) 0.007(8) -0.016(7) 0.035(10) 
C1 0.034(8) 0.037(11) 0.031(6) -0.001(6) -0.003(5) -0.003(7) 
C2 0.027(9) 0.025(7) 0.028(6) 0.003(5) -0.001(5) 0.000(6) 
C3 0.033(9) 0.041(11) 0.035(6) 0.010(6) -0.005(6) -0.008(8) 
C4 0.025(7) 0.012(8) 0.029(6) 0.007(5) -0.003(5) 0.010(6) 
C5 0.020(8) 0.026(7) 0.031(6) -0.002(4) -0.006(5) 0.000(6) 
C6 0.032(8) 0.017(9) 0.037(6) 0.006(5) -0.008(5) -0.005(6) 
C11 0.037(8) 0.005(8) 0.035(5) -0.003(5) -0.001(5) 0.006(6) 
C12 0.045(10) 0.039(12) 0.039(6) 0.007(6) 0.000(6) 0.019(9) 
C13 0.039(9) 0.042(12) 0.040(7) 0.009(7) -0.003(6) 0.017(8) 
C14 0.035(9) 0.032(10) 0.038(7) -0.007(6) -0.003(6) 0.006(8) 
C15 0.033(10) 0.032(11) 0.045(7) -0.004(6) 0.004(6) 0.005(8) 
C16 0.035(9) 0.021(10) 0.040(6) -0.004(6) -0.002(6) 0.010(7) 
C17 0.068(17) 0.043(14) 0.047(8) -0.003(8) 0.008(8) -0.005(13) 
C21 0.022(7) 0.007(7) 0.030(6) 0.006(5) 0.000(5) -0.001(6) 
C22 0.029(8) 0.022(9) 0.037(6) 0.006(5) -0.007(5) 0.009(7) 
C23 0.031(10) 0.027(10) 0.048(7) -0.001(7) -0.004(6) 0.010(8) 
C24 0.035(10) 0.016(9) 0.048(7) 0.004(7) 0.002(7) 0.001(7) 
C25 0.034(10) 0.020(10) 0.039(8) -0.007(7) 0.001(7) 0.001(7) 
C26 0.039(10) 0.032(10) 0.035(6) -0.006(6) -0.008(6) 0.011(8) 
C31 0.027(7) 0.012(8) 0.030(5) 0.002(5) -0.003(5) -0.015(6) 
C32 0.035(8) 0.040(11) 0.036(6) 0.004(6) -0.008(5) 0.001(7) 
C33 0.043(10) 0.025(10) 0.039(6) 0.001(6) -0.006(6) -0.030(8) 
C34 0.058(11) 0.055(13) 0.030(7) -0.009(7) -0.004(7) -0.014(9) 
C35 0.050(11) 0.032(11) 0.038(7) -0.004(7) 0.001(6) -0.022(8) 
C36 0.036(9) 0.032(11) 0.038(7) -0.010(6) -0.002(6) -0.009(8) 
Cl1A 0.037(3) 0.053(4) 0.024(2) 0.003(2) -0.012(2) -0.001(3) 
N1A 0.033(7) 0.030(7) 0.009(4) -0.006(4) -0.007(4) -0.001(5) 
O1A 0.033(7) 0.050(9) 0.025(6) 0.005(6) 0.001(5) 0.010(6) 
O2A 0.038(8) 0.032(7) 0.033(6) 0.008(6) -0.004(5) 0.003(6) 
O3A 0.042(8) 0.053(10) 0.048(8) 0.002(7) -0.006(6) -0.015(7) 
C1A 0.030(7) 0.020(8) 0.022(6) -0.003(5) -0.005(5) -0.002(6) 
C2A 0.033(9) 0.021(7) 0.023(6) 0.003(5) 0.000(5) 0.009(6) 
C3A 0.037(9) 0.028(9) 0.024(6) 0.011(6) 0.004(6) 0.010(7) 
C4A 0.038(8) 0.020(8) 0.023(6) 0.002(6) -0.001(5) -0.001(6) 
C5A 0.029(9) 0.013(6) 0.027(5) 0.009(4) -0.005(5) 0.008(6) 
C6A 0.042(8) 0.032(10) 0.028(6) 0.008(6) -0.012(5) -0.002(7) 
C11A 0.031(8) 0.029(9) 0.017(5) -0.006(5) -0.002(5) 0.006(6) 
C12A 0.029(9) 0.036(10) 0.018(5) -0.006(5) -0.007(5) 0.000(7) 
C13A 0.032(8) 0.043(10) 0.017(5) -0.002(6) -0.007(5) 0.004(7) 
C14A 0.028(8) 0.030(9) 0.022(6) 0.000(6) -0.002(5) 0.015(6) 
C15A 0.033(9) 0.052(12) 0.029(6) 0.005(6) -0.004(6) 0.005(8) 
C16A 0.033(8) 0.026(9) 0.023(6) -0.006(6) -0.004(6) 0.002(7) 
C17A 0.016(10) 0.030(10) 0.024(6) 0.000(6) 0.001(6) 0.010(8) 
C21A 0.039(8) 0.014(7) 0.024(5) 0.011(5) -0.013(5) 0.009(6) 
C22A 0.042(8) 0.030(9) 0.025(6) 0.004(5) -0.012(5) -0.004(7) 
C23A 0.059(12) 0.046(11) 0.033(7) -0.001(7) -0.014(7) -0.016(10) 
C24A 0.081(14) 0.066(15) 0.035(8) -0.005(8) -0.008(8) -0.019(11) 
C25A 0.074(13) 0.023(10) 0.035(8) 0.003(7) -0.006(7) 0.004(9) 
C26A 0.065(12) 0.035(11) 0.028(6) 0.001(6) 0.003(7) -0.003(9) 
C31A 0.036(8) 0.017(8) 0.023(5) 0.004(5) -0.008(5) 0.006(6) 
C32A 0.034(7) 0.024(9) 0.025(5) 0.005(5) -0.008(5) 0.007(6) 
C33A 0.037(9) 0.026(10) 0.027(6) 0.003(6) -0.001(5) 0.003(8) 
C34A 0.041(9) 0.033(11) 0.021(6) 0.010(6) -0.002(6) 0.000(8) 
C35A 0.039(9) 0.012(9) 0.018(6) -0.004(5) -0.002(6) 0.000(7) 
C36A 0.030(9) 0.021(9) 0.020(6) 0.001(5) -0.004(5) 0.007(7) 
  
_geom_special_details 
; 
 All esds (except the esd in the dihedral angle between two l.s. planes) 
 are estimated using the full covariance matrix.  The cell esds are taken 
 into account individually in the estimation of esds in distances, angles 
 and torsion angles; correlations between esds in cell parameters are only 
 used when they are defined by crystal symmetry.  An approximate (isotropic) 
 treatment of cell esds is used for estimating esds involving l.s. planes. 
; 
  
loop_ 
 _geom_bond_atom_site_label_1 
 _geom_bond_atom_site_label_2 
 _geom_bond_distance 
 _geom_bond_site_symmetry_2 
 _geom_bond_publ_flag 
Cl1 C13 1.78(2) . ? 
N1 C4 1.33(2) . ? 
N1 C1 1.44(3) . ? 
N1 C11 1.45(2) . ? 
O1 C1 1.19(2) . ? 
O2 C4 1.29(2) . ? 
O3 C6 1.20(3) . ? 
C1 C2 1.51(2) . ? 
C2 C5 1.47(2) . ? 
C2 C3 1.53(3) . ? 
C2 H2 1.0000 . ? 
C3 C4 1.45(2) . ? 
C3 H3A 0.9900 . ? 
C3 H3B 0.9900 . ? 
C5 C31 1.55(2) . ? 
C5 C21 1.56(2) . ? 
C5 H5 1.0000 . ? 
C6 C32 1.41(3) . ? 
C6 C22 1.58(2) . ? 
C11 C12 1.38(3) . ? 
C11 C16 1.39(3) . ? 
C12 C13 1.41(3) . ? 
C12 H12 0.9500 . ? 
C13 C14 1.34(3) . ? 
C14 C15 1.42(3) . ? 
C14 C17 1.51(3) . ? 
C15 C16 1.38(2) . ? 
C15 H15 0.9500 . ? 
C16 H16 0.9500 . ? 
C17 H17A 0.9800 . ? 
C17 H17B 0.9800 . ? 
C17 H17C 0.9800 . ? 
C21 C26 1.38(2) . ? 
C21 C22 1.40(3) . ? 
C22 C23 1.38(3) . ? 
C23 C24 1.42(3) . ? 
C23 H23 0.9500 . ? 
C24 C25 1.46(3) . ? 
C24 H24 0.9500 . ? 
C25 C26 1.30(3) . ? 
C25 H25 0.9500 . ? 
C26 H26 0.9500 . ? 
C31 C36 1.35(3) . ? 
C31 C32 1.41(3) . ? 
C32 C33 1.43(2) . ? 
C33 C34 1.35(3) . ? 
C33 H33 0.9500 . ? 
C34 C35 1.38(3) . ? 
C34 H34 0.9500 . ? 
C35 C36 1.42(2) . ? 
C35 H35 0.9500 . ? 
C36 H36 0.9500 . ? 
Cl1A C13A 1.717(18) . ? 
N1A C1A 1.41(2) . ? 
N1A C4A 1.41(3) . ? 
N1A C11A 1.45(2) . ? 
O1A C1A 1.21(2) . ? 
O2A C4A 1.19(2) . ? 
O3A C6A 1.19(3) . ? 
C1A C2A 1.46(2) . ? 
C2A C3A 1.51(3) . ? 
C2A C5A 1.54(2) . ? 
C2A H2A 1.0000 . ? 
C3A C4A 1.53(2) . ? 
C3A H3A1 0.9900 . ? 
C3A H3A2 0.9900 . ? 
C5A C31A 1.55(2) . ? 
C5A C21A 1.56(3) . ? 
C5A H5A 1.0000 . ? 
C6A C32A 1.44(3) . ? 
C6A C22A 1.53(3) . ? 
C11A C12A 1.39(2) . ? 
C11A C16A 1.39(3) . ? 
C12A C13A 1.38(2) . ? 
C12A H12A 0.9500 . ? 
C13A C14A 1.44(3) . ? 
C14A C15A 1.37(3) . ? 
C14A C17A 1.48(2) . ? 
C15A C16A 1.38(2) . ? 
C15A H15A 0.9500 . ? 
C16A H16A 0.9500 . ? 
C17A H17D 0.9800 . ? 
C17A H17E 0.9800 . ? 
C17A H17F 0.9800 . ? 
C21A C26A 1.38(2) . ? 
C21A C22A 1.38(3) . ? 
C22A C23A 1.38(3) . ? 
C23A C24A 1.36(3) . ? 
C23A H23A 0.9500 . ? 
C24A C25A 1.36(4) . ? 
C24A H24A 0.9500 . ? 
C25A C26A 1.39(3) . ? 
C25A H25A 0.9500 . ? 
C26A H26A 0.9500 . ? 
C31A C36A 1.38(3) . ? 
C31A C32A 1.46(3) . ? 
C32A C33A 1.37(2) . ? 
C33A C34A 1.34(3) . ? 
C33A H33A 0.9500 . ? 
C34A C35A 1.39(3) . ? 
C34A H34A 0.9500 . ? 
C35A C36A 1.40(2) . ? 
C35A H35A 0.9500 . ? 
C36A H36A 0.9500 . ? 
  
loop_ 
 _geom_angle_atom_site_label_1 
 _geom_angle_atom_site_label_2 
 _geom_angle_atom_site_label_3 
 _geom_angle 
 _geom_angle_site_symmetry_1 
 _geom_angle_site_symmetry_3 
 _geom_angle_publ_flag 
C4 N1 C1 111.3(15) . . ? 
C4 N1 C11 124.8(17) . . ? 
C1 N1 C11 122.2(16) . . ? 
O1 C1 N1 126.1(16) . . ? 
O1 C1 C2 127(2) . . ? 
N1 C1 C2 106.3(17) . . ? 
C5 C2 C1 114.5(16) . . ? 
C5 C2 C3 115.6(17) . . ? 
C1 C2 C3 104.1(16) . . ? 
C5 C2 H2 107.4 . . ? 
C1 C2 H2 107.4 . . ? 
C3 C2 H2 107.4 . . ? 
C4 C3 C2 105.4(15) . . ? 
C4 C3 H3A 110.7 . . ? 
C2 C3 H3A 110.7 . . ? 
C4 C3 H3B 110.7 . . ? 
C2 C3 H3B 110.7 . . ? 
H3A C3 H3B 108.8 . . ? 
O2 C4 N1 122.7(16) . . ? 
O2 C4 C3 125.3(17) . . ? 
N1 C4 C3 111.5(18) . . ? 
C2 C5 C31 109.7(15) . . ? 
C2 C5 C21 112.5(16) . . ? 
C31 C5 C21 110.5(15) . . ? 
C2 C5 H5 108.0 . . ? 
C31 C5 H5 108.0 . . ? 
C21 C5 H5 108.0 . . ? 
O3 C6 C32 124.9(18) . . ? 
O3 C6 C22 117.6(19) . . ? 
C32 C6 C22 115.7(18) . . ? 
C12 C11 C16 120.8(17) . . ? 
C12 C11 N1 118.8(19) . . ? 
C16 C11 N1 120.4(17) . . ? 
C11 C12 C13 117(2) . . ? 
C11 C12 H12 121.7 . . ? 
C13 C12 H12 121.7 . . ? 
C14 C13 C12 125(2) . . ? 
C14 C13 Cl1 118.5(15) . . ? 
C12 C13 Cl1 115.3(17) . . ? 
C13 C14 C15 115.6(18) . . ? 
C13 C14 C17 123(2) . . ? 
C15 C14 C17 121(2) . . ? 
C16 C15 C14 122(2) . . ? 
C16 C15 H15 119.1 . . ? 
C14 C15 H15 119.1 . . ? 
C15 C16 C11 119.5(19) . . ? 
C15 C16 H16 120.3 . . ? 
C11 C16 H16 120.3 . . ? 
C14 C17 H17A 109.5 . . ? 
C14 C17 H17B 109.5 . . ? 
H17A C17 H17B 109.5 . . ? 
C14 C17 H17C 109.5 . . ? 
H17A C17 H17C 109.5 . . ? 
H17B C17 H17C 109.5 . . ? 
C26 C21 C22 115.4(18) . . ? 
C26 C21 C5 121.3(17) . . ? 
C22 C21 C5 123.2(15) . . ? 
C23 C22 C21 121.9(17) . . ? 
C23 C22 C6 118.8(18) . . ? 
C21 C22 C6 119.3(17) . . ? 
C22 C23 C24 122(2) . . ? 
C22 C23 H23 119.1 . . ? 
C24 C23 H23 119.1 . . ? 
C23 C24 C25 113.9(19) . . ? 
C23 C24 H24 123.0 . . ? 
C25 C24 H24 123.0 . . ? 
C26 C25 C24 121.7(18) . . ? 
C26 C25 H25 119.2 . . ? 
C24 C25 H25 119.2 . . ? 
C25 C26 C21 125(2) . . ? 
C25 C26 H26 117.4 . . ? 
C21 C26 H26 117.4 . . ? 
C36 C31 C32 120.6(17) . . ? 
C36 C31 C5 117.7(18) . . ? 
C32 C31 C5 121.7(18) . . ? 
C6 C32 C31 125.0(17) . . ? 
C6 C32 C33 119(2) . . ? 
C31 C32 C33 116(2) . . ? 
C34 C33 C32 123(2) . . ? 
C34 C33 H33 118.7 . . ? 
C32 C33 H33 118.7 . . ? 
C33 C34 C35 120.8(19) . . ? 
C33 C34 H34 119.6 . . ? 
C35 C34 H34 119.6 . . ? 
C34 C35 C36 117(2) . . ? 
C34 C35 H35 121.3 . . ? 
C36 C35 H35 121.3 . . ? 
C31 C36 C35 122(2) . . ? 
C31 C36 H36 119.2 . . ? 
C35 C36 H36 119.2 . . ? 
C1A N1A C4A 112.2(14) . . ? 
C1A N1A C11A 125.4(17) . . ? 
C4A N1A C11A 122.2(15) . . ? 
O1A C1A N1A 123.6(16) . . ? 
O1A C1A C2A 127.2(17) . . ? 
N1A C1A C2A 109.1(17) . . ? 
C1A C2A C3A 105.3(14) . . ? 
C1A C2A C5A 115.1(15) . . ? 
C3A C2A C5A 113.9(17) . . ? 
C1A C2A H2A 107.4 . . ? 
C3A C2A H2A 107.4 . . ? 
C5A C2A H2A 107.4 . . ? 
C2A C3A C4A 105.1(16) . . ? 
C2A C3A H3A1 110.7 . . ? 
C4A C3A H3A1 110.7 . . ? 
C2A C3A H3A2 110.7 . . ? 
C4A C3A H3A2 110.7 . . ? 
H3A1 C3A H3A2 108.8 . . ? 
O2A C4A N1A 125.6(16) . . ? 
O2A C4A C3A 128.6(19) . . ? 
N1A C4A C3A 105.9(16) . . ? 
C2A C5A C31A 109.6(14) . . ? 
C2A C5A C21A 114.5(14) . . ? 
C31A C5A C21A 112.5(15) . . ? 
C2A C5A H5A 106.6 . . ? 
C31A C5A H5A 106.6 . . ? 
C21A C5A H5A 106.6 . . ? 
O3A C6A C32A 121.7(19) . . ? 
O3A C6A C22A 119.9(19) . . ? 
C32A C6A C22A 118(2) . . ? 
C12A C11A C16A 120.4(16) . . ? 
C12A C11A N1A 120.2(19) . . ? 
C16A C11A N1A 119.4(15) . . ? 
C13A C12A C11A 118(2) . . ? 
C13A C12A H12A 120.8 . . ? 
C11A C12A H12A 120.8 . . ? 
C12A C13A C14A 122.7(17) . . ? 
C12A C13A Cl1A 118.3(17) . . ? 
C14A C13A Cl1A 118.9(13) . . ? 
C15A C14A C13A 115.2(17) . . ? 
C15A C14A C17A 122.4(19) . . ? 
C13A C14A C17A 122.1(16) . . ? 
C14A C15A C16A 124(2) . . ? 
C14A C15A H15A 118.0 . . ? 
C16A C15A H15A 118.0 . . ? 
C15A C16A C11A 119.1(18) . . ? 
C15A C16A H16A 120.4 . . ? 
C11A C16A H16A 120.4 . . ? 
C14A C17A H17D 109.5 . . ? 
C14A C17A H17E 109.5 . . ? 
H17D C17A H17E 109.5 . . ? 
C14A C17A H17F 109.5 . . ? 
H17D C17A H17F 109.5 . . ? 
H17E C17A H17F 109.5 . . ? 
C26A C21A C22A 118(2) . . ? 
C26A C21A C5A 120(2) . . ? 
C22A C21A C5A 121.8(16) . . ? 
C23A C22A C21A 119.7(19) . . ? 
C23A C22A C6A 119(2) . . ? 
C21A C22A C6A 121.3(18) . . ? 
C24A C23A C22A 120(3) . . ? 
C24A C23A H23A 120.0 . . ? 
C22A C23A H23A 120.0 . . ? 
C25A C24A C23A 123(2) . . ? 
C25A C24A H24A 118.6 . . ? 
C23A C24A H24A 118.6 . . ? 
C24A C25A C26A 116(2) . . ? 
C24A C25A H25A 121.8 . . ? 
C26A C25A H25A 121.8 . . ? 
C21A C26A C25A 123(2) . . ? 
C21A C26A H26A 118.5 . . ? 
C25A C26A H26A 118.5 . . ? 
C36A C31A C32A 120.5(15) . . ? 
C36A C31A C5A 119.1(18) . . ? 
C32A C31A C5A 119.3(16) . . ? 
C33A C32A C6A 121(2) . . ? 
C33A C32A C31A 116.3(18) . . ? 
C6A C32A C31A 121.9(16) . . ? 
C34A C33A C32A 122(2) . . ? 
C34A C33A H33A 118.9 . . ? 
C32A C33A H33A 118.9 . . ? 
C33A C34A C35A 123.0(17) . . ? 
C33A C34A H34A 118.5 . . ? 
C35A C34A H34A 118.5 . . ? 
C34A C35A C36A 117.2(18) . . ? 
C34A C35A H35A 121.4 . . ? 
C36A C35A H35A 121.4 . . ? 
C31A C36A C35A 120(2) . . ? 
C31A C36A H36A 119.8 . . ? 
C35A C36A H36A 119.8 . . ? 
  
loop_ 
 _geom_torsion_atom_site_label_1 
 _geom_torsion_atom_site_label_2 
 _geom_torsion_atom_site_label_3 
 _geom_torsion_atom_site_label_4 
 _geom_torsion 
 _geom_torsion_site_symmetry_1 
 _geom_torsion_site_symmetry_2 
 _geom_torsion_site_symmetry_3 
 _geom_torsion_site_symmetry_4 
 _geom_torsion_publ_flag 
C4 N1 C1 O1 -174(2) . . . . ? 
C11 N1 C1 O1 -8(3) . . . . ? 
C4 N1 C1 C2 12(2) . . . . ? 
C11 N1 C1 C2 177.9(16) . . . . ? 
O1 C1 C2 C5 -54(3) . . . . ? 
N1 C1 C2 C5 119.8(19) . . . . ? 
O1 C1 C2 C3 178(2) . . . . ? 
N1 C1 C2 C3 -7(2) . . . . ? 
C5 C2 C3 C4 -125.4(17) . . . . ? 
C1 C2 C3 C4 1(2) . . . . ? 
C1 N1 C4 O2 175.7(18) . . . . ? 
C11 N1 C4 O2 10(3) . . . . ? 
C1 N1 C4 C3 -12(2) . . . . ? 
C11 N1 C4 C3 -177.2(17) . . . . ? 
C2 C3 C4 O2 178.7(18) . . . . ? 
C2 C3 C4 N1 6(2) . . . . ? 
C1 C2 C5 C31 -175.9(18) . . . . ? 
C3 C2 C5 C31 -55(2) . . . . ? 
C1 C2 C5 C21 -52(2) . . . . ? 
C3 C2 C5 C21 69(2) . . . . ? 
C4 N1 C11 C12 121(2) . . . . ? 
C1 N1 C11 C12 -43(2) . . . . ? 
C4 N1 C11 C16 -61(2) . . . . ? 
C1 N1 C11 C16 135(2) . . . . ? 
C16 C11 C12 C13 -2(3) . . . . ? 
N1 C11 C12 C13 177.0(19) . . . . ? 
C11 C12 C13 C14 6(4) . . . . ? 
C11 C12 C13 Cl1 174.7(17) . . . . ? 
C12 C13 C14 C15 -10(3) . . . . ? 
Cl1 C13 C14 C15 -177.9(16) . . . . ? 
C12 C13 C14 C17 177(2) . . . . ? 
Cl1 C13 C14 C17 9(3) . . . . ? 
C13 C14 C15 C16 9(3) . . . . ? 
C17 C14 C15 C16 -178(2) . . . . ? 
C14 C15 C16 C11 -5(3) . . . . ? 
C12 C11 C16 C15 1(3) . . . . ? 
N1 C11 C16 C15 -177.2(18) . . . . ? 
C2 C5 C21 C26 76(2) . . . . ? 
C31 C5 C21 C26 -161.4(17) . . . . ? 
C2 C5 C21 C22 -100(2) . . . . ? 
C31 C5 C21 C22 23(2) . . . . ? 
C26 C21 C22 C23 -5(3) . . . . ? 
C5 C21 C22 C23 170.7(19) . . . . ? 
C26 C21 C22 C6 173.1(17) . . . . ? 
C5 C21 C22 C6 -11(3) . . . . ? 
O3 C6 C22 C23 5(3) . . . . ? 
C32 C6 C22 C23 170(2) . . . . ? 
O3 C6 C22 C21 -174(2) . . . . ? 
C32 C6 C22 C21 -8(3) . . . . ? 
C21 C22 C23 C24 3(3) . . . . ? 
C6 C22 C23 C24 -175.2(18) . . . . ? 
C22 C23 C24 C25 -1(3) . . . . ? 
C23 C24 C25 C26 1(3) . . . . ? 
C24 C25 C26 C21 -3(3) . . . . ? 
C22 C21 C26 C25 5(3) . . . . ? 
C5 C21 C26 C25 -171(2) . . . . ? 
C2 C5 C31 C36 -74(2) . . . . ? 
C21 C5 C31 C36 161.2(17) . . . . ? 
C2 C5 C31 C32 107(2) . . . . ? 
C21 C5 C31 C32 -18(3) . . . . ? 
O3 C6 C32 C31 178(2) . . . . ? 
C22 C6 C32 C31 14(3) . . . . ? 
O3 C6 C32 C33 -9(3) . . . . ? 
C22 C6 C32 C33 -173.7(18) . . . . ? 
C36 C31 C32 C6 -179(2) . . . . ? 
C5 C31 C32 C6 0(3) . . . . ? 
C36 C31 C32 C33 9(3) . . . . ? 
C5 C31 C32 C33 -172.7(17) . . . . ? 
C6 C32 C33 C34 -180(2) . . . . ? 
C31 C32 C33 C34 -7(3) . . . . ? 
C32 C33 C34 C35 6(3) . . . . ? 
C33 C34 C35 C36 -6(3) . . . . ? 
C32 C31 C36 C35 -10(3) . . . . ? 
C5 C31 C36 C35 171.6(18) . . . . ? 
C34 C35 C36 C31 8(3) . . . . ? 
C4A N1A C1A O1A 178.7(19) . . . . ? 
C11A N1A C1A O1A -5(3) . . . . ? 
C4A N1A C1A C2A -4(2) . . . . ? 
C11A N1A C1A C2A 172.2(16) . . . . ? 
O1A C1A C2A C3A -170(2) . . . . ? 
N1A C1A C2A C3A 12(2) . . . . ? 
O1A C1A C2A C5A -44(3) . . . . ? 
N1A C1A C2A C5A 138.7(17) . . . . ? 
C1A C2A C3A C4A -16(2) . . . . ? 
C5A C2A C3A C4A -142.6(14) . . . . ? 
C1A N1A C4A O2A 172.3(19) . . . . ? 
C11A N1A C4A O2A -4(3) . . . . ? 
C1A N1A C4A C3A -6(2) . . . . ? 
C11A N1A C4A C3A 177.5(15) . . . . ? 
C2A C3A C4A O2A -165(2) . . . . ? 
C2A C3A C4A N1A 14(2) . . . . ? 
C1A C2A C5A C31A 166.2(18) . . . . ? 
C3A C2A C5A C31A -72(2) . . . . ? 
C1A C2A C5A C21A -66(2) . . . . ? 
C3A C2A C5A C21A 55(2) . . . . ? 
C1A N1A C11A C12A 132(2) . . . . ? 
C4A N1A C11A C12A -53(2) . . . . ? 
C1A N1A C11A C16A -47(3) . . . . ? 
C4A N1A C11A C16A 129(2) . . . . ? 
C16A C11A C12A C13A -2(3) . . . . ? 
N1A C11A C12A C13A 179.5(17) . . . . ? 
C11A C12A C13A C14A -1(3) . . . . ? 
C11A C12A C13A Cl1A -177.4(15) . . . . ? 
C12A C13A C14A C15A 3(3) . . . . ? 
Cl1A C13A C14A C15A 179.5(15) . . . . ? 
C12A C13A C14A C17A 176.9(18) . . . . ? 
Cl1A C13A C14A C17A -7(3) . . . . ? 
C13A C14A C15A C16A -2(3) . . . . ? 
C17A C14A C15A C16A -175.6(19) . . . . ? 
C14A C15A C16A C11A -1(3) . . . . ? 
C12A C11A C16A C15A 3(3) . . . . ? 
N1A C11A C16A C15A -178.2(17) . . . . ? 
C2A C5A C21A C26A 72(2) . . . . ? 
C31A C5A C21A C26A -162.2(17) . . . . ? 
C2A C5A C21A C22A -104(2) . . . . ? 
C31A C5A C21A C22A 22(2) . . . . ? 
C26A C21A C22A C23A 2(3) . . . . ? 
C5A C21A C22A C23A 177.2(18) . . . . ? 
C26A C21A C22A C6A 175.8(18) . . . . ? 
C5A C21A C22A C6A -9(3) . . . . ? 
O3A C6A C22A C23A -11(3) . . . . ? 
C32A C6A C22A C23A 170.9(19) . . . . ? 
O3A C6A C22A C21A 174(2) . . . . ? 
C32A C6A C22A C21A -3(3) . . . . ? 
C21A C22A C23A C24A -3(3) . . . . ? 
C6A C22A C23A C24A -177(2) . . . . ? 
C22A C23A C24A C25A 5(4) . . . . ? 
C23A C24A C25A C26A -4(4) . . . . ? 
C22A C21A C26A C25A -2(3) . . . . ? 
C5A C21A C26A C25A -177.3(19) . . . . ? 
C24A C25A C26A C21A 3(3) . . . . ? 
C2A C5A C31A C36A -65(2) . . . . ? 
C21A C5A C31A C36A 166.4(17) . . . . ? 
C2A C5A C31A C32A 103(2) . . . . ? 
C21A C5A C31A C32A -26(2) . . . . ? 
O3A C6A C32A C33A 11(3) . . . . ? 
C22A C6A C32A C33A -171.1(18) . . . . ? 
O3A C6A C32A C31A -178(2) . . . . ? 
C22A C6A C32A C31A -1(3) . . . . ? 
C36A C31A C32A C33A -5(3) . . . . ? 
C5A C31A C32A C33A -173.0(17) . . . . ? 
C36A C31A C32A C6A -176.1(19) . . . . ? 
C5A C31A C32A C6A 16(3) . . . . ? 
C6A C32A C33A C34A 176(2) . . . . ? 
C31A C32A C33A C34A 5(3) . . . . ? 
C32A C33A C34A C35A -4(3) . . . . ? 
C33A C34A C35A C36A 3(3) . . . . ? 
C32A C31A C36A C35A 5(3) . . . . ? 
C5A C31A C36A C35A 172.4(17) . . . . ? 
C34A C35A C36A C31A -3(3) . . . . ? 
  
_refine_diff_density_max    0.341 
_refine_diff_density_min   -0.382 
_refine_diff_density_rms    0.086 
  
_shelxl_version_number 2014/6 
  
_shelx_res_file 
; 
TITL g3 in P212121 
CELL 0.71073   6.2818  18.682   33.725   90.000  90.000  90.000 
ZERR    8.00   0.0011   0.005    0.005    0.000   0.000   0.000 
LATT -1 
SYMM 0.5-X, -Y, 0.5+Z 
SYMM -X, 0.5+Y, 0.5-Z 
SYMM 0.5+X, 0.5-Y, -Z 
SFAC C   H   N  O  Cl 
UNIT 200 144 8  24 8 
TEMP-100 
SIZE .02 .02 .29 
REM colourless needle 
L.S. 10 
BOND  $H 
CONF 
ACTA 50 
FMAP 2 
PLAN 10 
RIGU 
WGHT    0.012200 
FVAR       0.32999 
CL1   5    0.698137    0.223920    0.657117    11.00000    0.04161    0.08987 = 
         0.05293    0.04422   -0.00037    0.01688 
N1    3    0.447816    0.342006    0.527575    11.00000    0.02318    0.02025 = 
         0.03231    0.00468   -0.00405    0.01252 
O1    4    0.792392    0.388090    0.536035    11.00000    0.04084    0.03729 = 
         0.02376   -0.00377   -0.00221   -0.00656 
O2    4    0.150716    0.289129    0.501003    11.00000    0.02785    0.03403 = 
         0.04368   -0.00048   -0.00023    0.00039 
O3    4    0.129194    0.543756    0.400404    11.00000    0.05009    0.10190 = 
         0.05085    0.00691   -0.01557    0.03506 
C1    1    0.650412    0.369693    0.514944    11.00000    0.03439    0.03694 = 
         0.03077   -0.00112   -0.00320   -0.00329 
C2    1    0.636939    0.377733    0.470467    11.00000    0.02660    0.02454 = 
         0.02798    0.00262   -0.00070   -0.00007 
AFIX  13 
H2    2    0.752274    0.347610    0.458667    11.00000   -1.20000 
AFIX   0 
C3    1    0.424554    0.343034    0.459633    11.00000    0.03268    0.04084 = 
         0.03488    0.00962   -0.00538   -0.00755 
AFIX  23 
H3A   2    0.330131    0.377929    0.446265    11.00000   -1.20000 
H3B   2    0.446943    0.301674    0.441762    11.00000   -1.20000 
AFIX   0 
C4    1    0.332679    0.319938    0.496962    11.00000    0.02510    0.01198 = 
         0.02892    0.00735   -0.00332    0.01011 
C5    1    0.667631    0.451381    0.455969    11.00000    0.02008    0.02638 = 
         0.03125   -0.00201   -0.00613    0.00037 
AFIX  13 
H5    2    0.818127    0.465589    0.461579    11.00000   -1.20000 
AFIX   0 
C6    1    0.282921    0.516045    0.414904    11.00000    0.03192    0.01669 = 
         0.03689    0.00629   -0.00756   -0.00526 
C11   1    0.403184    0.325005    0.568744    11.00000    0.03691    0.00540 = 
         0.03510   -0.00266   -0.00059    0.00596 
C12   1    0.556046    0.289133    0.590646    11.00000    0.04461    0.03904 = 
         0.03872    0.00744   -0.00048    0.01893 
AFIX  43 
H12   2    0.685909    0.273471    0.579109    11.00000   -1.20000 
AFIX   0 
C13   1    0.508962    0.277075    0.630922    11.00000    0.03860    0.04206 = 
         0.04045    0.00947   -0.00281    0.01725 
C14   1    0.321889    0.291593    0.648470    11.00000    0.03539    0.03229 = 
         0.03831   -0.00715   -0.00255    0.00620 
C15   1    0.176366    0.331952    0.625505    11.00000    0.03318    0.03219 = 
         0.04486   -0.00414    0.00388    0.00487 
AFIX  43 
H15   2    0.050974    0.349923    0.637707    11.00000   -1.20000 
AFIX   0 
C16   1    0.211676    0.345839    0.586001    11.00000    0.03462    0.02074 = 
         0.03973   -0.00430   -0.00220    0.01026 
AFIX  43 
H16   2    0.106235    0.369456    0.570619    11.00000   -1.20000 
AFIX   0 
C17   1    0.277246    0.274143    0.691416    11.00000    0.06850    0.04259 = 
         0.04659   -0.00346    0.00815   -0.00537 
AFIX 137 
H17A  2    0.205449    0.227676    0.693137    11.00000   -1.50000 
H17B  2    0.185662    0.311261    0.702845    11.00000   -1.50000 
H17C  2    0.411670    0.272175    0.706123    11.00000   -1.50000 
AFIX   0 
C21   1    0.518449    0.506052    0.476969    11.00000    0.02214    0.00713 = 
         0.03008    0.00609   -0.00039   -0.00103 
C22   1    0.330142    0.531802    0.459964    11.00000    0.02915    0.02176 = 
         0.03718    0.00568   -0.00724    0.00850 
C23   1    0.186259    0.572127    0.481259    11.00000    0.03092    0.02707 = 
         0.04819   -0.00099   -0.00393    0.01004 
AFIX  43 
H23   2    0.056917    0.586369    0.468978    11.00000   -1.20000 
AFIX   0 
C24   1    0.226306    0.592983    0.521139    11.00000    0.03520    0.01650 = 
         0.04773    0.00442    0.00214    0.00065 
AFIX  43 
H24   2    0.130067    0.621248    0.536205    11.00000   -1.20000 
AFIX   0 
C25   1    0.428377    0.567053    0.536784    11.00000    0.03357    0.02039 = 
         0.03903   -0.00676    0.00130    0.00059 
AFIX  43 
H25   2    0.466373    0.578182    0.563343    11.00000   -1.20000 
AFIX   0 
C26   1    0.558219    0.528994    0.515262    11.00000    0.03911    0.03191 = 
         0.03499   -0.00623   -0.00790    0.01059 
AFIX  43 
H26   2    0.690688    0.515967    0.526777    11.00000   -1.20000 
AFIX   0 
C31   1    0.633854    0.453761    0.410377    11.00000    0.02664    0.01154 = 
         0.03038    0.00204   -0.00294   -0.01546 
C32   1    0.450732    0.484724    0.393417    11.00000    0.03480    0.03967 = 
         0.03629    0.00351   -0.00798    0.00089 
C33   1    0.426650    0.475804    0.351693    11.00000    0.04290    0.02542 = 
         0.03932    0.00123   -0.00576   -0.02990 
AFIX  43 
H33   2    0.298267    0.491305    0.339531    11.00000   -1.20000 
AFIX   0 
C34   1    0.579256    0.446174    0.328787    11.00000    0.05802    0.05484 = 
         0.03039   -0.00929   -0.00448   -0.01403 
AFIX  43 
H34   2    0.561790    0.445256    0.300811    11.00000   -1.20000 
AFIX   0 
C35   1    0.760499    0.417173    0.345516    11.00000    0.05003    0.03226 = 
         0.03770   -0.00375    0.00132   -0.02242 
AFIX  43 
H35   2    0.862191    0.392293    0.329872    11.00000   -1.20000 
AFIX   0 
C36   1    0.789011    0.426007    0.387101    11.00000    0.03586    0.03231 = 
         0.03772   -0.01013   -0.00188   -0.00926 
AFIX  43 
H36   2    0.920142    0.412090    0.398826    11.00000   -1.20000 
AFIX   0 
CL1A  5    0.595024    0.471207    0.626031    11.00000    0.03719    0.05305 = 
         0.02427    0.00350   -0.01222   -0.00057 
N1A   3    0.813356    0.409576    0.768504    11.00000    0.03333    0.03023 = 
         0.00942   -0.00619   -0.00714   -0.00050 
O1A   4    1.113059    0.340268    0.778168    11.00000    0.03311    0.05009 = 
         0.02459    0.00514    0.00084    0.01001 
O2A   4    0.496656    0.470080    0.778784    11.00000    0.03758    0.03216 = 
         0.03263    0.00831   -0.00356    0.00350 
O3A   4    0.281552    0.187924    0.884330    11.00000    0.04169    0.05287 = 
         0.04824    0.00189   -0.00621   -0.01475 
C1A   1    0.944432    0.362924    0.790234    11.00000    0.03009    0.01999 = 
         0.02167   -0.00341   -0.00512   -0.00155 
C2A   1    0.848264    0.350212    0.829169    11.00000    0.03284    0.02086 = 
         0.02290    0.00329   -0.00042    0.00885 
AFIX  13 
H2A   2    0.926494    0.380503    0.848799    11.00000   -1.20000 
AFIX   0 
C3A   1    0.623987    0.379408    0.826072    11.00000    0.03708    0.02811 = 
         0.02434    0.01101    0.00385    0.01036 
AFIX  23 
H3A1  2    0.587491    0.407986    0.849839    11.00000   -1.20000 
H3A2  2    0.519716    0.339972    0.823374    11.00000   -1.20000 
AFIX   0 
C4A   1    0.624633    0.426500    0.788876    11.00000    0.03771    0.01984 = 
         0.02250    0.00214   -0.00106   -0.00079 
C5A   1    0.859391    0.272487    0.843864    11.00000    0.02942    0.01256 = 
         0.02712    0.00886   -0.00540    0.00762 
AFIX  13 
H5A   2    1.011409    0.257245    0.841385    11.00000   -1.20000 
AFIX   0 
C6A   1    0.455120    0.206614    0.874508    11.00000    0.04192    0.03220 = 
         0.02790    0.00817   -0.01196   -0.00206 
C11A  1    0.866820    0.441623    0.730511    11.00000    0.03051    0.02931 = 
         0.01721   -0.00571   -0.00239    0.00568 
C12A  1    0.722215    0.439352    0.699388    11.00000    0.02898    0.03639 = 
         0.01807   -0.00648   -0.00739   -0.00011 
AFIX  43 
H12A  2    0.587963    0.416612    0.702468    11.00000   -1.20000 
AFIX   0 
C13A  1    0.778212    0.470963    0.663814    11.00000    0.03234    0.04327 = 
         0.01730   -0.00214   -0.00747    0.00355 
C14A  1    0.977600    0.507146    0.658052    11.00000    0.02845    0.02974 = 
         0.02215   -0.00034   -0.00238    0.01515 
C15A  1    1.113655    0.504912    0.689631    11.00000    0.03325    0.05250 = 
         0.02883    0.00539   -0.00437    0.00459 
AFIX  43 
H15A  2    1.249338    0.526774    0.686784    11.00000   -1.20000 
AFIX   0 
C16A  1    1.066203    0.472929    0.725318    11.00000    0.03287    0.02579 = 
         0.02315   -0.00588   -0.00428    0.00157 
AFIX  43 
H16A  2    1.168055    0.472208    0.746137    11.00000   -1.20000 
AFIX   0 
C17A  1    1.039760    0.537497    0.619329    11.00000    0.01554    0.02980 = 
         0.02399    0.00035    0.00079    0.00960 
AFIX 137 
H17D  2    1.168075    0.566756    0.622563    11.00000   -1.50000 
H17E  2    0.923797    0.567332    0.609097    11.00000   -1.50000 
H17F  2    1.068671    0.498550    0.600622    11.00000   -1.50000 
AFIX   0 
C21A  1    0.725571    0.218457    0.818999    11.00000    0.03936    0.01428 = 
         0.02434    0.01051   -0.01256    0.00920 
C22A  1    0.532597    0.192199    0.832358    11.00000    0.04190    0.02951 = 
         0.02479    0.00353   -0.01154   -0.00374 
C23A  1    0.415644    0.146934    0.808598    11.00000    0.05924    0.04616 = 
         0.03270   -0.00085   -0.01450   -0.01624 
AFIX  43 
H23A  2    0.286448    0.126899    0.818148    11.00000   -1.20000 
AFIX   0 
C24A  1    0.485181    0.130957    0.771492    11.00000    0.08096    0.06574 = 
         0.03500   -0.00506   -0.00807   -0.01878 
AFIX  43 
H24A  2    0.397030    0.102571    0.754860    11.00000   -1.20000 
AFIX   0 
C25A  1    0.675189    0.153839    0.757201    11.00000    0.07352    0.02349 = 
         0.03456    0.00331   -0.00582    0.00444 
AFIX  43 
H25A  2    0.726207    0.139499    0.731901    11.00000   -1.20000 
AFIX   0 
C26A  1    0.791104    0.199365    0.781560    11.00000    0.06456    0.03499 = 
         0.02826    0.00069    0.00330   -0.00326 
AFIX  43 
H26A  2    0.921699    0.218189    0.771914    11.00000   -1.20000 
AFIX   0 
C31A  1    0.804185    0.269742    0.888628    11.00000    0.03566    0.01738 = 
         0.02277    0.00397   -0.00770    0.00637 
C32A  1    0.593038    0.245052    0.900945    11.00000    0.03421    0.02386 = 
         0.02463    0.00541   -0.00845    0.00657 
C33A  1    0.546553    0.251370    0.940362    11.00000    0.03722    0.02643 = 
         0.02722    0.00345   -0.00096    0.00279 
AFIX  43 
H33A  2    0.415899    0.232449    0.949921    11.00000   -1.20000 
AFIX   0 
C34A  1    0.679302    0.283434    0.966085    11.00000    0.04107    0.03323 = 
         0.02119    0.00964   -0.00164   -0.00003 
AFIX  43 
H34A  2    0.634216    0.289167    0.992785    11.00000   -1.20000 
AFIX   0 
C35A  1    0.880138    0.308666    0.955381    11.00000    0.03906    0.01164 = 
         0.01800   -0.00416   -0.00167   -0.00046 
AFIX  43 
H35A  2    0.973855    0.328991    0.974408    11.00000   -1.20000 
AFIX   0 
C36A  1    0.937986    0.302781    0.915353    11.00000    0.03021    0.02138 = 
         0.01987    0.00052   -0.00380    0.00672 
AFIX  43 
H36A  2    1.070268    0.321692    0.906598    11.00000   -1.20000 
  
AFIX   0 
HKLF 4 
  
REM  g3 in P212121 
REM R1 =  0.1530 for    2557 Fo > 4sig(Fo)  and  0.2976 for all    7819 data 
REM    543 parameters refined using    510 restraints 
  
END 
  
WGHT      0.0123      0.0000 
  
REM Highest difference peak  0.341,  deepest hole -0.382,  1-sigma level  0.086 
Q1    1   0.6034  0.4631  0.5930  11.00000  0.05    0.34 
Q2    1   0.6025  0.4564  0.5767  11.00000  0.05    0.34 
Q3    1   0.4163  0.4755  0.4680  11.00000  0.05    0.33 
Q4    1   0.4598  0.5012  0.4194  11.00000  0.05    0.33 
Q5    1   0.5575  0.4944  0.2663  11.00000  0.05    0.32 
Q6    1   0.4994  0.2901  0.5678  11.00000  0.05    0.32 
Q7    1   0.6588  0.4621  0.5202  11.00000  0.05    0.31 
Q8    1   0.4854  0.3971  0.6660  11.00000  0.05    0.30 
Q9    1   0.7280  0.5811  0.5757  11.00000  0.05    0.30 
Q10   1   1.1160  0.3621  0.8379  11.00000  0.05    0.29 
; 
_shelx_res_checksum    2187 
  
_shelx_hkl_file 
; 
  -4  -8  32  -49.77  136.36   0 
  -4  -5  33  -10.37  153.25   0 
  -4  -4  33   85.02  153.30   0 
  -4  -2  33  156.64  151.34   0 
  -4  -1  33   45.39  144.30   0 
  -4   0  33  -46.81  152.51   0 
  -4   3  32   42.47  161.41   0 
  -4   6  30    8.68  150.33   0 
  -4   7  29  160.76  168.07   0 
  -4   8  28   99.04  187.58   0 
  -4   9  27   30.25  189.08   0 
  -4  18   8   53.79  184.85   0 
  -4  19   2  111.74  178.13   0 
  -4  19   3  -27.25  160.07   0 
  -3 -20  11  103.50  151.01   0 
  -3 -18  17    9.82  116.73   0 
  -3 -16  20  169.85  150.82   0 
  -3 -15  22  212.21  120.52   0 
  -3 -12  25   40.33  155.28   0 
  -3 -11  26   38.70  157.78   0 
  -3 -10  27   74.60  125.20   0 
  -3  -9  28   22.98  123.58   0 
  -3  -8  28   76.41  154.95   0 
  -3  -7  29   60.53  128.57   0 
  -3  -6  29  105.29  145.24   0 
  -3  -5  29  107.98  147.43   0 
  -3  -1  29  166.80  166.15   0 
  -3   0  29  220.48  162.43   0 
  -3   4  27  125.12  182.18   0 
  -3  11  19  -47.03  348.38   0 
  -3  12 -31   88.17  129.73   0 
  -3  13 -29  185.58  123.11   0 
  -3  15 -24  -17.84  144.49   0 
  -3  15 -23   82.72  125.95   0 
  -3  16 -20  113.78  152.79   0 
  -3  16 -19   71.88  123.49   0 
  -3  16   7  -24.69  195.76   0 
  -3  17 -14  -22.95  147.95   0 
  -3  17 -13   96.83  154.87   0 
  -3  17 -12   -3.63  124.94   0 
  -3  17   0   11.00  155.34   0 
  -3  17   1   18.06  173.93   0 
  -2 -19   2   82.48  157.47   0 
  -2 -19   3  -51.50  149.28   0 
  -2 -17  10   53.72  157.45   0 
  -2 -15  15   -6.33  129.63   0 
  -2 -14  16  111.76  163.66   0 
  -2 -14  17  -30.45  129.27   0 
  -2 -13 -32  117.56  260.74   0 
  -2 -13  18  203.63  133.31   0 
  -2 -12  19   32.65  161.82   0 
  -2 -11  20  157.09  159.37   0 
  -2 -10  21   65.52  160.16   0 
  -2  -9  22   -3.21  134.49   0 
  -2  -8  23   39.84  133.56   0 
  -2  -7 -37   48.88  167.02   0 
  -2  -7  23  137.36  164.78   0 
  -2  -4 -38   -8.21  164.20   0 
  -2  -4  24   66.47  171.01   0 
  -2  -3 -38  113.01  154.00   0 
  -2  -3  24   89.47  168.41   0 
  -2  -2 -38   29.39  162.59   0 
  -2  -2  24  104.20  161.70   0 
  -2   0 -37  139.91  127.42   0 
  -2   1 -37  175.12  157.93   0 
  -2   2  23  131.79  190.65   0 
  -2   3 -36   15.21  146.18   0 
  -2   3  22  109.28  207.07   0 
  -2   4 -35   94.68  124.82   0 
  -2   5 -34   67.09  123.62   0 
  -2   6 -33  212.47  128.93   0 
  -2   9 -29   29.43  130.99   0 
  -2  10 -27  114.23  129.70   0 
  -2  11 -25  107.64  132.91   0 
  -2  13 -19  351.95  160.11   0 
  -2  13 -18   44.59  126.70   0 
  -2  13   6  142.77  218.38   0 
  -2  14 -12   38.59  131.38   0 
  -2  14   0   32.02  177.33   0 
  -2  14   1  109.35  205.95   0 
  -1 -15 -12  100.76  214.55   0 
  -1 -15  -1   36.17  205.29   0 
  -1 -15   0  165.31  179.71   0 
  -1 -14   4  139.60  186.95   0 
  -1 -13   7   35.87  172.90   0 
  -1 -12   9  171.37  168.70   0 
  -1 -11  11  -50.37  160.40   0 
  -1  -7 -29   37.47  180.76   0 
  -1  -7  15   11.82  179.87   0 
  -1  -6  16   95.63  156.25   0 
  -1  -5 -30    2.04  178.78   0 
  -1  -5  16  174.06  194.65   0 
  -1  -4 -30   87.94  157.98   0 
  -1  -2 -30   98.37  164.97   0 
  -1  -1 -30   95.21  166.22   0 
  -1  -1  16  364.72  225.31   0 
  -1   0 -30  100.92  166.17   0 
  -1   1 -29   88.10  159.60   0 
  -1   2 -28   36.01  132.17   0 
  -1   3 -28  132.15  161.67   0 
  -1   4 -27  -24.03  172.07   0 
  -1   5 -25  159.27  139.05   0 
  -1   6 -24   24.04  166.86   0 
  -1   8 -20   26.31  174.09   0 
  -1   8 -19  138.73  145.47   0 
  -1   9 -17   71.29  179.10   0 
  -1   9 -16  -19.11  152.22   0 
  -1  10 -11  108.59  179.26   0 
  -1  10 -10  118.80  179.67   0 
  -1  10  -9   13.30  149.21   0 
  -1  10  -8  169.86  154.91   0 
  -1  10  -7   72.17  158.28   0 
  -1  10  -6  377.13  162.06   0 
  -1  10  -4  714.11  189.59   0 
  -1  10  -2  141.00  199.64   0 
   0  -6 -14   -3.94  323.73   0 
   0  -5 -15  -34.29  275.53   0 
   0  -4   1  211.77  401.22   0 
   0  -2 -15  832.65  235.77   0 
   0  -1 -15  725.04  253.75   0 
   0   0 -14  681.77  255.51   0 
   0   0 -13  -54.05  221.00   0 
   0   1 -12  -46.56  272.23   0 
   0   1 -11   24.26  244.58   0 
   0   2  -8  358.29  378.42   0 
   0   2  -7    1.06  400.75   0 
  -4  -9  31  146.61  119.85   0 
  -4  -7  32   70.63  118.41   0 
  -4  -3  33  -65.33  121.22   0 
  -4   1  32  -35.98  157.92   0 
  -4   2  32  -18.71  157.38   0 
  -4   4  31  -38.94  154.48   0 
  -4   5  30   34.07  177.68   0 
  -4  11  24  -24.06  249.31   0 
  -4  18   9   87.42  198.85   0 
  -4  19   4   54.89  171.41   0 
  -3 -20  10   62.65  149.54   0 
  -3 -18  15   73.72  146.29   0 
  -3 -17  18   64.12  115.52   0 
  -3 -15  21  159.98  122.78   0 
  -3 -14  22   50.89  149.91   0 
  -3 -10  26   98.09  146.11   0 
  -3  -9  27   46.12  119.92   0 
  -3  -7  28  108.13  127.23   0 
  -3  -6  28  151.47  145.33   0 
  -3  -4  29  207.02  136.01   0 
  -3  -3  29  128.80  124.56   0 
  -3  -2  29   48.24  134.59   0 
  -3   1  28  294.84  165.73   0 
  -3   2  28  198.69  161.40   0 
  -3   5  26  -41.40  170.29   0 
  -3   9  22  -35.01  228.81   0 
  -3  14 -28  -19.57  121.06   0 
  -3  14  14   27.32  353.74   0 
  -3  15  11   27.55  244.23   0 
  -3  16 -22    2.67  142.91   0 
  -3  16 -21   98.69  117.95   0 
  -3  17 -17  -32.43  150.20   0 
  -3  17 -16  -60.30  153.82   0 
  -3  17 -15   41.62  122.78   0 
  -3  17   2   -6.22  182.00   0 
  -2 -19 -14   63.68  180.10   0 
  -2 -19 -13  -45.66  179.25   0 
  -2 -19  -1  120.88  151.89   0 
  -2 -19   0  120.74  151.93   0 
  -2 -19   1   83.51  161.82   0 
  -2 -18 -19   92.54  244.11   0 
  -2 -18   5  134.68  155.09   0 
  -2 -18   6   74.02  126.60   0 
  -2 -17   9   53.55  152.83   0 
  -2 -16  11   50.02  145.90   0 
  -2 -16  12  128.40  125.98   0 
  -2 -14  15   84.25  153.04   0 
  -2 -13  17   79.14  126.87   0 
  -2 -12  18   -2.79  163.73   0 
  -2  -9  21  -31.31  161.63   0 
  -2  -8 -37    5.85  166.52   0 
  -2  -8  22  150.40  132.84   0 
  -2  -6  23   81.86  134.33   0 
  -2  -5 -38 -108.91  163.55   0 
  -2   0 -38  -14.36  155.44   0 
  -2   0  23   17.28  177.60   0 
  -2   1 -38 -133.90  152.63   0 
  -2   3 -37  -56.13  149.82   0 
  -2   4 -36  -11.01  125.35   0 
  -2   4  21   -1.08  192.04   0 
  -2   5 -35  127.65  124.45   0 
  -2   6 -34  211.62  125.94   0 
  -2   7  18   40.52  233.88   0 
  -2   8 -32   18.96  152.33   0 
  -2   9 -30   74.03  127.41   0 
  -2   9  15   64.90  357.65   0 
  -2  10 -29  209.58  154.03   0 
  -2  10 -28  150.93  131.31   0 
  -2  11 -26    8.15  129.72   0 
  -2  12 -24   43.30  153.63   0 
  -2  13 -21  136.91  152.83   0 
  -2  14 -16  -22.72  146.34   0 
  -2  14 -15   16.88  123.44   0 
  -1 -15 -11   -1.78  200.06   0 
  -1 -15  -9   16.96  201.89   0 
  -1 -15  -5   82.61  196.07   0 
  -1 -15  -4   74.17  203.71   0 
  -1 -15  -3   56.92  172.65   0 
  -1 -15  -2  -29.20  176.76   0 
  -1 -14   2   73.95  183.55   0 
  -1 -14   3  127.14  185.04   0 
  -1 -13   6   93.75  171.30   0 
  -1 -12 -24   66.01  358.38   0 
  -1 -11  10   67.33  168.81   0 
  -1 -10 -27  113.72  249.36   0 
  -1 -10  12  220.49  143.49   0 
  -1  -8  14  124.89  148.63   0 
  -1  -6  15  181.32  192.02   0 
  -1  -4 -31  105.97  178.74   0 
  -1  -4  16  -70.53  167.20   0 
  -1  -3 -31  -32.62  155.18   0 
  -1  -3  16   22.29  175.41   0 
  -1  -2 -31  178.34  163.97   0 
  -1  -2  16  -53.90  177.10   0 
  -1  -1 -31   94.43  159.22   0 
  -1   1 -30  194.12  165.83   0 
  -1   1  15  107.33  224.11   0 
  -1   2 -29  -25.22  126.90   0 
  -1   3 -29  166.27  159.65   0 
  -1   4 -28  206.12  163.38   0 
  -1   7 -23   65.37  141.66   0 
  -1   9 -18  114.77  143.72   0 
  -1   9   4  211.29  262.86   0 
  -1  10 -13   31.80  137.84   0 
  -1  10 -12   53.52  141.86   0 
  -1  10  -1   82.44  196.10   0 
   0  -6  -2  -29.67  323.90   0 
   0  -4 -16  -18.09  225.66   0 
   0  -3 -16  156.73  209.76   0 
   0  -3   1  413.23  466.40   0 
   0  -2 -16  135.89  227.52   0 
   0   0 -15  117.49  238.09   0 
   0   1 -14 1041.61  253.10   0 
   0   1 -13  342.21  222.49   0 
   0   2 -11  128.61  283.64   0 
   0   2 -10   19.33  250.42   0 
   0   2  -9   31.31  283.95   0 
   0   2  -6   36.81  360.35   0 
   0   2  -5  596.64  393.70   0 
   0   2  -4  252.31  522.53   0 
  -4 -12  28  -17.27  142.94   0 
  -4 -11  29    7.10  122.37   0 
  -4  -8  31  123.93  113.68   0 
  -4  -7  31   17.91  150.86   0 
  -4  -5  32  145.10  125.04   0 
  -4  -4  32    2.77  155.37   0 
  -4  -3  32   89.36  152.97   0 
  -4  -2  32  129.48  149.58   0 
  -4  -1  32   79.85  142.90   0 
  -4   0  32   26.32  143.65   0 
  -4   3  31   62.75  169.15   0 
  -4   6  29   79.16  171.28   0 
  -4  17  13   67.07  236.02   0 
  -4  19   5  115.15  169.07   0 
  -3 -20   9   81.21  123.88   0 
  -3 -19  12  105.74  126.02   0 
  -3 -18  14  -40.07  158.85   0 
  -3 -17  16   -9.86  151.42   0 
  -3 -17  17  153.48  120.24   0 
  -3 -16  18   46.14  150.68   0 
  -3 -15  20   79.07  122.56   0 
  -3 -14  21   14.98  141.20   0 
  -3 -12  24  224.22  125.04   0 
  -3 -11  25  143.77  122.09   0 
  -3  -9  26  -72.25  148.32   0 
  -3  -8  27   -2.79  117.71   0 
  -3  -5  28  134.17  126.08   0 
  -3  -4  28   -8.64  151.63   0 
  -3  -3  28   50.74  157.36   0 
  -3  -2  28  144.78  153.94   0 
  -3  -1  28  257.54  158.08   0 
  -3   0  28  138.52  154.81   0 
  -3   3  27  119.00  157.11   0 
  -3   6  25  161.50  172.27   0 
  -3   7  24   90.40  173.95   0 
  -3   8  23   92.78  206.60   0 
  -3  15 -26   56.40  124.02   0 
  -3  16 -24   84.05  146.96   0 
  -3  16 -23  150.75  120.46   0 
  -3  16   8  -10.05  199.28   0 
  -3  17 -20  111.38  155.19   0 
  -3  17 -19  -89.83  149.87   0 
  -3  17 -18    6.24  126.88   0 
  -3  17   3   26.43  156.07   0 
  -3  17   4  104.64  202.10   0 
  -3  18 -10   -9.98  155.05   0 
  -3  18  -9  114.01  152.38   0 
  -3  18  -8  138.41  150.86   0 
  -3  18  -7  214.49  151.81   0 
  -3  18  -6   62.18  152.29   0 
  -3  18  -5  116.77  156.40   0 
  -2 -19 -12   63.02  182.32   0 
  -2 -19 -11   23.07  170.62   0 
  -2 -19 -10   93.72  172.00   0 
  -2 -19  -5   19.71  149.53   0 
  -2 -19  -4   50.16  143.48   0 
  -2 -19  -3  -43.16  162.15   0 
  -2 -19  -2   42.45  159.19   0 
  -2 -18   3   38.75  156.00   0 
  -2 -18   4  113.67  130.27   0 
  -2 -17   7   50.83  163.38   0 
  -2 -17   8   34.63  133.89   0 
  -2 -16  10  134.15  154.00   0 
  -2 -15  12  106.85  143.23   0 
  -2 -15  13  110.04  115.97   0 
  -2 -14  14   57.02  159.16   0 
  -2 -12  17  181.25  161.62   0 
  -2 -11  19  131.28  131.81   0 
  -2 -10  20   28.37  132.04   0 
  -2  -4 -39   39.72  155.81   0 
  -2  -4  23  108.38  135.33   0 
  -2  -3 -39    9.72  158.48   0 
  -2  -3  23  109.89  132.97   0 
  -2  -2 -39    2.83  145.89   0 
  -2  -2  23  118.66  136.22   0 
  -2  -1 -39   39.32  153.40   0 
  -2  -1  23   51.15  130.55   0 
  -2   0 -39   36.31  148.08   0 
  -2   1 -39  145.64  152.16   0 
  -2   2 -38  -19.48  154.24   0 
  -2   2  22   29.89  182.84   0 
  -2   3 -38   56.24  159.15   0 
  -2   4 -37  155.44  147.82   0 
  -2   5  20   34.69  201.59   0 
  -2   6 -35  -52.40  122.87   0 
  -2   6  19   93.01  197.89   0 
  -2   7 -34  114.59  120.39   0 
  -2   8 -33   80.42  147.33   0 
  -2   9 -32   44.42  145.35   0 
  -2  10 -30   28.34  157.33   0 
  -2  11 -28   -3.82  155.91   0 
  -2  12 -26  109.28  148.82   0 
  -2  12  10  119.73  265.87   0 
  -2  13 -23  106.15  148.39   0 
  -2  13 -22   53.40  123.76   0 
  -2  13   7  155.68  209.56   0 
  -2  14 -19   87.80  154.12   0 
  -2  14   3   80.71  194.06   0 
  -2  15 -12   50.11  153.72   0 
  -2  15 -11    4.05  152.07   0 
  -2  15 -10   33.20  160.17   0 
  -2  15  -7  -23.34  165.43   0 
  -2  15  -6  103.47  162.38   0 
  -2  15  -5   37.32  165.41   0 
  -2  15  -4    6.57  163.45   0 
  -1 -15  -8   78.48  181.45   0 
  -1 -15  -6  130.69  162.07   0 
  -1 -14 -16  109.04  277.66   0 
  -1 -14   1   -0.47  180.48   0 
  -1 -13   5  121.89  142.46   0 
  -1 -12   7   68.99  166.82   0 
  -1 -11 -26  154.45  277.73   0 
  -1 -11   9  181.16  172.51   0 
  -1 -10  11   91.74  143.33   0 
  -1  -9  12   54.87  148.03   0 
  -1  -8  13  176.35  149.23   0 
  -1  -7 -30   99.15  174.59   0 
  -1  -7  14  402.88  153.19   0 
  -1  -5 -31  184.60  152.70   0 
  -1  -5  15   18.51  162.12   0 
  -1  -4  15   -6.31  205.25   0 
  -1  -3 -32  157.70  182.69   0 
  -1  -2 -32  121.82  183.30   0 
  -1   0 -31  145.66  160.66   0 
  -1   0  15   35.19  231.17   0 
  -1   1 -31   98.08  162.51   0 
  -1   2 -30   54.75  129.67   0 
  -1   2  14  102.47  221.10   0 
  -1   3 -30  -17.92  148.65   0 
  -1   4 -29   29.11  150.10   0 
  -1   5 -28  141.58  170.12   0 
  -1   5 -27   39.72  133.29   0 
  -1   7 -25  -87.81  164.52   0 
  -1   7 -24   28.37  136.72   0 
  -1   8 -23  106.19  165.63   0 
  -1   8 -22    4.19  143.07   0 
  -1   8   7  180.10  357.45   0 
  -1   9 -20  180.45  169.44   0 
  -1   9 -19  177.88  144.17   0 
  -1  10 -17   76.42  170.67   0 
  -1  10 -16   68.30  171.75   0 
  -1  10 -15   87.45  141.90   0 
  -1  10   0  179.55  195.28   0 
   0  -6 -15   80.77  304.97   0 
   0  -6  -3   24.73  352.54   0 
   0  -5 -16   45.08  229.07   0 
   0  -5  -1 1058.23  405.17   0 
   0  -4 -17   84.93  223.84   0 
   0  -4   0 6060.36  436.62   0 
   0  -3 -17   91.60  206.65   0 
   0  -2 -17   13.54  205.23   0 
   0  -1 -17  549.45  214.05   0 
   0   0 -16 2418.97  247.80   0 
   0   1 -15  720.40  251.20   0 
   0   2 -12  865.38  221.06   0 
  -4 -14  25  136.58  142.59   0 
  -4 -13  26  137.57  150.28   0 
  -4 -11  28  -64.04  148.39   0 
  -4 -10  29  -29.71  113.17   0 
  -4  -8  30  -37.09  139.55   0 
  -4  -6  31   85.49  117.99   0 
  -4  -5  31   15.97  150.87   0 
  -4   1  31  141.65  148.36   0 
  -4   2  31  143.00  150.35   0 
  -4   4  30   51.34  151.25   0 
  -4   7  28 -111.80  161.52   0 
  -4   8  27   53.58  188.19   0 
  -4   9  26  -76.02  216.60   0 
  -4  10  25   34.72  199.54   0 
  -4  18  10   95.98  195.83   0 
  -4  19   6   27.59  169.19   0 
  -3 -19  10    1.65  150.39   0 
  -3 -19  11  -45.23  125.01   0 
  -3 -18  13   56.76  126.10   0 
  -3 -17  15  -23.15  144.47   0 
  -3 -15  19   29.95  120.03   0 
  -3 -14  20   48.25  145.29   0 
  -3 -13  22  -42.87  123.04   0 
  -3 -12  23  -10.48  131.41   0 
  -3 -11  24  160.24  123.59   0 
  -3  -9  25  144.76  148.33   0 
  -3  -8  26   18.52  121.54   0 
  -3  -6  27   95.13  118.87   0 
  -3  -5  27   41.54  144.44   0 
  -3   1  27 -100.37  155.08   0 
  -3   2  27   87.43  156.89   0 
  -3   4  26  149.30  150.44   0 
  -3  17 -22   -5.46  141.43   0 
  -3  17 -21  112.86  125.12   0 
  -3  18 -16   38.98  152.67   0 
  -3  18 -15   -8.55  152.77   0 
  -3  18 -14   11.20  148.85   0 
  -3  18 -13  -28.57  124.34   0 
  -3  18 -12  -38.12  120.38   0 
  -3  18  -4    3.44  155.06   0 
  -3  18  -3   95.78  157.26   0 
  -3  18  -2  144.86  157.05   0 
  -2 -19  -9    3.98  148.18   0 
  -2 -19  -8   89.18  143.76   0 
  -2 -19  -7  -63.47  145.45   0 
  -2 -19  -6  115.57  147.70   0 
  -2 -18 -18   -7.87  222.69   0 
  -2 -18   1   55.21  155.03   0 
  -2 -17   6  -27.12  155.80   0 
  -2 -16   9  -44.66  149.78   0 
  -2 -15  11    4.74  147.55   0 
  -2 -14  13  -10.74  154.48   0 
  -2 -13  15  130.19  132.57   0 
  -2 -11  18   -3.26  131.26   0 
  -2  -9  20  301.25  133.79   0 
  -2  -7  21  129.47  125.93   0 
  -2  -5  22  104.58  128.56   0 
  -2  -4  22   35.44  164.87   0 
  -2   0  22  -45.23  178.01   0 
  -2   1  22  165.95  184.77   0 
  -2   2 -39  135.09  152.83   0 
  -2   3 -39  -43.06  152.20   0 
  -2   3  21   -4.42  168.14   0 
  -2   4 -38   43.24  150.95   0 
  -2   7 -35   51.41  114.75   0 
  -2   8 -34   34.39  125.92   0 
  -2  11 -29   60.40  128.83   0 
  -2  12 -27   84.06  129.17   0 
  -2  13 -24   -8.26  119.71   0 
  -2  14 -20   41.22  117.86   0 
  -2  14   4  -20.29  183.14   0 
  -2  15 -16  -64.92  142.88   0 
  -2  15 -15  127.42  145.76   0 
  -2  15 -14   92.92  117.49   0 
  -2  15 -13  139.04  127.12   0 
  -2  15  -3   73.96  156.55   0 
  -2  15  -2   75.33  163.98   0 
  -1 -14  -1  -32.04  179.52   0 
  -1 -14   0   24.70  181.23   0 
  -1 -13   3  140.37  181.75   0 
  -1 -13   4  -10.61  137.04   0 
  -1 -12   6  204.57  166.08   0 
  -1 -11   8  -29.64  170.28   0 
  -1 -10 -28   26.42  240.07   0 
  -1 -10  10   42.02  145.33   0 
  -1  -9 -29   92.46  219.09   0 
  -1  -8 -30   60.09  192.35   0 
  -1  -8  12  146.28  180.84   0 
  -1  -7 -31  -68.26  192.51   0 
  -1  -7  13   40.63  150.15   0 
  -1  -6  14  161.14  156.20   0 
  -1  -5 -32   81.21  163.91   0 
  -1  -5  14  903.08  204.16   0 
  -1  -3  15  386.89  181.97   0 
  -1  -2  15  174.32  187.88   0 
  -1  -1 -32   42.77  156.85   0 
  -1  -1  15   71.26  188.19   0 
  -1   0 -32  231.38  162.86   0 
  -1   1 -32  179.87  156.82   0 
  -1   2 -31   74.46  125.60   0 
  -1   3  13  614.98  246.62   0 
  -1   4 -30   67.07  148.62   0 
  -1   4  12  221.95  282.81   0 
  -1   5  11   17.76  309.81   0 
  -1   6 -28  137.73  152.00   0 
  -1   6 -27   92.95  133.22   0 
  -1   7 -26  134.10  161.11   0 
  -1   8 -24  -73.96  132.13   0 
  -1   9 -22  231.81  169.78   0 
  -1  10 -19   57.29  166.40   0 
  -1  10   1   22.23  192.03   0 
  -1  11 -14  144.11  163.99   0 
  -1  11 -13   31.92  161.21   0 
  -1  11 -11    6.07  130.45   0 
  -1  11 -10   17.10  137.03   0 
  -1  11  -9  108.31  141.82   0 
  -1  11  -8   39.67  144.05   0 
  -1  11  -7  141.87  138.37   0 
  -1  11  -6  112.71  173.67   0 
  -1  11  -5   41.90  173.54   0 
  -1  11  -4  259.51  181.34   0 
   0  -7 -13   88.91  425.36   0 
   0  -6  -4   29.27  332.20   0 
   0  -5 -17  401.34  264.31   0 
   0  -4 -18  166.66  221.88   0 
   0  -3 -18   49.74  181.97   0 
   0  -2 -18  144.92  196.98   0 
   0  -1 -18 1738.05  219.67   0 
   0   0 -18  185.69  211.55   0 
   0   0 -17   47.69  182.81   0 
   0   1 -17  570.31  225.84   0 
   0   1 -16  236.93  191.31   0 
   0   2  -3  -30.49  405.19   0 
   0   3 -12   38.88  246.64   0 
   0   3 -11   19.26  216.79   0 
   0   3 -10 -145.38  227.52   0 
   0   3  -9   78.59  257.09   0 
   0   3  -8 1044.52  283.51   0 
   0   3  -7   -8.20  290.45   0 
   0   3  -6 -223.68  311.35   0 
  -4 -14  24  -40.05  145.37   0 
  -4 -13  25  108.88  147.52   0 
  -4 -12  26   41.91  145.26   0 
  -4 -11  27  135.69  139.22   0 
  -4 -10  28  -36.21  136.97   0 
  -4  -9  29  -44.45  110.10   0 
  -4  -8  29  -86.73  141.13   0 
  -4  -6  30   33.72  141.60   0 
  -4  -4  31   36.53  114.41   0 
  -4  -3  31 -109.06  141.91   0 
  -4  -2  31  142.06  144.72   0 
  -4  -1  31  -52.71  149.79   0 
  -4   0  31    4.98  146.47   0 
  -4   3  30  -20.32  150.92   0 
  -4   5  29   30.31  167.82   0 
  -4  19   7   96.62  192.39   0 
  -3 -21  -2   46.76  174.81   0 
  -3 -21   1   56.94  123.93   0 
  -3 -20   4  -20.03  136.45   0 
  -3 -20   5   20.53  145.46   0 
  -3 -20   6   68.36  120.38   0 
  -3 -19   9 -120.87  123.93   0 
  -3 -18  11  111.66  139.49   0 
  -3 -17  14  111.92  144.54   0 
  -3 -16  16  100.18  143.61   0 
  -3 -15  18   -4.08  117.19   0 
  -3 -14  19   32.97  139.10   0 
  -3 -13  21  157.65  116.55   0 
  -3 -12  22  129.20  117.44   0 
  -3 -10  24  137.69  117.44   0 
  -3  -8  25   23.63  145.71   0 
  -3  -7  26   89.54  120.88   0 
  -3  -6  26   84.77  145.24   0 
  -3  -4  27 -118.07  111.40   0 
  -3  -3  27  -12.18  142.85   0 
  -3  -2  27  -78.34  153.94   0 
  -3   0  27  -30.18  158.36   0 
  -3   3  26   40.62  156.35   0 
  -3   5  25   21.90  147.16   0 
  -3  10  20  113.39  258.38   0 
  -3  15  12   29.74  259.45   0 
  -3  16   9   79.47  218.94   0 
  -3  17   5   26.27  174.49   0 
  -3  18 -19  154.60  142.79   0 
  -3  18  -1   61.32  144.69   0 
  -2 -18 -17   32.77  214.43   0 
  -2 -18 -16   77.53  208.32   0 
  -2 -18  -2  -40.68  166.12   0 
  -2 -18  -1  109.21  153.32   0 
  -2 -18   0   38.32  156.85   0 
  -2 -17   5  137.98  133.79   0 
  -2 -16   7  111.05  146.20   0 
  -2 -16   8  -38.17  122.63   0 
  -2 -15  10  -37.26  146.48   0 
  -2 -14  12  -66.91  149.71   0 
  -2 -13 -31   -0.97   95.16   0 
  -2 -12  16  157.28  132.03   0 
  -2 -11  17  124.42  127.97   0 
  -2 -10  18  103.19  131.51   0 
  -2  -9  19  147.51  138.01   0 
  -2  -8  20  -60.68  134.84   0 
  -2  -6  21   61.30  132.23   0 
  -2  -5  21  366.02  162.42   0 
  -2  -3  22 -127.43  130.38   0 
  -2  -2  22   82.54  130.32   0 
  -2  -1  22  118.59  137.77   0 
  -2   2  21  -88.15  167.62   0 
  -2   4 -39  -33.50  145.12   0 
  -2   4  20  169.13  195.19   0 
  -2   6 -37  -43.64  122.33   0 
  -2   7 -36   49.90  122.23   0 
  -2   8 -35  -69.87  110.26   0 
  -2   9 -34  -15.02  141.03   0 
  -2  11 -31   92.76  145.83   0 
  -2  11 -30  -50.14  118.72   0 
  -2  12 -28  -36.51  118.30   0 
  -2  13 -26   51.64  145.39   0 
  -2  14 -23   38.22  144.31   0 
  -2  14 -22   25.86  120.92   0 
  -2  15 -19   95.02  147.20   0 
  -2  15 -18  106.96  144.47   0 
  -2  15 -17    6.69  117.88   0 
  -2  15   0   11.81  182.76   0 
  -1 -14 -15   62.27  257.82   0 
  -1 -14  -3  -16.46  197.28   0 
  -1 -14  -2   85.07  170.75   0 
  -1 -13   2   76.08  182.41   0 
  -1 -12 -22  -13.10   91.57   0 
  -1 -11   7  134.84  174.73   0 
  -1 -10   9  -26.64  143.18   0 
  -1  -9  10  138.50  187.69   0 
  -1  -7  12  -16.18  183.35   0 
  -1  -6 -32   54.48  168.71   0 
  -1  -6  13   97.64  156.14   0 
  -1  -4  14  329.51  166.56   0 
  -1  -3 -33  104.26  149.72   0 
  -1  -3  14 1557.46  234.24   0 
  -1  -2 -33  -15.96  158.69   0 
  -1   0 -33  -47.82  160.22   0 
  -1   0  14   25.02  236.16   0 
  -1   1 -33  149.91  158.34   0 
  -1   1  14  237.27  189.47   0 
  -1   2 -32  199.88  150.59   0 
  -1   3 -32  -34.19  147.90   0 
  -1   4 -31  101.95  152.12   0 
  -1   5 -30   18.01  148.91   0 
  -1   6 -29  137.17  160.80   0 
  -1   7 -27  120.56  126.79   0 
  -1   8 -26  232.86  159.82   0 
  -1   8 -25  236.20  133.49   0 
  -1   9 -23  138.91  127.45   0 
  -1   9   5 1883.21  280.32   0 
  -1  10   2   26.84  213.97   0 
  -1  11 -17   24.09  159.94   0 
  -1  11 -16  194.10  159.69   0 
  -1  11 -15   36.36  132.90   0 
  -1  11  -3  352.67  179.16   0 
  -1  11  -2  305.71  173.29   0 
   0  -6 -16   90.87  282.55   0 
   0  -5 -18  887.44  252.12   0 
   0  -4 -19  294.37  213.42   0 
   0  -3 -19   81.60  188.52   0 
   0  -3   0   23.53  448.88   0 
   0  -2 -19  126.96  193.50   0 
   0  -1 -19   27.36  183.83   0 
   0   0 -19   53.22  197.00   0 
   0   2 -17  -14.74  217.43   0 
   0   2 -16  114.00  186.18   0 
   0   2  -2  608.99  528.12   0 
   0   3 -15   96.64  219.90   0 
   0   3 -14   66.31  197.06   0 
   0   3 -13  954.21  190.89   0 
   0   3  -5 1796.81  340.61   0 
   0   3  -4 1488.42  433.89   0 
   0   4 -10   30.68  251.93   0 
  -4 -16  20   -8.82  141.50   0 
  -4 -15  22  -21.36  114.13   0 
  -4 -14  23  -25.44  141.39   0 
  -4  -7  29 -117.75  145.17   0 
  -4  -5  30   28.29  115.52   0 
  -4  -4  30   85.99  137.47   0 
  -4   1  30   57.35  141.87   0 
  -4   2  30   62.24  143.93   0 
  -4   4  29    9.03  174.42   0 
  -4   6  28  120.20  164.66   0 
  -4  12  22   11.47  246.53   0 
  -4  17  14   48.33  275.63   0 
  -4  18  11  184.80  210.47   0 
  -3 -20   3  132.52  139.90   0 
  -3 -19   7  159.87  142.75   0 
  -3 -18  10   83.38  140.05   0 
  -3 -17  13   78.09  111.27   0 
  -3 -16  15  -22.13  148.68   0 
  -3 -15  17    0.51  111.80   0 
  -3 -14  18  -24.65  140.41   0 
  -3 -11  22   48.45  151.88   0 
  -3 -10  23   63.26  142.80   0 
  -3  -9  24   24.06  114.79   0 
  -3  -7  25  -32.81  146.58   0 
  -3  -5  26   47.58  144.07   0 
  -3  -4  26  -63.56  139.44   0 
  -3   1  26   93.61  146.15   0 
  -3   2  26   42.78  154.36   0 
  -3   4  25  212.67  179.50   0 
  -3   6  24  -24.25  166.97   0 
  -3   7  23  107.37  190.32   0 
  -3   8  22   38.13  202.61   0 
  -3   9  21   45.57  222.77   0 
  -3  17   6   30.36  177.03   0 
  -3  18 -20   79.33  119.19   0 
  -3  18   1   88.92  142.26   0 
  -3  18   2  -29.32  162.87   0 
  -3  19 -14   43.45  142.18   0 
  -3  19 -13  -84.60  141.63   0 
  -3  19 -12  121.22  147.83   0 
  -3  19 -11  -86.13  137.22   0 
  -3  19 -10   69.90  140.55   0 
  -3  19  -9   24.96  142.79   0 
  -3  19  -8  139.22  152.82   0 
  -3  19  -6   89.31  178.91   0 
  -2 -18 -15   32.90  200.25   0 
  -2 -18  -3  202.47  142.23   0 
  -2 -17 -21   72.46  272.61   0 
  -2 -17   2  145.41  157.05   0 
  -2 -17   3    2.67  157.53   0 
  -2 -15   9  190.79  141.93   0 
  -2 -13  13   26.06  157.24   0 
  -2 -12  15   58.48  127.74   0 
  -2 -11  16   75.17  129.40   0 
  -2 -10  17   21.00  161.81   0 
  -2  -9  18  123.72  168.77   0 
  -2  -8  19  121.35  137.81   0 
  -2  -6  20  -11.70  163.40   0 
  -2  -4  21  -30.45  127.54   0 
  -2  -3  21   50.53  164.38   0 
  -2   0  21   63.05  166.00   0 
  -2   1  21  -77.52  183.47   0 
  -2   3  20  196.49  196.82   0 
  -2   5  19  119.78  197.70   0 
  -2   6 -38   78.02  116.15   0 
  -2   6  18  -50.00  224.79   0 
  -2   7 -37  161.49  111.17   0 
  -2   8  16   14.89  281.42   0 
  -2  10 -34   69.80  139.05   0 
  -2  13 -27   92.64  125.06   0 
  -2  13   8   26.52  205.97   0 
  -2  14   5  140.87  179.42   0 
  -2  15 -20  157.04  112.30   0 
  -2  15   1  104.74  176.35   0 
  -2  16 -14   24.68  154.33   0 
  -2  16 -11  133.37  155.91   0 
  -2  16 -10   57.60  151.85   0 
  -2  16  -9  -18.24  150.76   0 
  -2  16  -8  167.87  155.27   0 
  -2  16  -7   -4.07  153.66   0 
  -2  16  -6   80.60  158.99   0 
  -1 -14 -14   -3.48  242.61   0 
  -1 -14 -13   -0.90  244.37   0 
  -1 -14  -5  108.09  198.74   0 
  -1 -14  -4   71.88  169.42   0 
  -1 -13 -19   21.86  383.11   0 
  -1 -13   1    7.87  180.71   0 
  -1 -12   4   57.57  167.89   0 
  -1 -11   6   65.19  173.05   0 
  -1  -8 -31  128.62  192.08   0 
  -1  -8  11   82.12  158.32   0 
  -1  -7 -32  110.40  167.30   0 
  -1  -5 -33  123.05  144.42   0 
  -1  -5  13  192.58  159.03   0 
  -1  -2 -34   51.58  145.84   0 
  -1  -2  14   76.50  187.22   0 
  -1  -1 -34   19.76  152.84   0 
  -1  -1  14  151.70  196.66   0 
  -1   2  13  507.78  225.21   0 
  -1   4 -32  108.53  145.48   0 
  -1   5 -31   88.37  141.97   0 
  -1   6 -30  -10.10  154.30   0 
  -1   7 -29  -11.55  149.18   0 
  -1   7 -28   65.31  129.66   0 
  -1   8 -27   96.92  154.07   0 
  -1   9 -25   26.88  148.85   0 
  -1   9 -24    8.24  121.29   0 
  -1  10 -23  364.73  150.88   0 
  -1  10 -22    7.24  124.69   0 
  -1  11 -19  146.90  156.46   0 
  -1  11 -18    0.46  123.04   0 
  -1  12 -12   77.24  158.69   0 
  -1  12 -11   25.32  157.47   0 
  -1  12  -8   96.90  161.94   0 
   0  -7 -14  231.28  366.57   0 
   0  -6 -17   42.96  272.70   0 
   0  -6  -5  788.73  346.10   0 
   0  -4 -20  250.72  206.52   0 
   0  -3 -20   47.37  177.57   0 
   0  -2 -21  331.82  202.93   0 
   0  -2 -20  336.08  190.38   0 
   0  -1 -21   67.29  173.27   0 
   0  -1 -20   10.21  175.45   0 
   0   0 -20  340.58  188.53   0 
   0   1 -20   27.30  182.56   0 
   0   2 -19  -13.49  192.98   0 
   0   2 -18   73.99  168.08   0 
   0   3 -17   17.57  204.45   0 
   0   3 -16  121.10  175.37   0 
   0   4 -14  -71.07  206.85   0 
   0   4 -13   92.10  176.06   0 
   0   4 -12   23.40  185.03   0 
   0   4 -11   38.85  191.26   0 
   0   4  -9    4.70  224.12   0 
   0   4  -8   25.03  242.15   0 
   0   4  -7  236.89  265.73   0 
   0   4  -6   92.56  331.90   0 
  -4 -16  19   57.51  132.21   0 
  -4 -15  21    2.67  114.81   0 
  -4 -14  22  125.66  141.06   0 
  -4 -11  26  -32.28  116.75   0 
  -4  -9  27   98.24  139.28   0 
  -4  -8  28   96.04  112.86   0 
  -4  -6  29   30.89  108.50   0 
  -4  -5  29  115.29  138.92   0 
  -4  -3  30   85.95  113.57   0 
  -4  -2  30  109.67  113.45   0 
  -4  -1  30  110.05  142.05   0 
  -4   0  30  -25.93  140.94   0 
  -4   3  29  137.01  145.83   0 
  -4   7  27   68.81  167.23   0 
  -3 -20   1  -65.85  147.68   0 
  -3 -20   2  -47.56  139.89   0 
  -3 -19   6   63.25  145.61   0 
  -3 -18   9  -85.48  136.57   0 
  -3 -17  12  -35.59  115.52   0 
  -3 -16  14  -41.15  116.17   0 
  -3 -15  16   48.57  112.68   0 
  -3 -13  19   56.37  115.35   0 
  -3 -12  20   56.63  141.66   0 
  -3 -11  21  140.71  136.69   0 
  -3 -10  22  108.75  141.79   0 
  -3  -6  25   42.20  117.42   0 
  -3  -3  26   86.57  118.15   0 
  -3  -2  26   48.68  146.46   0 
  -3  -1  26  187.38  154.22   0 
  -3   0  26  -13.07  158.28   0 
  -3   3  25  109.78  179.96   0 
  -3  16  10   90.15  231.16   0 
  -3  17   7  -18.21  192.22   0 
  -3  18   3   42.71  163.65   0 
  -3  19 -16   95.27  145.12   0 
  -3  19 -15   16.09  117.80   0 
  -3  19  -5  -25.01  155.89   0 
  -3  19  -4  128.95  154.61   0 
  -3  19  -3   35.27  179.99   0 
  -2 -18 -14  -25.96  185.98   0 
  -2 -18 -13  -45.40  188.63   0 
  -2 -18 -12  -27.14  186.92   0 
  -2 -18  -9   93.05  183.59   0 
  -2 -18  -8  -43.44  161.34   0 
  -2 -18  -7  -33.83  167.95   0 
  -2 -18  -6  -47.93  166.02   0 
  -2 -18  -5   60.41  151.46   0 
  -2 -17   1   73.38  158.41   0 
  -2 -16   5   84.20  151.68   0 
  -2 -15   8   57.68  140.30   0 
  -2 -14  10  124.24  152.08   0 
  -2 -13  12   61.83  151.86   0 
  -2 -12  14  -14.12  121.62   0 
  -2 -11  15  151.50  155.82   0 
  -2 -10  16   80.05  160.59   0 
  -2  -9  17   83.84  166.09   0 
  -2  -7  19   -2.65  137.06   0 
  -2  -5  20   -8.40  166.08   0 
  -2  -2  21   81.31  133.74   0 
  -2  -1  21  -46.64  129.16   0 
  -2   7  17   52.65  232.96   0 
  -2   9 -36   47.16  111.30   0 
  -2  11 -33   86.73  110.72   0 
  -2  12 -31  -37.71  111.67   0 
  -2  13 -29  -17.31  111.08   0 
  -2  14 -27   79.52  142.59   0 
  -2  14 -26   13.55  110.93   0 
  -2  14   6  104.59  200.01   0 
  -2  15 -23   55.55  149.36   0 
  -2  15 -22   -8.03  126.77   0 
  -2  15   2  139.36  179.43   0 
  -2  16 -15  -44.83  116.67   0 
  -2  16  -5   20.13  125.26   0 
  -2  16  -3    9.75  155.73   0 
  -1 -14 -12  133.98  211.93   0 
  -1 -14 -11   -0.71  213.97   0 
  -1 -14  -9  162.06  204.59   0 
  -1 -14  -8   65.92  183.89   0 
  -1 -14  -7   16.16  186.38   0 
  -1 -12 -25  117.24  322.35   0 
  -1 -12   3   77.43  169.07   0 
  -1 -11 -27   79.00  227.84   0 
  -1 -11   5   75.68  174.12   0 
  -1 -10   7   26.82  181.14   0 
  -1  -9 -30  135.19  201.90   0 
  -1  -9   9  490.99  158.09   0 
  -1  -8  10   71.03  154.32   0 
  -1  -7  11  106.81  153.51   0 
  -1  -6 -33   54.20  163.54   0 
  -1  -6  12  193.68  156.63   0 
  -1  -4 -34   71.86  145.93   0 
  -1  -4  13  748.52  170.45   0 
  -1  -3  13  777.49  232.32   0 
  -1  -2 -35   34.74  151.73   0 
  -1  -1 -35 -146.37  144.91   0 
  -1   0 -35   36.13  145.88   0 
  -1   1 -34   28.32  122.96   0 
  -1   1  13  519.26  231.25   0 
  -1   2 -34  127.78  154.49   0 
  -1   5 -32  107.15  142.13   0 
  -1   6 -31   69.63  143.73   0 
  -1   7 -30  100.40  146.64   0 
  -1   8 -28   18.34  123.07   0 
  -1   9 -26  175.81  120.41   0 
  -1  10 -24  107.86  119.49   0 
  -1  10   3  141.14  215.06   0 
  -1  11 -21   83.65  123.78   0 
  -1  11 -20  184.35  125.81   0 
  -1  11   0  179.26  183.51   0 
  -1  12 -16  -37.42  146.42   0 
  -1  12 -14   35.97  126.19   0 
  -1  12 -13  -20.10  129.66   0 
  -1  12  -6  163.43  177.12   0 
  -1  12  -5  116.78  158.31   0 
   0  -7 -15  197.28  338.24   0 
   0  -6 -18   24.16  251.76   0 
   0  -5 -19   44.07  203.32   0 
   0  -5  -3 8683.76  519.89   0 
   0  -3 -21   66.68  172.78   0 
   0  -2 -22   -4.71  200.73   0 
   0  -1 -22  122.38  167.80   0 
   0   0 -22  117.20  165.35   0 
   0   0 -21 -139.16  172.98   0 
   0   1 -21  125.28  170.60   0 
   0   2 -20  289.00  181.43   0 
   0   3 -19  -21.36  184.85   0 
   0   3 -18    1.73  157.62   0 
   0   3  -3  -63.67  348.06   0 
   0   4 -17    7.71  193.53   0 
   0   4 -16    4.49  161.86   0 
   0   4 -15  -20.53  170.25   0 
   0   5 -13  305.24  195.52   0 
   0   5 -12  103.40  204.50   0 
   0   5 -11   86.52  214.65   0 
   0   5 -10    0.77  226.74   0 
   0   5  -9    8.61  241.06   0 
  -5  -2  32   42.06  147.24   0 
  -5  -1  32   83.75  141.85   0 
  -5   0  32  107.03  144.95   0 
  -5   1  32  120.51  143.35   0 
  -4 -16  18   37.76  131.10   0 
  -4 -15  20  -29.35  110.13   0 
  -4 -13  23    8.91  107.37   0 
  -4 -11  25   -2.85  116.25   0 
  -4  -8  27  -81.62  141.15   0 
  -4  -7  28    8.34  118.39   0 
  -4  -6  28  149.25  137.69   0 
  -4  -4  29  -89.47  111.34   0 
  -4  -3  29  -43.73  135.82   0 
  -4   1  29   61.57  140.95   0 
  -4   2  29  181.30  144.81   0 
  -4   5  28  -79.09  140.43   0 
  -4   8  26   35.72  166.40   0 
  -4   9  25   53.04  195.21   0 
  -4  10  24   72.42  200.51   0 
  -4  11  23   10.05  199.21   0 
  -4  18  12   40.37  237.38   0 
  -4  19   9   27.62  205.37   0 
  -3 -20  -1  -45.33  153.94   0 
  -3 -20   0  -76.09  149.20   0 
  -3 -19   4   40.80  140.66   0 
  -3 -19   5  -62.56  111.39   0 
  -3 -18   8   78.96  138.97   0 
  -3 -17  11   76.83  116.72   0 
  -3 -14  17  -39.10  115.79   0 
  -3 -13  18  108.36  115.11   0 
  -3  -7  24  151.67  121.10   0 
  -3  -6  24  -20.79  153.32   0 
  -3  -5  25   45.21  113.94   0 
  -3   2  25  -79.54  152.91   0 
  -3   5  24  135.81  151.41   0 
  -3  18   4   86.65  165.89   0 
  -3  19  -2  -12.51  152.38   0 
  -3  19  -1  -20.34  163.18   0 
  -2 -18 -10   -2.09  160.88   0 
  -2 -17 -20  130.91  263.32   0 
  -2 -17  -1   31.07  153.01   0 
  -2 -17   0 -101.62  148.53   0 
  -2 -16   4   93.76  149.75   0 
  -2 -15   7   32.97  120.28   0 
  -2 -14   9   40.98  152.80   0 
  -2 -12  13   80.13  128.13   0 
  -2 -11  14   89.09  154.49   0 
  -2  -7  18  109.34  169.22   0 
  -2  -6  19  123.36  135.29   0 
  -2  -4  20  167.72  129.83   0 
  -2  -3  20   48.97  159.08   0 
  -2   1  20  -83.07  174.48   0 
  -2   2  20  106.23  172.77   0 
  -2   4  19   -8.08  193.69   0 
  -2  11 -34   -3.40  117.62   0 
  -2  12 -32  109.60  115.53   0 
  -2  12  11   93.16  328.62   0 
  -2  13 -31   24.44  142.24   0 
  -2  13 -30  -37.48  109.93   0 
  -2  15 -25   11.35  145.81   0 
  -2  15   3  -27.09  173.41   0 
  -2  16 -21   59.03  144.41   0 
  -2  16 -20   50.67  122.69   0 
  -2  16 -19  142.11  121.07   0 
  -2  16  -2 -120.26  153.78   0 
  -2  16  -1   -0.76  168.98   0 
  -1 -13  -2  179.27  177.51   0 
  -1 -12   2  369.59  160.50   0 
  -1 -11   4   99.21  172.47   0 
  -1 -10   6  218.49  183.23   0 
  -1  -9 -31   33.11  194.27   0 
  -1  -9   8  475.24  157.95   0 
  -1  -8 -32   24.81  165.89   0 
  -1  -8   9  208.56  193.97   0 
  -1  -7 -33   96.16  161.68   0 
  -1  -7  10   43.61  187.70   0 
  -1  -6 -34  131.87  156.81   0 
  -1  -6  11   91.09  188.77   0 
  -1  -5  12  229.85  164.54   0 
  -1  -4 -35   -6.44  149.08   0 
  -1  -3 -35   74.24  140.70   0 
  -1  -2  13  531.48  189.54   0 
  -1  -1 -36   50.92  150.55   0 
  -1  -1  13  584.47  233.68   0 
  -1   0  13   30.26  231.19   0 
  -1   1 -35   70.38  120.32   0 
  -1   2 -35   96.82  142.02   0 
  -1   3 -35  107.37  145.38   0 
  -1   3  12   92.46  252.28   0 
  -1   4 -34  133.06  145.97   0 
  -1   5 -33  -21.29  108.90   0 
  -1   6 -32  -50.71  115.54   0 
  -1   7 -31   58.46  118.08   0 
  -1   8 -30  119.93  142.30   0 
  -1   8 -29    2.43  119.69   0 
  -1   9   6  451.18  295.74   0 
  -1  10 -26   43.61  143.99   0 
  -1  10 -25  169.60  119.96   0 
  -1  11 -23  -66.04  115.12   0 
  -1  11 -22   35.86  122.50   0 
  -1  11   1  245.60  210.38   0 
  -1  12 -19   50.35  124.52   0 
  -1  12 -18  151.73  126.93   0 
  -1  12  -4  110.26  143.83   0 
  -1  12  -3  101.63  176.80   0 
   0  -6  -6  140.84  372.66   0 
   0  -5 -20  135.88  200.35   0 
   0  -4 -21  100.36  172.68   0 
   0  -4  -2  -29.05  430.87   0 
   0  -3 -22   14.16  167.74   0 
   0  -2 -23   38.56  197.22   0 
   0  -1 -23   42.75  168.08   0 
   0   0 -23  -71.96  152.36   0 
   0   1 -22   98.89  160.74   0 
   0   2 -22   25.41  165.57   0 
   0   2 -21  221.68  143.42   0 
   0   3 -21   51.26  169.20   0 
   0   3 -20   79.51  143.62   0 
   0   3  -2  161.88  434.76   0 
   0   4 -19  248.11  179.02   0 
   0   4 -18  108.43  153.49   0 
   0   5 -17  317.59  185.59   0 
   0   5 -16  -39.19  186.59   0 
   0   5 -15   70.83  156.37   0 
   0   5 -14  269.61  155.17   0 
   0   5  -8  294.80  214.39   0 
   0   5  -7  103.89  225.22   0 
  -5  -4  31  145.90  141.94   0 
  -5   3  31   47.15  140.45   0 
  -5   4  31  -24.20  148.31   0 
  -5   6  30  140.25  135.47   0 
  -4 -17  15  212.53  131.99   0 
  -4 -17  16   24.46  109.89   0 
  -4 -16  17   32.36  130.44   0 
  -4 -15  19   81.71  133.26   0 
  -4 -14  21  129.97  108.60   0 
  -4 -13  22  153.81  117.46   0 
  -4 -12  23  121.02  143.44   0 
  -4 -11  24   62.13  143.50   0 
  -4 -10  25  -69.98  108.41   0 
  -4  -9  26  -38.52  114.49   0 
  -4  -7  27  163.04  142.79   0 
  -4  -2  29   72.88  112.36   0 
  -4  -1  29 -108.10  118.79   0 
  -4   0  29  108.03  117.80   0 
  -4   4  28   75.50  145.57   0 
  -4   6  27   72.90  161.95   0 
  -3 -20  -4  143.17  172.91   0 
  -3 -20  -3  126.27  148.13   0 
  -3 -19   2    6.06  139.49   0 
  -3 -19   3   60.33  142.87   0 
  -3 -18   6   -1.21  140.96   0 
  -3 -17   9  -23.64  133.84   0 
  -3 -17  10  -94.14  106.51   0 
  -3 -15  14   75.34  116.20   0 
  -3 -13  17   54.51  138.14   0 
  -3 -11  20  137.84  111.98   0 
  -3 -10  21    8.53  120.50   0 
  -3  -7  23  113.67  155.61   0 
  -3  -3  25   26.19  119.24   0 
  -3  -2  25   32.98  117.70   0 
  -3  -1  25  -72.56  159.09   0 
  -3   0  25  -34.18  153.72   0 
  -3   1  25  106.18  154.48   0 
  -3   6  23   -2.07  163.44   0 
  -3  17   8  -19.90  209.40   0 
  -3  19   0   57.61  163.54   0 
  -3  20 -12   -3.29  139.52   0 
  -3  20 -11   52.80  144.29   0 
  -3  20 -10    8.87  141.50   0 
  -3  20  -9   44.92  135.42   0 
  -3  20  -8  108.86  142.51   0 
  -3  20  -7   37.98  150.70   0 
  -2 -17  -3  -20.34  165.68   0 
  -2 -17  -2  -31.89  151.03   0 
  -2 -16   3  227.01  117.03   0 
  -2 -15   6  192.68  126.29   0 
  -2 -13  10   76.98  157.50   0 
  -2 -12  12    6.53  148.87   0 
  -2  -9  16   58.59  139.99   0 
  -2  -8  17  -78.41  135.40   0 
  -2  -6  18   22.22  163.00   0 
  -2  -5  19  192.29  126.25   0 
  -2  -4  19  -24.47  155.44   0 
  -2  -2  20  -25.69  129.47   0 
  -2  -1  20   17.66  130.27   0 
  -2   0  20  220.30  141.24   0 
  -2   3  19  123.91  195.70   0 
  -2   5  18   67.54  219.49   0 
  -2  13 -32   51.89  116.07   0 
  -2  13   9  130.76  236.39   0 
  -2  14 -30  239.34  139.44   0 
  -2  15 -27  128.57  134.68   0 
  -2  15 -26   76.12  115.20   0 
  -2  15   4  122.67  190.51   0 
  -2  16 -24  -14.24  134.73   0 
  -2  16 -23  -61.55  135.82   0 
  -2  16 -22   57.04  113.56   0 
  -2  16   0   88.96  166.23   0 
  -2  17 -18   43.92  138.51   0 
  -2  17 -17   86.08  137.69   0 
  -2  17 -16  -40.58  134.76   0 
  -2  17 -15   64.60  109.15   0 
  -2  17 -14   49.75  119.71   0 
  -2  17 -13    7.07  117.53   0 
  -2  17 -12   56.03  121.84   0 
  -2  17 -11   13.83  121.82   0 
  -2  17 -10  116.85  126.13   0 
  -2  17  -7  158.20  153.33   0 
  -2  17  -6  -55.64  153.97   0 
  -1 -13  -4    3.42  188.65   0 
  -1 -13  -3  -13.42  159.18   0 
  -1 -12   1  -33.79  174.04   0 
  -1 -11 -28   -6.83  243.33   0 
  -1 -11   3  203.06  174.41   0 
  -1  -9   7 -118.41  195.13   0 
  -1  -5 -35  112.30  142.89   0 
  -1  -5  11   54.25  201.38   0 
  -1  -4 -36  154.16  164.64   0 
  -1  -4  12  242.06  168.08   0 
  -1  -3 -36  -20.57  146.00   0 
  -1  -3  12  226.88  216.23   0 
  -1  -2 -36  -54.79  142.31   0 
  -1   0 -36  -56.12  113.71   0 
  -1   1 -36  144.53  140.35   0 
  -1   2 -36  126.51  138.52   0 
  -1   2  12   77.64  266.39   0 
  -1   4 -35   13.83  139.15   0 
  -1   4  11  197.62  297.21   0 
  -1   5 -34   22.85  103.45   0 
  -1   6 -33   34.26  120.53   0 
  -1   8 -31   -2.13  114.49   0 
  -1   9 -30  131.80  144.88   0 
  -1  10 -28  159.81  145.23   0 
  -1  10   4  669.59  217.98   0 
  -1  11 -25  163.25  117.17   0 
  -1  12 -22    7.32  149.71   0 
  -1  12 -21   28.21  125.42   0 
  -1  12  -2  271.90  170.69   0 
  -1  13 -17   45.51  154.39   0 
  -1  13 -16   89.83  151.46   0 
  -1  13 -15  122.14  132.97   0 
  -1  13 -14   59.33  131.95   0 
  -1  13 -12   96.63  124.43   0 
  -1  13 -11   56.69  122.49   0 
  -1  13 -10   -9.94  122.55   0 
  -1  13  -9  183.42  164.30   0 
  -1  13  -8  159.67  163.31   0 
  -1  13  -7   93.01  170.73   0 
   0  -7 -16   29.02  298.94   0 
   0  -6 -19   96.86  223.84   0 
   0  -5 -21   97.40  196.04   0 
   0  -4 -22   99.85  162.62   0 
   0  -3 -23  104.57  166.92   0 
   0  -3  -1  366.20  432.79   0 
   0  -2 -24  -10.82  172.17   0 
   0  -1 -24   91.56  179.63   0 
   0   0 -24  188.69  178.25   0 
   0   1 -24  148.60  168.64   0 
   0   1 -23   83.76  130.14   0 
   0   2 -23  -79.91  162.11   0 
   0   3 -22    2.23  160.56   0 
   0   4 -20  178.56  139.68   0 
   0   4  -3 3784.24  378.26   0 
   0   5 -19   49.62  175.80   0 
   0   5  -6 1085.16  235.74   0 
   0   5  -5  311.66  298.32   0 
   0   6 -16  229.22  176.96   0 
   0   6 -15  109.98  178.64   0 
   0   6 -14   48.37  149.15   0 
   0   6 -13  111.53  149.97   0 
   0   6 -12   47.61  153.56   0 
   0   6 -11   82.25  161.89   0 
   0   6 -10   -1.48  165.91   0 
   0   6  -9   91.50  215.65   0 
  -5  -7  29   75.49  130.55   0 
  -5  -6  30  -33.98  113.73   0 
  -5  -5  30  138.34  144.04   0 
  -5  -3  31  182.48  112.98   0 
  -5  -2  31   39.74  138.57   0 
  -5  -1  31  130.32  132.59   0 
  -5   0  31  -10.51  137.85   0 
  -5   2  31  -88.86  147.26   0 
  -5   5  30   70.43  143.08   0 
  -5   7  29  -93.06  157.73   0 
  -4 -18  12  190.80  131.60   0 
  -4 -17  14  -42.06  137.82   0 
  -4 -15  18  158.48  136.28   0 
  -4 -13  21    1.95  113.62   0 
  -4 -12  22   80.70  135.47   0 
  -4 -11  23  120.66  139.86   0 
  -4 -10  24  -63.65  132.23   0 
  -4  -8  26   34.32  117.00   0 
  -4  -6  27  -28.03  111.62   0 
  -4  -4  28  -39.15  105.54   0 
  -4  -3  28  105.70  131.71   0 
  -4  -2  28   93.23  140.84   0 
  -4  -1  28  143.45  144.72   0 
  -4   0  28   57.30  143.10   0 
  -4   1  28   63.38  142.75   0 
  -4   2  28   58.97  147.64   0 
  -4   3  28   66.40  139.47   0 
  -4   5  27   65.24  165.06   0 
  -4   7  26   64.22  160.67   0 
  -3 -20  -7 -104.32  166.31   0 
  -3 -20  -6   53.74  164.16   0 
  -3 -20  -5   65.12  145.24   0 
  -3 -19   1  -22.46  140.48   0 
  -3 -17   8   34.76  141.07   0 
  -3 -16  11   96.92  104.53   0 
  -3 -12  18  -90.10  108.69   0 
  -3 -11  19   82.13  115.11   0 
  -3 -10  20   84.97  115.69   0 
  -3  -9  21   60.20  118.16   0 
  -3  -6  23   75.03  122.96   0 
  -3  -4  24  110.29  114.78   0 
  -3  -3  24  133.93  143.35   0 
  -3   2  24   67.49  177.36   0 
  -3   3  24  -88.60  162.18   0 
  -3   5  23   19.18  169.97   0 
  -3   7  22   66.94  163.47   0 
  -3  15  13   55.64  318.73   0 
  -3  16  11   21.69  235.26   0 
  -3  18   5   59.75  161.43   0 
  -3  20  -6  134.57  147.33   0 
  -3  20  -5  139.89  144.47   0 
  -2 -17 -19  116.56  225.76   0 
  -2 -17  -5   29.90  164.23   0 
  -2 -17  -4   30.49  147.05   0 
  -2 -16   1  120.23  149.55   0 
  -2 -15   4   -5.89  156.36   0 
  -2 -13   9  212.53  156.75   0 
  -2 -12  11  221.86  153.42   0 
  -2 -11  13   49.63  127.25   0 
  -2 -10  14  -41.67  131.25   0 
  -2  -9  15   45.62  163.76   0 
  -2  -8  16   98.98  166.26   0 
  -2  -7  17   99.97  130.47   0 
  -2  -5  18   14.65  154.86   0 
  -2  -3  19  128.56  162.46   0 
  -2  -2  19  357.96  164.07   0 
  -2   2  19  311.02  172.54   0 
  -2  14   7  142.86  192.79   0 
  -2  15 -29    9.55  138.43   0 
  -2  15 -28   70.41  113.58   0 
  -2  17 -20   11.59  111.69   0 
  -2  17 -19   91.63  111.22   0 
  -2  17  -4   68.88  149.12   0 
  -1 -10 -30  117.91  208.94   0 
  -1 -10   5  405.40  150.83   0 
  -1  -9 -32   57.68  185.61   0 
  -1  -8 -33   93.75  159.52   0 
  -1  -8   8  297.91  163.45   0 
  -1  -7 -34  103.79  155.59   0 
  -1  -7   9  417.89  166.25   0 
  -1  -6 -35   14.08  155.04   0 
  -1  -6  10  280.36  159.50   0 
  -1  -3 -37  158.16  155.81   0 
  -1  -2 -37  217.71  150.38   0 
  -1  -2  12  202.06  233.68   0 
  -1  -1 -37  156.65  149.13   0 
  -1   0 -37  -61.82  146.92   0 
  -1   1 -37  296.08  137.38   0 
  -1   1  12  262.34  236.51   0 
  -1   3 -37  -52.00  135.85   0 
  -1   5 -35  -33.15  110.73   0 
  -1   6 -34  -63.41  118.28   0 
  -1   7 -34   17.58  136.62   0 
  -1   7 -33  113.22  113.94   0 
  -1  10 -29   17.67  115.69   0 
  -1  11 -27   23.86  143.94   0 
  -1  11 -26  127.65  121.07   0 
  -1  11   2  179.20  180.36   0 
  -1  12 -24  -84.10  107.56   0 
  -1  12 -23    0.08  114.93   0 
  -1  12  -1  181.26  170.31   0 
  -1  13 -20  105.13  149.20   0 
  -1  13 -19   91.69  124.88   0 
  -1  13 -18  104.88  124.00   0 
  -1  13  -6   44.81  137.44   0 
  -1  13  -5   -4.83  177.70   0 
   0  -7 -17  185.60  294.44   0 
   0  -6 -20  252.92  213.91   0 
   0  -6  -7  535.89  420.95   0 
   0  -5 -22   87.39  188.21   0 
   0  -5  -4 2474.72  456.57   0 
   0  -4 -23   81.36  160.75   0 
   0  -3 -24   41.75  164.35   0 
   0  -1 -25  224.35  174.54   0 
   0   0 -25   53.60  167.00   0 
   0   1 -25  267.40  168.60   0 
   0   2 -25  160.01  159.94   0 
   0   3 -23   71.30  128.81   0 
   0   4 -23   71.15  157.64   0 
   0   4 -22    8.12  127.05   0 
   0   5 -21   89.22  164.22   0 
   0   5 -20  125.04  135.53   0 
   0   5  -4 2674.51  322.48   0 
   0   6 -19  268.36  163.46   0 
   0   6 -18   17.64  136.76   0 
   0   6 -17   63.57  141.64   0 
   0   6  -8   27.95  187.08   0 
   0   6  -7  559.74  196.46   0 
   0   7 -14  131.33  175.92   0 
   0   7 -13  172.20  175.59   0 
   0   7 -12  169.51  186.45   0 
  -5  -9  27  160.95  132.82   0 
  -5  -8  28   80.08  128.04   0 
  -5  -4  30   72.00  113.15   0 
  -5   3  30  167.14  147.31   0 
  -5   4  30  -43.91  144.26   0 
  -5   6  29   43.60  161.48   0 
  -5   8  28  180.74  157.79   0 
  -4 -19   8  -22.82  140.16   0 
  -4 -17  13  126.91  127.22   0 
  -4 -15  17   69.69  131.00   0 
  -4 -14  19   46.24  116.74   0 
  -4 -13  20  -87.96  143.45   0 
  -4 -12  21    4.09  139.18   0 
  -4  -7  26   80.73  114.24   0 
  -4  -5  27   32.95   98.02   0 
  -4   4  27   30.88  138.35   0 
  -4   8  25  -85.20  157.82   0 
  -3 -20 -11   81.63  158.25   0 
  -3 -20 -10  161.33  164.49   0 
  -3 -20  -9  148.18  158.65   0 
  -3 -20  -8   -7.01  130.86   0 
  -3 -19  -1   63.62  150.44   0 
  -3 -19   0   33.82  149.39   0 
  -3 -17   7  -21.68  139.79   0 
  -3 -15  12  -38.56  113.42   0 
  -3 -14  14  -88.37  114.53   0 
  -3 -11  18  -40.48  141.75   0 
  -3 -10  19   15.69  141.57   0 
  -3  -8  21  -28.14  118.02   0 
  -3  -5  23  -38.09  121.18   0 
  -3  -4  23   93.65  148.12   0 
  -3  -2  24   32.86  118.04   0 
  -3  -1  24   82.60  148.02   0 
  -3   0  24   58.54  153.23   0 
  -3   1  24  113.66  153.04   0 
  -3   8  21   61.45  181.86   0 
  -3   9  20   78.55  204.10   0 
  -3  11  18   44.98  282.38   0 
  -3  18   6   10.00  185.06   0 
  -3  19   2  145.06  154.80   0 
  -3  20  -3   16.81  144.42   0 
  -3  20  -2  125.93  167.97   0 
  -2 -17 -18    5.02  215.91   0 
  -2 -17  -7   40.31  169.02   0 
  -2 -17  -6  114.85  140.20   0 
  -2 -16   0  -11.32  140.93   0 
  -2 -15   3   48.90  162.33   0 
  -2 -14   6   88.26  152.40   0 
  -2 -13   8   28.39  145.87   0 
  -2 -11  12   41.59  127.20   0 
  -2 -10  13  233.12  164.26   0 
  -2  -6  17   72.57  158.39   0 
  -2  -4  18   34.13  159.94   0 
  -2  -1  19  358.99  164.42   0 
  -2   0  19   17.66  163.06   0 
  -2   1  19  256.60  176.61   0 
  -2   4  18  102.60  193.27   0 
  -2   6  17   40.16  217.64   0 
  -2  15   5   97.67  183.45   0 
  -2  16   2   56.12  159.93   0 
  -2  17 -24   92.99  136.96   0 
  -2  17 -23   74.87  115.81   0 
  -2  17 -22   53.83  110.79   0 
  -2  17  -3  100.05  152.81   0 
  -2  17  -2  143.02  165.71   0 
  -2  18 -17   97.19  136.91   0 
  -2  18 -16  -51.38  131.06   0 
  -2  18 -15  -16.81  138.90   0 
  -2  18 -14   55.31  136.58   0 
  -2  18 -12  105.17  141.94   0 
  -2  18 -11  122.94  143.33   0 
  -2  18 -10  127.36  140.21   0 
  -2  18  -9  -46.40  140.71   0 
  -1 -13  -7  129.62  207.62   0 
  -1 -13  -6   47.63  183.14   0 
  -1 -12 -26   75.78  333.53   0 
  -1 -12  -1  167.11  171.22   0 
  -1 -11   2  145.08  140.54   0 
  -1 -10   4  607.28  184.37   0 
  -1  -9   6  292.24  160.09   0 
  -1  -8   7  142.81  204.70   0 
  -1  -7 -35   97.76  154.71   0 
  -1  -6 -36   44.30  152.83   0 
  -1  -5  10   40.26  200.88   0 
  -1  -4 -37  146.58  142.41   0 
  -1  -4  11   -6.05  173.98   0 
  -1  -2 -38  112.89  144.51   0 
  -1  -1 -38  -25.53  135.60   0 
  -1  -1  12  264.36  199.86   0 
  -1   0 -38  115.25  142.76   0 
  -1   0  12   60.46  233.77   0 
  -1   1 -38  -64.89  139.09   0 
  -1   2 -38  -84.83  141.59   0 
  -1   3 -38  -20.08  141.67   0 
  -1   4 -37   -2.98  136.26   0 
  -1   5 -36  104.19  115.06   0 
  -1   6 -36  210.66  135.34   0 
  -1   7 -35  122.95  139.83   0 
  -1   8 -34   86.07  136.73   0 
  -1  10 -31  107.06  136.30   0 
  -1  10 -30  102.86  117.06   0 
  -1  10   5  493.18  268.74   0 
  -1  11 -29  102.11  138.87   0 
  -1  11 -28   46.25  119.35   0 
  -1  12 -27   80.70  138.83   0 
  -1  12 -26   -7.27  115.42   0 
  -1  12   0  214.70  173.56   0 
  -1  13 -22   96.05  121.53   0 
  -1  13  -4  -37.93  173.81   0 
  -1  13  -3   89.35  171.39   0 
  -1  14 -18   -7.37  144.48   0 
  -1  14 -17  -67.34  139.72   0 
  -1  14 -16    0.99  141.09   0 
  -1  14 -15  102.53  145.55   0 
  -1  14 -14  146.12  144.38   0 
  -1  14 -13  -59.47  152.56   0 
  -1  14 -12   44.36  152.40   0 
  -1  14 -10  121.08  143.64   0 
  -1  14  -9  -63.56  152.76   0 
   0  -7 -18   22.32  256.59   0 
   0  -6 -21  206.60  209.41   0 
   0  -5 -23  -19.23  178.90   0 
   0  -4 -24   88.50  160.56   0 
   0  -3 -25  -50.40  162.59   0 
   0  -2 -26  117.37  162.90   0 
   0  -1 -26  156.77  176.42   0 
   0   0 -26  363.30  163.10   0 
   0   1 -26  182.95  154.17   0 
   0   2 -26   29.38  156.91   0 
   0   3 -25  100.53  154.27   0 
   0   3  -1  238.15  437.11   0 
   0   4 -25   42.37  153.07   0 
   0   4 -24   15.82  124.18   0 
   0   5 -23  163.27  159.92   0 
   0   5 -22   95.80  131.19   0 
   0   6 -21  127.73  162.43   0 
   0   6 -20  104.45  139.17   0 
   0   6  -6   86.30  201.95   0 
   0   7 -18  156.76  158.29   0 
   0   7 -17   72.61  135.73   0 
   0   7 -16   -7.80  137.18   0 
   0   7 -15  203.81  145.51   0 
   0   7 -11   45.13  160.48   0 
   0   7 -10   40.16  160.21   0 
   0   7  -9  -21.67  200.43   0 
   0   7  -8  192.57  208.05   0 
  -5 -10  26  101.31  109.87   0 
  -5  -8  27   75.56  131.35   0 
  -5  -7  28  -45.60  101.78   0 
  -5  -5  29  111.96  106.76   0 
  -5  -4  29  -73.71  139.77   0 
  -5  -1  30  220.71  137.09   0 
  -5   1  30  108.08  142.25   0 
  -5   2  30   44.10  138.83   0 
  -5   5  29   -0.92  166.18   0 
  -5   9  27  109.56  163.43   0 
  -4 -19   7   31.86  137.33   0 
  -4 -18  10  -12.85  112.03   0 
  -4 -17  12   33.52  139.53   0 
  -4 -15  16   44.29  133.16   0 
  -4 -13  19    6.97  143.69   0 
  -4 -11  22   18.67  111.10   0 
  -4 -10  23    7.10  111.78   0 
  -4  -7  25   62.28  108.74   0 
  -4  -5  26  -63.49  129.78   0 
  -4  -3  27   34.02  115.79   0 
  -4  -2  27  -38.43  146.26   0 
  -4  -1  27    7.76  150.37   0 
  -4   0  27   87.91  148.15   0 
  -4   1  27  -33.21  147.38   0 
  -4   2  27  187.77  143.42   0 
  -4   3  27  -14.33  148.20   0 
  -4   6  26   56.17  139.81   0 
  -4   9  24  -15.11  184.60   0 
  -4  13  20   30.00  241.19   0 
  -4  18  13   45.12  276.83   0 
  -3 -19  -3   58.80  152.73   0 
  -3 -18   2   86.56  136.19   0 
  -3 -18   3   85.11  110.61   0 
  -3 -16   9  -61.74  114.09   0 
  -3 -15  11  -47.71  104.48   0 
  -3 -14  13  -56.91  114.80   0 
  -3 -12  16   84.41  121.38   0 
  -3 -11  17  -21.71  138.38   0 
  -3  -7  21  215.75  148.74   0 
  -3  -6  22   -0.41  125.11   0 
  -3  -5  22   55.37  148.84   0 
  -3  -3  23  124.44  153.94   0 
  -3   3  23  272.09  178.78   0 
  -3   4  23  172.04  154.38   0 
  -3   6  22   50.90  170.44   0 
  -3  10  19   82.17  237.85   0 
  -3  17   9   14.61  218.10   0 
  -3  19   3  118.11  156.08   0 
  -3  20  -1  -28.17  155.51   0 
  -2 -17 -17  -26.21  200.06   0 
  -2 -17 -16  -29.79  202.23   0 
  -2 -17 -10   64.43  165.88   0 
  -2 -17  -9   62.01  163.10   0 
  -2 -17  -8  -33.46  139.02   0 
  -2 -16 -24   31.90  306.62   0 
  -2 -16  -2   76.66  143.09   0 
  -2 -14   5   19.96  144.90   0 
  -2 -11  11    8.94  153.93   0 
  -2  -9  14  -45.45  130.46   0 
  -2  -8  15  162.44  133.20   0 
  -2  -7  16  156.06  135.40   0 
  -2  -5  17  144.69  161.12   0 
  -2  -3  18    7.14  162.13   0 
  -2   3  18   95.94  199.03   0 
  -2   7  16   66.14  232.34   0 
  -2  14   8   46.88  230.08   0 
  -2  16   3  -44.05  174.24   0 
  -2  17 -25  -50.52  104.88   0 
  -2  17  -1  166.54  147.72   0 
  -2  18 -21  -24.24  143.43   0 
  -2  18 -19   14.37  111.36   0 
  -2  18 -18   48.77  110.30   0 
  -2  18  -8  -24.50  141.64   0 
  -2  18  -7  153.53  142.17   0 
  -2  18  -6  109.88  139.76   0 
  -1 -13 -18  131.02  309.26   0 
  -1 -13  -8  -47.09  182.61   0 
  -1 -12  -2  378.56  178.44   0 
  -1 -11 -29   84.04  233.25   0 
  -1 -11   1   11.37  165.12   0 
  -1 -10 -31  -29.22  208.85   0 
  -1 -10   3  363.01  185.31   0 
  -1  -9 -33   53.25  178.46   0 
  -1  -9   5 1885.37  210.77   0 
  -1  -8 -34  129.74  156.26   0 
  -1  -7   8  -14.47  160.70   0 
  -1  -6   9  -75.05  160.09   0 
  -1  -5 -37  138.19  142.97   0 
  -1  -4 -38  108.38  167.25   0 
  -1  -3 -38  -23.54  148.23   0 
  -1  -3  11  211.70  187.27   0 
  -1  -2 -39   -6.80  148.37   0 
  -1  -1 -39  -98.00  139.80   0 
  -1   1 -39   40.63  140.15   0 
  -1   2 -39  -18.96  137.05   0 
  -1   3 -39  186.34  140.21   0 
  -1   3  11  374.48  255.97   0 
  -1   4 -38 -101.25  113.44   0 
  -1   5 -38   54.38  138.88   0 
  -1   5  10   -7.82  336.87   0 
  -1   6 -37  118.16  139.25   0 
  -1   8   8  272.52  399.20   0 
  -1   9 -34   -0.91  133.90   0 
  -1  11 -30   79.38  106.75   0 
  -1  12   1  157.79  187.65   0 
  -1  13 -26   37.42  136.03   0 
  -1  13 -25   91.85  113.96   0 
  -1  13 -24  140.18  114.47   0 
  -1  13  -2   70.53  165.78   0 
  -1  14 -21  -40.98  137.24   0 
  -1  14 -20   80.52  114.66   0 
  -1  14  -8  137.52  118.64   0 
  -1  14  -7 -104.37  162.11   0 
  -1  14  -6  -48.72  163.52   0 
   0  -7 -19  -76.57  244.19   0 
   0  -6 -22  162.40  198.86   0 
   0  -5 -24   20.36  182.63   0 
   0  -4 -25   52.63  163.28   0 
   0  -3 -26  164.76  162.71   0 
   0  -2 -27  -32.82  165.91   0 
   0  -1 -27  -30.67  169.75   0 
   0   0 -28  248.33  158.09   0 
   0   0 -27  -10.00  134.91   0 
   0   1 -28  -43.47  154.67   0 
   0   1 -27  -33.86  127.67   0 
   0   2 -27  153.24  147.32   0 
   0   3 -26  157.70  125.52   0 
   0   4 -26   58.10  150.39   0 
   0   5 -25   39.63  149.46   0 
   0   5 -24   55.58  126.09   0 
   0   6 -24   38.95  147.92   0 
   0   6 -23   83.55  130.80   0 
   0   6 -22   61.47  133.81   0 
   0   7 -21  221.32  164.72   0 
   0   7 -20   28.35  135.28   0 
   0   7 -19  -11.45  139.94   0 
   0   7  -7   19.76  172.02   0 
   0   8 -16  -13.23  160.73   0 
   0   8 -15  242.31  167.18   0 
   0   8 -14  161.16  143.00   0 
   0   8 -13   -4.25  143.31   0 
   0   8 -12   49.48  181.01   0 
   0   8 -11   -3.92  185.65   0 
  -5 -12  23  -14.07  112.78   0 
  -5 -11  24 -117.01  110.85   0 
  -5  -9  26  144.52  113.66   0 
  -5  -6  28   99.80  109.82   0 
  -5  -5  28  -30.13  140.74   0 
  -5  -3  29   54.26  141.98   0 
  -5  -2  29  100.92  136.28   0 
  -5   3  29   -8.28  172.87   0 
  -5   7  28   70.44  135.84   0 
  -5  10  26  133.67  182.22   0 
  -5  11  25   31.81  201.27   0 
  -4 -19   6   89.74  112.80   0 
  -4 -17  11   27.49  140.30   0 
  -4 -16  13   67.60  135.61   0 
  -4 -15  15  125.53  132.88   0 
  -4 -14  17   94.37  114.78   0 
  -4 -13  18   28.74  133.02   0 
  -4 -12  20   18.08  113.64   0 
  -4 -11  21  -16.61  118.82   0 
  -4 -10  22   24.45  112.54   0 
  -4  -9  23   76.52  112.56   0 
  -4  -4  26   97.06  114.69   0 
  -4  -3  26   60.65  144.34   0 
  -4   5  26   65.86  136.59   0 
  -4   7  25  -27.31  163.97   0 
  -4  10  23   78.33  183.72   0 
  -4  11  22  -19.59  205.33   0 
  -4  12  21  -36.23  209.37   0 
  -3 -19  -5   42.61  174.01   0 
  -3 -19  -4   56.09  144.06   0 
  -3 -18   1    4.79  134.99   0 
  -3 -17   5  173.99  119.87   0 
  -3 -16   8  117.49  123.83   0 
  -3 -15  10   12.31  105.16   0 
  -3 -14  12   23.59  114.38   0 
  -3 -13  14    8.27  116.92   0 
  -3 -12  15  185.96  147.95   0 
  -3 -10  18   85.62  118.23   0 
  -3  -9  19   42.75  116.54   0 
  -3  -8  20   40.19  116.66   0 
  -3  -6  21   53.81  148.96   0 
  -3  -2  23  167.44  115.53   0 
  -3  -1  23   22.04  146.23   0 
  -3   0  23  -36.07  157.95   0 
  -3   1  23   -1.42  155.89   0 
  -3   5  22  162.88  174.77   0 
  -3   7  21    5.01  184.49   0 
  -3  18   7   44.53  180.46   0 
  -3  20   0  121.19  146.22   0 
  -2 -17 -15  -21.00  190.73   0 
  -2 -17 -14   17.61  189.08   0 
  -2 -17 -13   15.68  165.73   0 
  -2 -17 -12   44.22  165.75   0 
  -2 -17 -11   34.98  169.34   0 
  -2 -16  -3  109.53  149.34   0 
  -2 -15   1    5.62  147.87   0 
  -2 -14   4  -31.46  146.64   0 
  -2 -13   7   94.56  118.87   0 
  -2 -12   9  265.26  124.35   0 
  -2 -11  10  330.60  159.46   0 
  -2 -10  12  146.00  135.47   0 
  -2  -8  14  170.60  161.59   0 
  -2  -7  15   -2.62  162.40   0 
  -2  -6  16  239.21  128.90   0 
  -2  -4  17  191.62  164.62   0 
  -2  -2  18   76.94  138.55   0 
  -2  -1  18  -68.92  168.13   0 
  -2   0  18   53.35  167.51   0 
  -2   1  18   95.53  173.84   0 
  -2   2  18  144.91  172.74   0 
  -2   5  17  170.07  218.87   0 
  -2  13  10   16.23  267.67   0 
  -2  15   6   14.17  176.00   0 
  -2  17   0  -12.47  160.51   0 
  -2  18  -5   91.97  144.23   0 
  -2  18  -4  122.14  166.36   0 
  -1 -13 -17   14.69  294.35   0 
  -1 -13 -10   45.67  203.33   0 
  -1 -13  -9   53.05  182.56   0 
  -1 -12  -3  207.51  177.11   0 
  -1 -11   0  142.31  172.55   0 
  -1  -8 -35   22.30  167.61   0 
  -1  -8   6   30.43  167.47   0 
  -1  -7 -36   40.11  150.06   0 
  -1  -7   7   64.57  199.12   0 
  -1  -5 -38   38.00  161.92   0 
  -1  -5   9   -4.29  210.09   0 
  -1  -4 -39   79.50  162.83   0 
  -1  -4  10  108.40  182.05   0 
  -1  -3 -39   92.08  142.71   0 
  -1  -2  11  441.53  196.70   0 
  -1  -1 -40 -188.85  138.39   0 
  -1  -1  11  421.02  245.51   0 
  -1   0 -40   84.09  140.10   0 
  -1   2 -40   39.86  137.53   0 
  -1   3 -40   99.65  140.19   0 
  -1   4 -39  202.81  114.20   0 
  -1   7 -37  102.42  110.29   0 
  -1   8 -36   16.63  108.87   0 
  -1   9 -35   23.04  106.47   0 
  -1  11 -32   35.40  138.93   0 
  -1  12 -30   86.55  141.99   0 
  -1  12 -29   94.74  115.15   0 
  -1  13 -28  162.00  140.33   0 
  -1  13  -1   31.43  159.16   0 
  -1  14 -24  108.53  135.55   0 
  -1  14 -23   34.84  114.18   0 
  -1  14 -22  -16.47  114.57   0 
  -1  15 -18  -10.02  130.62   0 
  -1  15 -17   23.51  137.64   0 
  -1  15 -16  -45.07  132.86   0 
  -1  15 -15   82.15  137.31   0 
  -1  15 -14  -39.44  133.41   0 
   0  -7 -20   66.92  225.87   0 
   0  -6 -23  132.89  201.48   0 
   0  -5 -25  211.77  177.34   0 
   0  -4 -26  -16.85  155.01   0 
   0  -4  -3 4164.71  503.80   0 
   0  -3 -27   30.05  158.16   0 
   0  -1 -29  -30.95  154.32   0 
   0  -1 -28   79.89  156.01   0 
   0   0 -29   31.52  149.63   0 
   0   1 -29 -135.39  161.52   0 
   0   2 -29   -2.80  143.80   0 
   0   2 -28  108.97  120.21   0 
   0   3 -28   46.34  152.84   0 
   0   5 -27   85.24  153.32   0 
   0   5 -26   50.16  125.64   0 
   0   6 -25  119.36  121.81   0 
   0   7 -23  112.96  118.87   0 
   0   7 -22  267.48  131.58   0 
   0   7  -6   79.28  177.69   0 
   0   7  -5  121.47  225.48   0 
   0   8 -21  297.26  169.23   0 
   0   8 -20   15.31  135.80   0 
   0   8 -18  -82.91  128.49   0 
   0   8 -10   71.13  153.79   0 
   0   8  -9  -60.97  163.78   0 
   0   8  -8  275.77  206.27   0 
  -5 -13  21   88.85  111.91   0 
  -5 -12  22   42.52  135.07   0 
  -5 -11  23  130.12  129.46   0 
  -5 -10  24  151.05  131.79   0 
  -5  -9  25    0.98  128.17   0 
  -5  -8  26  203.92  106.44   0 
  -5  -6  27   27.76  134.83   0 
  -5  -4  28  -26.22  136.44   0 
  -5  -1  29   53.81  112.27   0 
  -5   1  29   62.43  139.11   0 
  -5   2  29  161.82  131.08   0 
  -5   6  28  -32.51  130.61   0 
  -5   8  27   26.82  154.35   0 
  -4 -19   4   17.51  137.36   0 
  -4 -18   7  116.85  143.39   0 
  -4 -18   8   20.18  116.11   0 
  -4 -16  12  119.80  132.89   0 
  -4 -14  16   78.95  110.53   0 
  -4 -11  20  105.12  144.76   0 
  -4 -10  21  115.89  139.84   0 
  -4  -9  22  124.25  133.79   0 
  -4  -8  23  -83.67  114.27   0 
  -4  -6  24   91.34  135.98   0 
  -4  -5  25 -104.19  107.61   0 
  -4  -4  25  -78.86  127.48   0 
  -4  -2  26   10.68  140.97   0 
  -4  -1  26   63.42  151.17   0 
  -4   0  26   66.57  148.58   0 
  -4   1  26  -31.62  149.42   0 
  -4   2  26   62.38  155.63   0 
  -4   3  26  164.38  141.51   0 
  -4   4  26  128.21  145.09   0 
  -4   6  25  -29.23  160.94   0 
  -4   8  24   27.93  181.24   0 
  -3 -19  -7  -24.90  170.84   0 
  -3 -19  -6   85.80  151.89   0 
  -3 -18  -1  -60.58  138.14   0 
  -3 -18   0  155.05  139.23   0 
  -3 -17   3  -29.86  141.39   0 
  -3 -17   4   43.70  119.42   0 
  -3 -16   7  -28.58  120.65   0 
  -3 -15   9  167.60  119.24   0 
  -3 -14  11   33.79  111.44   0 
  -3 -13  13  142.41  117.24   0 
  -3 -12  14  112.86  147.94   0 
  -3 -11  16   49.46  114.90   0 
  -3 -10  17   38.74  118.75   0 
  -3  -9  18   61.70  117.76   0 
  -3  -8  19  162.05  125.94   0 
  -3  -7  20  -25.33  119.11   0 
  -3  -5  21   39.24  149.37   0 
  -3  -3  22   85.28  156.00   0 
  -3   4  22    1.47  180.89   0 
  -3  20   1   11.99  150.04   0 
  -3  21  -4    8.91  149.44   0 
  -3  21  -3  -35.22  159.14   0 
  -2 -16  -4   22.22  146.90   0 
  -2 -15   0    7.02  148.19   0 
  -2 -14   3  -73.55  141.45   0 
  -2 -13   6   61.82  119.57   0 
  -2 -12   8   67.74  124.75   0 
  -2 -10  11  211.43  148.88   0 
  -2  -5  16  102.01  135.20   0 
  -2  -3  17   38.93  166.93   0 
  -2   8  15   38.61  252.76   0 
  -2  16   4   68.09  165.08   0 
  -2  17   1   94.93  159.32   0 
  -2  19 -19   14.11  139.01   0 
  -2  19 -17  -85.63  113.47   0 
  -2  19 -15   32.86  110.08   0 
  -2  19 -14  217.12  111.82   0 
  -2  19 -13   44.21  113.13   0 
  -2  19 -12  109.55  110.55   0 
  -2  19 -11   42.35  137.26   0 
  -2  19 -10  -74.67  139.37   0 
  -1 -13 -16   81.47  272.25   0 
  -1 -13 -15   97.59  246.15   0 
  -1 -13 -14  101.30  247.25   0 
  -1 -13 -13   81.77  236.57   0 
  -1 -13 -12  -47.01  222.58   0 
  -1 -13 -11   42.94  200.46   0 
  -1 -11 -30    7.18  225.62   0 
  -1 -11  -1   22.82  171.60   0 
  -1 -10 -32  -37.24  195.88   0 
  -1 -10   2   91.82  151.51   0 
  -1  -9 -34   -2.01  176.07   0 
  -1  -9   4 1216.61  170.58   0 
  -1  -7 -37  202.13  162.85   0 
  -1  -6 -38    7.27  151.03   0 
  -1  -6   8   63.01  168.70   0 
  -1  -5 -39   26.48  152.74   0 
  -1  -3 -40  185.74  143.03   0 
  -1  -3  10   60.20  238.99   0 
  -1  -2 -40   87.28  146.51   0 
  -1   0  11  120.49  247.50   0 
  -1   1  11  388.33  251.68   0 
  -1   2  11  402.26  244.67   0 
  -1   4 -40  -37.47  111.80   0 
  -1   7 -38   59.66  112.44   0 
  -1   8 -37  106.88  113.32   0 
  -1   9   7   61.30  299.19   0 
  -1  10 -35   39.44  105.66   0 
  -1  11 -34   33.92  135.45   0 
  -1  11 -33  100.15  113.62   0 
  -1  11   4  218.34  202.22   0 
  -1  12 -31  -41.51  115.68   0 
  -1  12   2  250.93  172.13   0 
  -1  13 -30  -14.30  140.10   0 
  -1  13   0  199.44  186.60   0 
  -1  14 -27    2.07  140.07   0 
  -1  14 -26   41.12  114.37   0 
  -1  14 -25   59.26  110.15   0 
  -1  14  -4   70.44  171.83   0 
  -1  14  -3  100.91  167.68   0 
  -1  15 -22  -83.98  134.40   0 
  -1  15 -19   52.93  113.01   0 
  -1  15 -10   62.57  124.83   0 
  -1  15  -9   76.12  150.12   0 
  -1  15  -8   80.02  150.86   0 
   0  -7 -21  104.44  220.33   0 
   0  -6 -24  112.51  195.93   0 
   0  -5  -5  235.59  433.37   0 
   0  -3 -28  137.59  152.92   0 
   0  -3  -2  283.30  569.38   0 
   0  -2 -29  165.42  149.31   0 
   0  -1 -30  113.21  150.73   0 
   0   0 -30  123.98  156.24   0 
   0   3 -30   31.74  136.39   0 
   0   4 -29  142.40  142.69   0 
   0   4  -1  448.35  364.85   0 
   0   6 -27  -56.38  148.65   0 
   0   6  -3   15.49  251.13   0 
   0   7 -26  158.42  153.05   0 
   0   7 -25   97.91  124.58   0 
   0   8 -23  -75.94  128.21   0 
   0   8 -22  185.12  128.36   0 
   0   8  -7    7.45  173.75   0 
   0   9 -20   42.01  163.60   0 
   0   9 -18   50.49  137.04   0 
   0   9 -17   61.84  131.50   0 
   0   9 -15  116.18  130.04   0 
   0   9 -14  -72.13  135.45   0 
   0   9 -13  193.45  140.27   0 
   0   9 -11  292.82  179.97   0 
   0   9 -10   17.00  180.04   0 
  -5 -14  19   73.33  106.62   0 
  -5 -13  20  123.14  112.02   0 
  -5  -8  25   79.15  127.37   0 
  -5  -7  26   68.35  106.42   0 
  -5  -5  27    4.56  133.88   0 
  -5  -3  28   84.56  115.10   0 
  -5  -2  28   62.01  138.25   0 
  -5  -1  28  -82.68  140.41   0 
  -5   4  28    4.80  169.17   0 
  -5   5  28  -60.79  145.15   0 
  -5   7  27   28.50  152.24   0 
  -5   9  26   -9.95  158.62   0 
  -4 -19   3   93.23  136.14   0 
  -4 -17   9  103.45  137.71   0 
  -4 -16  11  -66.18  130.97   0 
  -4 -15  13  109.61  140.46   0 
  -4 -14  15  -62.29  130.17   0 
  -4 -13  17  -85.92  107.04   0 
  -4 -12  18   42.95  140.78   0 
  -4 -11  19    2.62  143.18   0 
  -4  -8  22  -14.79  138.01   0 
  -4  -5  24  -22.03  129.00   0 
  -4  -3  25   86.90  141.07   0 
  -4   5  25  -26.34  158.50   0 
  -3 -19 -10  141.68  156.05   0 
  -3 -19  -9  115.23  161.73   0 
  -3 -19  -8  130.79  144.50   0 
  -3 -18  -2   36.98  137.20   0 
  -3 -17   2  121.96  144.32   0 
  -3 -16   5  109.97  140.08   0 
  -3 -14  10   46.21  132.85   0 
  -3 -13  12   29.46  117.03   0 
  -3 -11  15   44.89  117.57   0 
  -3  -9  17   74.28  153.36   0 
  -3  -8  18  138.74  149.16   0 
  -3  -7  19  -11.67  149.54   0 
  -3  -6  20   42.51  123.21   0 
  -3  -4  21   67.48  141.90   0 
  -3  -1  22   25.64  146.59   0 
  -3   0  22  247.30  158.56   0 
  -3   1  22  143.53  160.43   0 
  -3   2  22   78.54  165.53   0 
  -3   3  22  189.49  162.68   0 
  -3   6  21   -5.95  176.40   0 
  -3   8  20  101.60  182.61   0 
  -3  16  12   46.34  284.07   0 
  -3  17  10   33.51  216.52   0 
  -3  18   8   54.35  198.21   0 
  -3  19   5   74.47  154.29   0 
  -3  20   2  -36.24  143.71   0 
  -2 -16 -23  -13.39  270.45   0 
  -2 -16  -7  -38.91  170.17   0 
  -2 -16  -6   36.10  142.26   0 
  -2 -15  -1  191.22  153.61   0 
  -2 -14   2  261.85  158.44   0 
  -2 -13   5    4.69  119.10   0 
  -2 -12   7  -18.72  155.18   0 
  -2 -11   9   70.85  129.18   0 
  -2  -9  12  199.62  130.82   0 
  -2  -8  13  151.27  135.16   0 
  -2  -7  14   57.75  131.44   0 
  -2  -6  15  180.21  132.33   0 
  -2  -4  16   69.26  169.96   0 
  -2  -2  17   26.35  138.38   0 
  -2  -1  17  350.69  172.55   0 
  -2   4  17  150.65  204.35   0 
  -2   9  14   58.76  320.58   0 
  -2  17   2   37.25  156.99   0 
  -2  18  -2  106.27  142.37   0 
  -2  19  -8  125.67  112.36   0 
  -2  19  -7   31.41  138.32   0 
  -1 -12  -5  179.22  167.99   0 
  -1 -11  -2  123.63  203.62   0 
  -1 -10   1  -21.21  178.45   0 
  -1  -9   3  255.60  203.90   0 
  -1  -8 -36   20.84  160.91   0 
  -1  -8   5   99.47  171.99   0 
  -1  -7   6 2318.76  220.22   0 
  -1  -4 -40   10.18  135.32   0 
  -1  -4   9  117.17  233.35   0 
  -1  -2  10  175.50  252.02   0 
  -1  10   6  321.13  261.48   0 
  -1  13 -32  -43.58  132.15   0 
  -1  13 -31   70.55  109.70   0 
  -1  14 -28   -4.87  115.30   0 
  -1  14  -2  -39.28  168.48   0 
  -1  15 -25   19.26  131.52   0 
  -1  15 -24   47.69  114.51   0 
  -1  15 -23   -1.06  106.85   0 
  -1  15  -7   67.09  123.85   0 
  -1  15  -6   22.66  154.33   0 
  -1  16 -19  -18.94  137.95   0 
  -1  16 -18  129.48  134.92   0 
  -1  16 -17  219.39  139.52   0 
  -1  16 -16  100.79  136.11   0 
  -1  16 -14    4.25  144.65   0 
  -1  16 -13   16.24  141.64   0 
   0  -7 -22  124.48  218.50   0 
   0  -6 -25   73.20  194.91   0 
   0  -4 -28  186.75  151.48   0 
   0  -3 -29  108.49  146.66   0 
   0  -2 -30   72.18  141.97   0 
   0  -1 -31   60.79  148.18   0 
   0   0 -31  126.28  147.59   0 
   0   1 -31  102.93  147.74   0 
   0   2 -31   22.76  143.54   0 
   0   3 -31  -14.50  137.51   0 
   0   4 -31   93.52  138.05   0 
   0   5 -30  102.72  136.28   0 
   0   6 -29  106.23  140.15   0 
   0   6 -28   96.96  117.39   0 
   0   7 -28  120.37  139.44   0 
   0   7 -27   72.48  123.56   0 
   0   7  -4   29.03  194.45   0 
   0   8 -26   51.40  153.00   0 
   0   8 -25  -47.13  120.42   0 
   0   8  -6  125.30  178.05   0 
   0   9 -24  452.71  153.26   0 
   0   9 -23  193.36  153.08   0 
   0   9 -22  -76.15  127.06   0 
   0   9 -21  160.81  133.92   0 
   0   9  -9  -15.51  154.56   0 
   0   9  -8  101.54  191.43   0 
   0  10 -19  222.83  155.92   0 
   0  10 -17  182.66  161.26   0 
   0  10 -16    2.30  165.42   0 
   0  10 -15   80.55  160.79   0 
   0  10 -14   61.95  162.46   0 
   0  10 -13  -58.43  157.87   0 
   0  10 -12  113.31  162.17   0 
  -5 -14  18  -30.02  105.95   0 
  -5 -13  19  102.75  134.44   0 
  -5 -11  22   29.81  110.23   0 
  -5 -10  23   -6.25  109.93   0 
  -5  -7  25  108.90  130.20   0 
  -5  -6  26  116.21  106.67   0 
  -5  -4  27  115.61  110.38   0 
  -5  -3  27  -26.92  134.86   0 
  -5   1  28   45.66  135.70   0 
  -5   2  28   66.35  139.87   0 
  -5   6  27  -48.16  163.52   0 
  -5  10  25   46.35  183.02   0 
  -4 -19   2   26.64  106.85   0 
  -4 -18   5   45.72  139.83   0 
  -4 -16  10   42.48  132.53   0 
  -4 -15  12   89.04  136.69   0 
  -4 -14  14  157.11  130.86   0 
  -4 -13  16  175.17  109.53   0 
  -4 -12  17  -54.72  140.95   0 
  -4 -10  20   47.13  113.42   0 
  -4  -9  21  119.66  116.74   0 
  -4  -4  24  203.26  146.11   0 
  -4   0  25  -44.57  151.35   0 
  -4   4  25  -81.30  144.84   0 
  -4   7  24   32.22  167.79   0 
  -4   9  23  -24.99  171.09   0 
  -3 -19 -15  -86.19  182.52   0 
  -3 -19 -14   29.87  160.18   0 
  -3 -19 -13   16.30  155.85   0 
  -3 -19 -12   83.68  151.05   0 
  -3 -19 -11   -5.51  129.47   0 
  -3 -18  -4  124.20  146.45   0 
  -3 -16   4   26.36  147.06   0 
  -3 -15   7   -4.93  127.89   0 
  -3 -14   9   59.62  144.42   0 
  -3 -13  11   19.31  144.99   0 
  -3 -12  13   51.83  121.65   0 
  -3 -11  14  108.54  146.56   0 
  -3  -6  19   48.76  152.75   0 
  -3  -5  20   -2.86  120.13   0 
  -3  -3  21   11.54  120.03   0 
  -3  19   6  -45.47  175.39   0 
  -3  20   3   97.06  151.56   0 
  -3  21  -1    2.00  132.69   0 
  -2 -16  -8   31.86  154.79   0 
  -2 -15  -3   74.16  172.29   0 
  -2 -15  -2  216.53  150.18   0 
  -2 -14   1  -24.78  152.22   0 
  -2 -12   6   78.04  151.32   0 
  -2 -11   8   27.74  146.12   0 
  -2 -10  10  -67.73  122.60   0 
  -2  -9  11  -35.05  160.99   0 
  -2  -8  12  125.45  161.66   0 
  -2  -7  13   31.09  163.45   0 
  -2  -5  15  -19.78  142.30   0 
  -2  -3  16    0.03  172.42   0 
  -2   0  17   25.89  170.90   0 
  -2   1  17  244.61  176.76   0 
  -2   2  17  100.92  171.09   0 
  -2   3  17   70.24  177.46   0 
  -2   6  16  281.14  221.83   0 
  -2  14   9  206.89  251.05   0 
  -2  15   7  127.43  192.93   0 
  -2  16   5  144.59  189.75   0 
  -2  18  -1   60.16  141.24   0 
  -2  20 -17   56.30  129.69   0 
  -2  20 -16    7.24  138.63   0 
  -2  20 -15  -65.24  134.10   0 
  -2  20 -14    1.16  137.13   0 
  -2  20 -12  -29.37  128.47   0 
  -2  20 -11   43.03  138.50   0 
  -1 -12  -6   80.72  193.30   0 
  -1 -10 -33    5.98  190.88   0 
  -1  -9 -35  115.23  178.66   0 
  -1  -8   4  694.67  215.33   0 
  -1  -7 -38   21.14  154.17   0 
  -1  -6 -39    4.93  136.06   0 
  -1  -6   7 1104.83  181.66   0 
  -1  -5   8  191.37  186.53   0 
  -1  -1  10   47.47  261.79   0 
  -1   4  10  268.95  297.22   0 
  -1  12   3  241.72  195.87   0 
  -1  13 -33   95.03  114.80   0 
  -1  13   1  160.29  160.46   0 
  -1  14 -31   68.10  134.83   0 
  -1  14 -30  -22.17  111.10   0 
  -1  14  -1   99.84  197.90   0 
  -1  15 -28   52.17  137.80   0 
  -1  15 -27   58.45  110.17   0 
  -1  15 -26  120.70  106.88   0 
  -1  15  -5  -72.22  159.82   0 
  -1  15  -4  131.50  159.98   0 
  -1  16 -23    5.74  136.17   0 
  -1  16 -22 -102.00  117.96   0 
  -1  16 -21    7.46  111.81   0 
  -1  16 -20   55.30  112.03   0 
  -1  16 -11   86.58  110.58   0 
  -1  16 -10   23.00  149.47   0 
  -1  16  -9   24.18  149.42   0 
   0  -7 -23   -0.47  220.64   0 
   0  -6 -26   75.06  191.42   0 
   0  -5 -28   19.56  167.43   0 
   0  -4 -29   87.64  147.68   0 
   0  -3 -30  120.15  143.44   0 
   0  -2 -31   21.03  147.91   0 
   0  -1 -32  203.32  152.71   0 
   0   1 -33    8.35  150.30   0 
   0   2 -32  -26.53  126.31   0 
   0   3 -32  125.30  113.01   0 
   0   3   0  -86.43  414.45   0 
   0   4 -32  140.24  140.89   0 
   0   6 -31  -28.60  130.86   0 
   0   6 -30  130.38  116.17   0 
   0   6  -2   16.14  210.37   0 
   0   7 -29  111.63  115.97   0 
   0   7  -3   48.78  234.98   0 
   0   8 -28   -3.39  146.77   0 
   0   8 -27  104.39  119.34   0 
   0   8  -5  190.25  179.55   0 
   0   9 -26   40.02  146.58   0 
   0   9 -25    0.15  118.14   0 
   0   9  -7   96.28  161.18   0 
   0  10 -23  131.47  148.56   0 
   0  10 -22   24.29  127.12   0 
   0  10 -21  148.53  124.04   0 
   0  10 -20   98.17  130.91   0 
   0  10 -11  102.21  137.18   0 
  -5 -16  13   57.83  129.34   0 
  -5 -15  15   44.13  130.40   0 
  -5 -14  17  123.25  112.53   0 
  -5 -12  20  109.51  105.83   0 
  -5 -11  21  -36.97  110.22   0 
  -5 -10  22  242.02  109.25   0 
  -5  -9  23  108.97  105.34   0 
  -5  -6  25   40.26  137.65   0 
  -5  -5  26   20.51  110.58   0 
  -5  -4  26  120.12  138.03   0 
  -5  -2  27  119.09  132.28   0 
  -5  -1  27   72.45  136.00   0 
  -5   5  27   19.02  142.37   0 
  -5   8  26   58.40  154.36   0 
  -5  11  24  175.46  188.97   0 
  -4 -19   0   94.15  133.81   0 
  -4 -18   4  -51.12  134.38   0 
  -4 -17   7   43.59  107.34   0 
  -4 -15  11   22.79  138.27   0 
  -4 -13  15   23.15  110.69   0 
  -4 -11  18   95.94  110.49   0 
  -4  -9  20  102.77  106.81   0 
  -4  -8  21  -73.37  108.71   0 
  -4  -5  23   61.35  140.48   0 
  -4   1  25  163.60  151.38   0 
  -4   2  25  219.49  148.50   0 
  -4   3  25   93.74  148.37   0 
  -4   6  24  132.63  167.07   0 
  -4  10  22   94.26  184.38   0 
  -3 -18  -5  -15.36  147.65   0 
  -3 -17   0   25.58  144.99   0 
  -3 -16   3  -67.15  153.37   0 
  -3 -14   8  -86.57  134.85   0 
  -3 -13  10  -28.92  140.41   0 
  -3 -12  12   97.45  123.87   0 
  -3 -10  15  133.76  122.54   0 
  -3  -8  17  -18.13  128.72   0 
  -3  -7  18   -7.06  122.98   0 
  -3  -4  20  -32.42  125.58   0 
  -3  -2  21  128.58  113.81   0 
  -3  -1  21   29.16  146.48   0 
  -3   4  21   52.58  188.58   0 
  -3   5  21   44.16  156.82   0 
  -3   7  20   76.01  197.94   0 
  -3   9  19   35.64  190.63   0 
  -3  21   0   -9.04  151.03   0 
  -2 -16 -22   77.63  241.08   0 
  -2 -16 -10  -49.67  159.60   0 
  -2 -16  -9   89.39  162.83   0 
  -2 -15  -4   95.05  174.99   0 
  -2 -14   0  158.04  157.34   0 
  -2 -13   3   88.31  150.15   0 
  -2 -12   5   49.26  153.65   0 
  -2 -11   7  121.46  153.14   0 
  -2 -10   9  139.43  126.85   0 
  -2  -4  15  118.36  176.06   0 
  -2  -2  16  -45.81  178.35   0 
  -2  17   3  136.36  162.47   0 
  -2  18   0   79.71  138.49   0 
  -2  19  -4   33.09  141.37   0 
  -2  19  -3   32.84  171.83   0 
  -2  20 -10  171.90  143.61   0 
  -2  20  -9  -69.15  140.20   0 
  -2  20  -8   29.73  145.20   0 
  -1 -12  -7    0.54  193.38   0 
  -1 -11 -31   56.24  216.01   0 
  -1 -11  -3  241.08  174.01   0 
  -1  -9   2  437.56  212.65   0 
  -1  -8 -37   97.49  164.87   0 
  -1  -3   9   57.79  205.36   0 
  -1   0  10   97.53  259.71   0 
  -1  11   5   56.55  224.24   0 
  -1  13   2   89.67  186.89   0 
  -1  14 -32  -65.93  113.18   0 
  -1  15 -29  -26.31  107.60   0 
  -1  15  -3  -70.98  161.70   0 
  -1  16 -26    7.40  127.00   0 
  -1  16 -24    7.17  111.20   0 
  -1  16  -8   76.90  120.99   0 
  -1  17 -20   75.72  137.36   0 
  -1  17 -19   53.40  135.83   0 
  -1  17 -18    5.15  130.57   0 
  -1  17 -15   -0.86  136.11   0 
  -1  17 -14  147.62  138.96   0 
   0  -7 -24  210.79  197.65   0 
   0  -6 -27   31.35  163.21   0 
   0  -5 -29    9.88  155.90   0 
   0  -4 -30   11.03  140.67   0 
   0  -3 -32  252.14  160.66   0 
   0  -2 -32   45.70  152.64   0 
   0  -1 -33   60.46  150.96   0 
   0   0 -34  -88.43  147.20   0 
   0   0 -33   96.37  121.05   0 
   0   1 -34  121.91  149.22   0 
   0   2 -34  153.53  147.58   0 
   0   3 -34 -129.21  142.39   0 
   0   3 -33   57.37  105.06   0 
   0   4 -34   91.21  136.75   0 
   0   4 -33  128.41  121.38   0 
   0   4   0 6344.44  461.22   0 
   0   5 -33  -46.10  133.34   0 
   0   6 -32   78.32  133.97   0 
   0   7 -31  -40.06  139.34   0 
   0   8 -30  129.12  134.23   0 
   0   8 -29   42.16  114.67   0 
   0   8  -4   66.96  181.25   0 
   0   9 -27  123.40  118.45   0 
   0   9  -6  192.74  165.71   0 
   0  10 -26   21.77  145.53   0 
   0  10 -25   29.97  118.44   0 
   0  10 -24  -12.20  119.77   0 
   0  10  -9   82.96  140.78   0 
   0  10  -8   70.30  174.07   0 
   0  11 -22  130.79  145.55   0 
   0  11 -21  -68.88  120.38   0 
   0  11 -19   78.38  126.28   0 
   0  11 -18  272.56  124.79   0 
   0  11 -17  -57.04  124.78   0 
   0  11 -16  153.62  124.88   0 
   0  11 -15   49.76  130.87   0 
   0  11 -14   72.69  130.50   0 
   0  11 -13  102.67  134.04   0 
   0  11 -12  -76.30  149.79   0 
   0  11 -11  132.23  156.99   0 
  -5 -14  16   61.79  104.85   0 
  -5 -12  19  -36.82  101.62   0 
  -5 -11  20    8.61  110.49   0 
  -5 -10  21  -19.74  134.54   0 
  -5  -9  22  -31.75  134.63   0 
  -5  -8  23  -98.54  107.06   0 
  -5  -7  24  153.44  108.02   0 
  -5  -3  26   21.95  133.60   0 
  -5   0  27  108.35  111.39   0 
  -5   2  27  107.56  141.72   0 
  -5   3  27  -20.37  146.44   0 
  -5   4  27   98.15  146.80   0 
  -5   7  26   84.54  153.77   0 
  -5   9  25  123.56  155.64   0 
  -5  12  23    6.07  201.65   0 
  -4 -19  -2   -5.36  137.14   0 
  -4 -18   2  160.55  139.22   0 
  -4 -18   3   -4.20  108.91   0 
  -4 -17   6   27.64  110.54   0 
  -4 -16   8   -8.40  140.08   0 
  -4 -15  10  -42.15  141.95   0 
  -4 -14  12   44.77  134.72   0 
  -4 -13  14  -44.28  136.91   0 
  -4 -12  16   99.05  109.32   0 
  -4 -10  18  -16.54  141.33   0 
  -4  -9  19  155.26  143.20   0 
  -4  -8  20   78.57  138.58   0 
  -4  -7  21  -90.02  144.54   0 
  -4  -6  22  -41.81  118.11   0 
  -4  -4  23  113.68  110.54   0 
  -4  -2  24  106.57  117.26   0 
  -4  -1  24  110.49  141.79   0 
  -4   5  24   70.67  163.13   0 
  -4   8  23  -22.30  167.62   0 
  -4  11  21    9.47  208.21   0 
  -4  15  17   13.74  334.97   0 
  -3 -18  -7  -50.33  163.09   0 
  -3 -18  -6  -19.52  144.93   0 
  -3 -17  -2   57.49  142.91   0 
  -3 -16   2  171.99  149.34   0 
  -3 -15   5   57.31  143.54   0 
  -3 -14   7   49.35  140.00   0 
  -3 -12  11   86.90  151.77   0 
  -3 -10  14 -102.76  155.33   0 
  -3  -9  15    7.92  153.13   0 
  -3  -7  17  -11.84  154.28   0 
  -3  -6  18  114.09  154.65   0 
  -3  -5  19   47.85  121.07   0 
  -3   0  21  526.14  133.54   0 
  -3   1  21  176.08  170.31   0 
  -3   2  21    7.45  169.95   0 
  -3   3  21  120.99  166.16   0 
  -3  10  18  -55.35  234.96   0 
  -3  18   9  -19.56  216.43   0 
  -3  20   4  -54.71  166.49   0 
  -3  21   1    1.54  152.42   0 
  -2 -16 -21  126.50  241.11   0 
  -2 -16 -13   98.85  182.82   0 
  -2 -16 -12   71.68  185.48   0 
  -2 -16 -11   44.62  160.96   0 
  -2 -15  -5   41.99  173.06   0 
  -2 -14  -1  208.49  165.97   0 
  -2 -13   2  410.58  158.48   0 
  -2 -10   8  428.44  157.94   0 
  -2  -9  10   84.01  130.08   0 
  -2  -8  11  142.73  137.06   0 
  -2  -7  12  302.80  170.95   0 
  -2  -6  13  563.95  173.62   0 
  -2  -5  14   47.69  143.66   0 
  -2  -3  15 -129.79  180.69   0 
  -2  -1  16   54.42  178.42   0 
  -2   5  16  -21.00  203.24   0 
  -2   7  15   -4.55  238.81   0 
  -2  16   6  -37.26  193.90   0 
  -2  17   4  -52.24  181.75   0 
  -2  18   1  -29.59  162.26   0 
  -2  19  -2   90.32  137.99   0 
  -2  20  -7   43.37  141.91   0 
  -2  20  -6   14.40  163.15   0 
  -1 -12  -8   14.49  190.07   0 
  -1 -11  -4  212.48  210.48   0 
  -1 -10 -34    4.58  192.81   0 
  -1 -10  -1   85.77  183.30   0 
  -1  -9 -36   59.99  169.37   0 
  -1  -8 -38  113.07  164.05   0 
  -1  -8   3  421.72  219.55   0 
  -1  -6   6  773.39  186.07   0 
  -1  -5   7  151.08  197.77   0 
  -1  -4   8   83.59  202.33   0 
  -1  -2   9  125.05  270.36   0 
  -1   1  10   58.68  257.05   0 
  -1   2  10  102.25  301.68   0 
  -1   3  10   47.08  279.76   0 
  -1  12   4  154.75  220.48   0 
  -1  14   0  101.01  163.38   0 
  -1  15  -2   89.01  185.03   0 
  -1  16 -29  124.91  139.95   0 
  -1  16 -28   51.22  111.29   0 
  -1  16  -6   61.77  154.56   0 
  -1  16  -5  108.43  154.04   0 
  -1  17 -25  143.97  127.62   0 
  -1  17 -23    5.79  108.13   0 
  -1  17 -22  103.28  113.06   0 
  -1  17 -21   50.48  112.58   0 
  -1  17 -13   24.35  112.72   0 
  -1  17 -11  -62.26  152.71   0 
  -1  17 -10   23.47  147.62   0 
   0  -7 -25   15.26  189.91   0 
   0  -6 -28  -42.55  161.44   0 
   0  -4 -31  -38.84  136.95   0 
   0  -3 -33   -9.79  163.77   0 
   0  -2 -33   41.27  148.61   0 
   0  -1 -34   47.28  150.40   0 
   0   1 -35   36.20  142.93   0 
   0   2 -35   63.44  142.29   0 
   0   3 -35  191.07  139.04   0 
   0   4 -35  -45.92  133.76   0 
   0   5 -34    6.30  111.64   0 
   0   6 -33   50.24  112.93   0 
   0   6  -1   65.75  267.39   0 
   0   7 -33   -9.63  134.28   0 
   0   7 -32   63.48  111.19   0 
   0   7  -2  113.30  248.77   0 
   0   8 -32   66.34  141.58   0 
   0   8 -31   96.47  115.08   0 
   0   8  -3   27.99  219.80   0 
   0   9 -29   83.22  111.72   0 
   0   9  -5  127.17  167.25   0 
   0  10 -28  109.25  133.31   0 
   0  10 -27   -0.47  116.22   0 
   0  10  -7  -34.54  146.79   0 
   0  11 -26 -123.69  140.85   0 
   0  11 -25   17.33  139.86   0 
   0  11 -24   93.81  114.90   0 
   0  11 -23   43.32  117.91   0 
   0  11 -10  176.28  131.49   0 
   0  11  -9   70.49  164.80   0 
   0  12 -21  243.14  153.46   0 
   0  12 -20  -23.71  151.16   0 
   0  12 -19   39.40  153.77   0 
   0  12 -18 -103.46  144.21   0 
   0  12 -17  180.05  150.02   0 
   0  12 -16   90.72  144.73   0 
   0  12 -14  197.74  151.76   0 
  -5 -16  11  101.08  131.91   0 
  -5 -14  15  -54.77  102.19   0 
  -5 -12  18   25.99  107.07   0 
  -5 -11  19  128.69  137.40   0 
  -5 -10  20  -51.90  142.81   0 
  -5  -8  22   23.34  135.48   0 
  -5  -7  23   76.73  135.16   0 
  -5  -6  24  108.04  115.09   0 
  -5  -4  25  117.41  110.92   0 
  -5  -2  26   62.84  114.31   0 
  -5   6  26   56.60  144.85   0 
  -4 -18   1  154.54  143.31   0 
  -4 -17   4   27.51  134.76   0 
  -4 -17   5   58.07  112.23   0 
  -4 -16   7  -20.66  135.90   0 
  -4 -13  13  103.15  137.31   0 
  -4 -12  15  118.44  110.27   0 
  -4  -6  21  153.07  144.09   0 
  -4  -3  23   91.70  116.25   0 
  -4  -2  23  -42.81  138.62   0 
  -4   0  24   13.95  117.00   0 
  -4   1  24  123.19  146.66   0 
  -4   2  24   97.24  148.80   0 
  -4   3  24   73.82  145.73   0 
  -4   4  24   48.99  143.39   0 
  -4   7  23  118.01  161.29   0 
  -4  12  20  -59.48  226.05   0 
  -3 -18  -9  -75.57  166.99   0 
  -3 -18  -8   43.67  143.14   0 
  -3 -15   4  -14.81  142.36   0 
  -3 -12  10  211.02  153.15   0 
  -3 -11  12   46.30  126.34   0 
  -3  -8  16  -73.78  130.96   0 
  -3  -5  18  -10.66  153.04   0 
  -3  -4  19   76.26  125.15   0 
  -3  -2  20  118.71  123.34   0 
  -3   6  20   93.58  182.45   0 
  -3  17  11   50.23  258.51   0 
  -3  19   7   60.63  183.34   0 
  -3  20   5   53.44  176.23   0 
  -3  21   2   51.65  158.87   0 
  -2 -16 -20   -7.63  201.18   0 
  -2 -16 -19  106.06  209.53   0 
  -2 -16 -18   43.66  212.94   0 
  -2 -16 -17  126.87  214.58   0 
  -2 -16 -16   29.45  205.07   0 
  -2 -16 -14  -27.15  183.88   0 
  -2 -15  -6  -13.01  170.95   0 
  -2 -14  -2   72.68  162.79   0 
  -2 -12   4   40.99  125.94   0 
  -2 -11   6  132.95  125.39   0 
  -2  -4  14  137.49  182.97   0 
  -2  -2  15   65.04  187.12   0 
  -2   0  16   14.64  146.72   0 
  -2   1  16   21.46  177.67   0 
  -2   2  16   60.00  173.16   0 
  -2   3  16   49.95  216.51   0 
  -2   4  16   41.39  179.27   0 
  -2  15   8   39.52  220.66   0 
  -2  18   2   76.18  169.65   0 
  -2  19  -1    3.80  156.40   0 
  -2  20  -5    7.94  154.99   0 
  -2  21 -12   44.14  141.76   0 
  -2  21 -11  -73.64  136.35   0 
  -1 -12  -9  176.48  192.04   0 
  -1 -11 -32   80.11  246.45   0 
  -1 -11  -5  101.16  207.98   0 
  -1 -10 -35   93.88  208.18   0 
  -1 -10  -2  152.54  211.75   0 
  -1  -9 -37    2.56  187.12   0 
  -1  -7   4  817.61  237.43   0 
  -1  13   3   66.89  209.75   0 
  -1  14   1   72.03  188.80   0 
  -1  15  -1  -40.95  188.85   0 
  -1  16  -4   33.98  149.25   0 
  -1  17  -9    8.77  153.75   0 
  -1  17  -8   44.97  149.91   0 
  -1  18 -17  136.87  135.91   0 
  -1  18 -16  135.33  135.83   0 
  -1  18 -15  106.61  138.18   0 
  -1  18 -14  -36.35  145.93   0 
   0  -8 -20   11.92  284.89   0 
   0  -8 -19  604.84  315.25   0 
   0  -8 -18   -0.56  335.33   0 
   0  -8 -17   59.53  408.26   0 
   0  -7 -26  133.26  191.65   0 
   0  -6 -29   80.68  153.85   0 
   0  -5 -31   76.92  159.48   0 
   0  -4 -32  203.79  142.74   0 
   0  -3 -34   32.95  160.56   0 
   0  -2 -35  116.72  144.81   0 
   0  -1 -35  -76.43  145.98   0 
   0   0 -36   -6.30  140.00   0 
   0   1 -36 -185.55  143.71   0 
   0   2 -36   72.65  138.37   0 
   0   3 -36  -25.36  113.34   0 
   0   4 -36  -96.82  134.82   0 
   0   5 -35  -12.71  109.30   0 
   0   5   0 -138.54  312.25   0 
   0   7 -35   32.14  135.35   0 
   0   7 -34    5.98  118.20   0 
   0   9  -4   22.29  171.68   0 
   0  10 -30   29.50  114.80   0 
   0  10 -29   12.89  117.25   0 
   0  10  -6  324.56  152.68   0 
   0  10  -5   90.66  187.25   0 
   0  11 -27   37.48  114.57   0 
   0  11  -8  190.54  167.80   0 
   0  12 -25   19.44  144.40   0 
   0  12 -24  111.01  117.59   0 
   0  12 -23  -60.40  112.28   0 
   0  12 -22   32.64  116.71   0 
   0  12 -13   71.70  128.72   0 
   0  12 -12   23.93  124.86   0 
   0  12 -11  306.30  158.69   0 
  -5 -16  10  -19.99  137.18   0 
  -5 -14  14  -34.58  129.87   0 
  -5 -13  16   47.04  109.31   0 
  -5 -12  17   38.31  138.42   0 
  -5  -9  21   61.18  112.76   0 
  -5  -6  23  109.73  145.20   0 
  -5  -5  24  120.95  109.53   0 
  -5  -3  25   69.24  108.56   0 
  -5  -2  25  -89.32  130.28   0 
  -5   0  26   30.67  115.50   0 
  -5   1  26   19.49  142.52   0 
  -5   2  26   61.54  148.44   0 
  -5   3  26  -13.16  141.16   0 
  -5   4  26   20.34  155.30   0 
  -5   5  26   80.77  147.67   0 
  -5   8  25   34.79  155.03   0 
  -5  10  24   50.89  154.87   0 
  -4 -19  -5   17.70  149.06   0 
  -4 -19  -4  145.46  137.61   0 
  -4 -18   0    9.96  135.02   0 
  -4 -17   3   99.05  135.76   0 
  -4 -16   6  -26.40  131.67   0 
  -4 -15   9   -1.65  117.91   0 
  -4 -14  11  -12.81  109.64   0 
  -4 -12  14  -18.51  107.99   0 
  -4 -10  17   21.45  111.32   0 
  -4  -9  18  151.19  115.01   0 
  -4  -7  20  -35.90  121.76   0 
  -4  -5  21   73.95  139.48   0 
  -4  -4  22  129.18  110.29   0 
  -4  -1  23  144.07  142.39   0 
  -4   6  23  120.32  165.04   0 
  -4   9  22   66.82  163.18   0 
  -4  13  19    5.60  225.07   0 
  -4  14  18   27.65  262.30   0 
  -3 -18 -11    9.55  158.98   0 
  -3 -18 -10   32.01  138.86   0 
  -3 -17  -4   -1.63  152.25   0 
  -3 -14   6  -22.88  112.39   0 
  -3 -13   8   58.35  121.93   0 
  -3 -10  13   18.81  129.65   0 
  -3  -9  14   49.04  130.97   0 
  -3  -8  15  172.73  166.21   0 
  -3  -6  17  -16.89  129.86   0 
  -3  -3  19   68.53  125.23   0 
  -3   0  20  136.48  163.73   0 
  -3   4  20  -22.30  197.47   0 
  -3   5  20  154.55  187.06   0 
  -3   8  19   -6.24  173.05   0 
  -3  11  17   20.92  256.98   0 
  -2 -15  -7  111.82  143.49   0 
  -2 -14  -3   20.22  165.58   0 
  -2 -12   3   41.51  159.07   0 
  -2 -11   5  103.75  159.47   0 
  -2 -10   7   97.82  130.96   0 
  -2  -8  10   43.32  139.95   0 
  -2  -7  11  240.49  144.70   0 
  -2  -6  12  107.12  177.75   0 
  -2  -5  13  156.01  150.01   0 
  -2  -1  15  171.21  190.95   0 
  -2  19   0   98.76  163.73   0 
  -2  21  -8   10.05  147.66   0 
  -1 -12 -10   64.09  213.41   0 
  -1  -9   0   83.69  214.63   0 
  -1  -8   2  338.39  221.61   0 
  -1  -6   5  246.87  234.74   0 
  -1  -5   6 2178.98  260.86   0 
  -1  -4   7 1532.02  272.80   0 
  -1  -3   8  130.55  224.59   0 
  -1  -1   9  392.06  276.27   0 
  -1  16  -3   93.65  151.17   0 
  -1  17  -7  -98.39  151.26   0 
  -1  18 -25  161.31  132.35   0 
  -1  18 -24   -0.43  113.36   0 
  -1  18 -23   82.39  119.61   0 
  -1  18 -22   83.24  111.21   0 
  -1  18 -12  106.10  144.39   0 
   0  -8 -22  104.52  260.16   0 
   0  -8 -21  192.39  261.46   0 
   0  -7 -27   22.85  187.57   0 
   0  -6 -30   -4.21  163.18   0 
   0  -5 -32    9.14  157.45   0 
   0  -4 -33  110.95  142.46   0 
   0  -4  -4 6730.10  619.96   0 
   0  -3 -35   34.85  170.57   0 
   0  -2 -36  118.95  143.15   0 
   0  -1 -36  -79.82  143.57   0 
   0   0 -37  179.93  143.75   0 
   0   1 -37  155.69  140.84   0 
   0   3 -38   75.55  136.74   0 
   0   3 -37   51.67  111.87   0 
   0   4 -38  112.91  142.57   0 
   0   4 -37   20.21  110.99   0 
   0   5 -37  121.61  135.39   0 
   0   6 -37   74.44  140.73   0 
   0   7  -1   16.91  247.87   0 
   0   8  -2   -6.42  218.75   0 
   0   9  -3   64.25  209.42   0 
   0  10 -33   33.39  137.35   0 
   0  11 -31  -33.43  143.53   0 
   0  11 -30  148.76  114.52   0 
   0  11 -29  -65.72  113.49   0 
   0  11  -7   28.97  139.15   0 
   0  11  -6   36.85  171.23   0 
   0  12 -28    8.42  150.58   0 
   0  12 -27    4.33  117.15   0 
   0  12 -26   -6.91  119.45   0 
   0  12 -10   39.26  124.37   0 
   0  13 -25  -52.64  141.24   0 
   0  13 -24   56.29  139.99   0 
   0  13 -23   75.39  137.94   0 
   0  13 -21   81.58  124.30   0 
   0  13 -20  447.47  124.49   0 
   0  13 -19    5.19  125.99   0 
   0  13 -18   38.27  127.61   0 
   0  13 -17   58.38  124.65   0 
   0  13 -16   21.80  125.06   0 
   0  13 -15   -0.13  129.18   0 
  -6  -6  24    8.04  127.39   0 
  -6  -3  26   13.29  138.09   0 
  -5 -17   7   71.01  111.66   0 
  -5 -16   9  -57.64  124.51   0 
  -5 -13  15    4.79  117.13   0 
  -5 -11  18    7.05  114.42   0 
  -5  -9  20  125.04  109.62   0 
  -5  -8  21  -72.83  114.81   0 
  -5  -7  22   80.87  111.74   0 
  -5  -5  23  104.38  141.96   0 
  -5  -4  24   22.28  113.83   0 
  -5  -3  24  182.92  136.34   0 
  -5  -1  25  119.44  140.85   0 
  -5   0  25   93.93  140.15   0 
  -5   7  25   94.99  140.44   0 
  -5   9  24  -37.25  154.10   0 
  -5  11  23  -14.90  192.18   0 
  -4 -19  -7    6.67  172.18   0 
  -4 -18  -1   82.35  140.13   0 
  -4 -17   2   64.49  139.01   0 
  -4 -14  10  131.31  112.24   0 
  -4 -11  15  -41.44  108.78   0 
  -4 -10  16  -21.83  116.22   0 
  -4  -7  19   22.52  154.45   0 
  -4  -6  20  -32.98  129.22   0 
  -4  -4  21   17.51  137.51   0 
  -4  -3  22  135.94  115.86   0 
  -4  -2  22  -41.69  138.05   0 
  -4   1  23   51.31  145.97   0 
  -4   2  23   93.78  151.14   0 
  -4   3  23  -60.17  149.39   0 
  -4   4  23    8.77  155.29   0 
  -4   5  23   54.54  145.00   0 
  -4   8  22  -48.27  172.00   0 
  -4  10  21  -46.09  188.93   0 
  -3 -18 -14   77.80  161.81   0 
  -3 -18 -12   -6.28  139.98   0 
  -3 -17  -5  176.85  145.00   0 
  -3 -15   2   -5.72  146.11   0 
  -3 -14   5   54.15  116.23   0 
  -3 -10  12  121.14  132.82   0 
  -3  -9  13  144.37  162.41   0 
  -3  -5  17  188.62  165.41   0 
  -3  -4  18   76.68  131.39   0 
  -3  -2  19   96.37  127.76   0 
  -3   2  20  -19.27  173.21   0 
  -3   3  20  160.92  178.02   0 
  -3   7  19  142.71  204.48   0 
  -3  19   8   11.80  228.45   0 
  -3  21   3    9.77  165.18   0 
  -2 -15  -8  118.37  145.51   0 
  -2 -14  -4  100.06  191.64   0 
  -2 -13   0  171.76  171.17   0 
  -2 -12   2  163.51  167.80   0 
  -2  -9   8   37.66  141.97   0 
  -2  -8   9   -5.23  180.29   0 
  -2  -4  13  222.36  188.45   0 
  -2  -3  14  119.52  157.57   0 
  -2   0  15  236.26  196.05   0 
  -2   6  15  102.89  232.31   0 
  -2  17   5   57.28  161.78   0 
  -2  18   3   72.18  172.27   0 
  -2  19   1  116.48  158.29   0 
  -2  21  -7  -87.35  150.80   0 
  -2  21  -6  125.42  148.62   0 
  -1 -12 -11   82.94  209.14   0 
  -1 -11 -33   65.94  249.52   0 
  -1 -11  -6   74.27  210.34   0 
  -1 -10 -36  105.58  210.73   0 
  -1 -10  -3  212.92  178.80   0 
  -1  -7   3 1073.77  238.06   0 
  -1   0   9    2.69  278.58   0 
  -1  10   7  146.86  288.16   0 
  -1  11   6    2.36  230.80   0 
  -1  12   5  157.72  225.81   0 
  -1  15   0    4.30  165.47   0 
  -1  16  -2   68.29  154.95   0 
  -1  18 -10   60.70  122.96   0 
  -1  18  -9   61.27  150.37   0 
  -1  19 -21   17.41  143.54   0 
  -1  19 -17  -18.46  138.61   0 
  -1  19 -16   93.38  138.02   0 
   0  -8 -23   86.26  244.17   0 
   0  -7 -28   46.92  190.68   0 
   0  -6 -31    9.34  161.32   0 
   0  -5  -6  833.98  501.09   0 
   0  -4 -35  111.09  157.99   0 
   0  -4 -34  -73.53  143.57   0 
   0  -3 -36   78.27  142.00   0 
   0  -2 -37  105.95  138.28   0 
   0  -1 -38 -116.66  154.57   0 
   0  -1 -37   21.90  146.64   0 
   0   0 -38   93.79  136.17   0 
   0   1 -39  -97.79  134.84   0 
   0   1 -38   23.50  115.41   0 
   0   2 -39  161.98  145.29   0 
   0   3 -39   72.98  132.34   0 
   0   5 -39  155.96  148.46   0 
   0   5 -38  101.89  118.63   0 
   0   6   0  613.31  276.98   0 
   0   7 -38   57.95  141.64   0 
   0   7 -37  -15.37  118.74   0 
   0   8 -37  162.28  144.51   0 
   0   9 -36   69.73  126.79   0 
   0   9 -35  122.92  109.58   0 
   0  10 -35   54.79  132.19   0 
   0  10  -4   33.55  192.55   0 
   0  11  -5  -16.42  174.72   0 
   0  12 -31  -37.35  142.10   0 
   0  12 -29 -127.26  118.43   0 
   0  12  -8   68.96  128.59   0 
   0  13 -28  -19.86  142.43   0 
   0  13 -27   41.53  120.00   0 
   0  13 -26  130.66  117.32   0 
   0  13 -12  105.68  123.82   0 
   0  13 -11  182.18  154.70   0 
   0  13 -10  222.17  157.07   0 
   0  14 -22   -9.96  136.21   0 
   0  14 -21   17.55  141.19   0 
   0  14 -20  162.42  145.06   0 
   0  14 -19  244.78  142.72   0 
   0  14 -17  -50.66  148.99   0 
   0  14 -16   75.45  150.66   0 
   0  14 -15   76.65  151.66   0 
  -6  -8  22   60.34  105.91   0 
  -6  -7  23  -13.29  105.53   0 
  -6  -5  24  -78.28  133.00   0 
  -6  -4  25   68.95  118.39   0 
  -6  -2  26   12.20  117.04   0 
  -6  -1  26  110.74  135.52   0 
  -5 -17   6  -35.99  114.94   0 
  -5 -16   8  124.66  141.51   0 
  -5 -15  10  -89.83  138.11   0 
  -5 -10  18  144.32  139.35   0 
  -5  -8  20   25.92  132.60   0 
  -5  -7  21   42.26  140.79   0 
  -5  -4  23  -15.62  131.10   0 
  -5   1  25   -8.95  142.79   0 
  -5   2  25   38.51  138.86   0 
  -5   3  25   39.47  138.69   0 
  -5   4  25  127.26  147.29   0 
  -5   5  25   13.55  144.53   0 
  -5   6  25   58.72  151.83   0 
  -5  12  22   34.11  206.97   0 
  -4 -18  -3   84.34  131.73   0 
  -4 -17   1  205.65  141.56   0 
  -4 -15   7  -35.56  104.03   0 
  -4 -14   9   43.74  115.41   0 
  -4 -11  14  -58.96  110.91   0 
  -4 -10  15   51.27  147.89   0 
  -4  -5  20  -29.75  149.32   0 
  -4  -3  21   38.61  145.60   0 
  -4   7  22  -18.95  165.15   0 
  -3 -18 -19    5.66  194.69   0 
  -3 -18 -18  104.40  185.07   0 
  -3 -18 -17  -23.79  163.76   0 
  -3 -18 -16  -25.18  165.16   0 
  -3 -18 -15   11.79  155.02   0 
  -3 -17  -7   94.90  141.58   0 
  -3 -16  -2  238.72  154.33   0 
  -3 -15   1  -72.26  150.20   0 
  -3 -14   4  147.11  118.29   0 
  -3 -13   6  165.67  150.16   0 
  -3 -11  10   87.90  127.45   0 
  -3 -10  11    3.23  156.90   0 
  -3  -8  14  191.54  133.10   0 
  -3  -7  15   48.29  136.24   0 
  -3  -6  16   10.38  134.30   0 
  -3  -3  18   46.21  129.29   0 
  -3  -1  19  -22.59  134.11   0 
  -3   0  19   67.68  165.21   0 
  -3   9  18   70.61  211.58   0 
  -3  12  16   91.98  310.25   0 
  -3  18  10   -3.43  256.20   0 
  -3  20   6   46.22  194.41   0 
  -3  21   4  -66.06  188.92   0 
  -2 -15 -10  135.99  164.91   0 
  -2 -15  -9  143.07  142.93   0 
  -2 -11   4  285.06  132.74   0 
  -2  -7  10   67.97  148.77   0 
  -2  -6  11  -14.92  147.00   0 
  -2  -5  12   45.31  152.48   0 
  -2  -2  14  -73.87  199.30   0 
  -2   1  15   -6.73  193.65   0 
  -2   5  15  109.95  211.57   0 
  -2   8  14  103.00  289.05   0 
  -2  14  10   72.96  302.02   0 
  -2  20  -1  -18.56  161.38   0 
  -2  21  -5  120.50  149.00   0 
  -1 -12 -12   74.61  232.58   0 
  -1 -11  -7   16.28  210.48   0 
  -1  -9  -1  158.98  203.74   0 
  -1  -8   1  175.37  225.89   0 
  -1  -6   4  454.73  244.43   0 
  -1  -2   8  -19.46  236.81   0 
  -1   9   8  635.56  408.27   0 
  -1  13   4   19.04  193.74   0 
  -1  15   1  -18.48  188.41   0 
  -1  16  -1   86.98  178.82   0 
  -1  17  -4  149.78  154.94   0 
  -1  18  -8   34.00  124.64   0 
  -1  18  -7  115.01  153.92   0 
  -1  19 -14  130.38  116.13   0 
  -1  19 -13   77.71  140.85   0 
  -1  19 -12   14.09  140.21   0 
   0  -8 -24  151.56  237.82   0 
   0  -7 -29   79.97  196.01   0 
   0  -6 -32  -24.48  168.90   0 
   0  -5 -34   87.03  167.07   0 
   0  -4 -36   69.16  152.55   0 
   0  -3 -37  147.42  146.25   0 
   0  -2 -38  136.18  152.43   0 
   0  -1 -39   -8.33  147.47   0 
   0   0 -39  -52.33  146.99   0 
   0   2 -40  -17.40  139.83   0 
   0   3 -40  -82.67  138.43   0 
   0   4 -40   54.34  141.32   0 
   0   5 -40    3.12  140.73   0 
   0   6 -39  106.88  113.85   0 
   0   7   0  -63.00  288.99   0 
   0   8 -38  -18.42  111.25   0 
   0   8  -1  380.52  221.36   0 
   0   9  -2   64.91  210.64   0 
   0  10 -36   17.84  104.29   0 
   0  10  -3  223.91  191.76   0 
   0  12 -32   19.78  113.32   0 
   0  12  -7  -61.47  135.08   0 
   0  12  -6   43.08  166.44   0 
   0  13 -31  -38.23  137.65   0 
   0  14 -27  -43.54  145.85   0 
   0  14 -26  -30.73  112.15   0 
   0  14 -25   -4.63  111.18   0 
   0  14 -24  -17.08  114.07   0 
   0  14 -14  -23.59  128.95   0 
   0  14 -12   43.57  155.36   0 
  -6 -10  19  112.45  138.37   0 
  -6  -9  20   96.94  141.16   0 
  -6  -8  21   -3.91  134.44   0 
  -6  -7  22  103.91  132.35   0 
  -6  -6  23  -66.78  110.68   0 
  -6  -4  24  180.23  144.87   0 
  -6  -3  25   40.59  114.47   0 
  -6  -2  25   36.94  145.11   0 
  -6   0  26   -1.19  115.51   0 
  -6   1  26  170.15  135.68   0 
  -6   2  26  236.87  150.61   0 
  -5 -17   4   30.51  141.52   0 
  -5 -17   5   19.57  116.95   0 
  -5 -16   7   34.36  145.06   0 
  -5 -14  11    8.52  137.50   0 
  -5 -13  13   62.35  114.36   0 
  -5 -12  15   58.33  120.94   0 
  -5 -11  16    7.11  114.76   0 
  -5 -10  17    1.57  142.97   0 
  -5  -6  21  -85.47  141.81   0 
  -5  -5  22   47.81  115.66   0 
  -5  -3  23 -112.39  135.19   0 
  -5  -1  24  -50.57  149.40   0 
  -5   0  24   44.96  144.70   0 
  -5   8  24  142.92  142.17   0 
  -4 -17   0  108.05  143.58   0 
  -4 -16   3   17.96  143.63   0 
  -4 -15   6   48.77  110.61   0 
  -4 -13  10  157.98  111.39   0 
  -4 -12  12  104.97  119.93   0 
  -4  -9  16  150.47  119.61   0 
  -4  -8  17   38.74  117.39   0 
  -4  -6  19  -13.05  128.19   0 
  -4  -4  20   90.47  151.29   0 
  -4  -2  21  203.18  146.90   0 
  -4   0  22  122.91  154.24   0 
  -4   1  22  134.13  151.33   0 
  -4   6  22   44.18  164.05   0 
  -4   9  21    3.26  192.20   0 
  -4  11  20  -10.62  220.38   0 
  -3 -17  -9   -0.55  168.85   0 
  -3 -17  -8  180.34  154.61   0 
  -3 -16  -4  103.28  161.66   0 
  -3 -16  -3   65.61  159.06   0 
  -3 -15   0   16.05  150.84   0 
  -3 -14   3   48.86  151.26   0 
  -3 -13   5   50.80  145.14   0 
  -3 -11   9  112.89  149.61   0 
  -3  -9  12  -58.50  133.35   0 
  -3  -8  13  -86.55  168.41   0 
  -3  -6  15   25.21  170.07   0 
  -3  -4  17   51.94  136.35   0 
  -3  -2  18   58.30  128.92   0 
  -3   1  19   56.14  175.53   0 
  -3   2  19   38.09  176.80   0 
  -3   5  19  148.31  198.02   0 
  -3   6  19  115.23  191.54   0 
  -2 -15 -11    7.65  164.12   0 
  -2 -14  -6   99.91  187.62   0 
  -2 -13  -2  359.20  178.28   0 
  -2 -11   3   32.41  165.89   0 
  -2 -10   5   14.92  172.20   0 
  -2  -9   7  180.11  146.24   0 
  -2  -8   8  335.14  184.88   0 
  -2  -3  13  525.13  205.30   0 
  -2  -1  14    5.72  203.90   0 
  -2   2  15  178.72  183.12   0 
  -2   3  15  140.06  189.94   0 
  -2   4  15   79.11  215.92   0 
  -2  15   9   72.49  267.25   0 
  -2  17   6   42.61  192.86   0 
  -2  18   4   24.23  172.98   0 
  -2  19   2  -33.51  165.00   0 
  -2  21  -4   19.57  144.76   0 
  -1 -12 -13  -14.75  239.03   0 
  -1 -10  -4  815.54  188.87   0 
  -1  -5   5 1637.63  227.95   0 
  -1  -4   6  709.38  240.89   0 
  -1  -3   7 1466.84  251.61   0 
  -1   1   9  259.52  285.71   0 
  -1  14   3   44.26  195.99   0 
  -1  17  -3   92.43  153.64   0 
  -1  18  -6   74.06  155.86   0 
  -1  19 -11  -15.46  118.34   0 
  -1  19  -9   83.64  144.34   0 
  -1  20 -19   53.93  140.02   0 
  -1  20 -18  -12.90  142.45   0 
  -1  20 -17   20.09  143.22   0 
  -1  20 -16   47.68  145.45   0 
   0  -8 -26  128.06  235.86   0 
   0  -8 -25   66.74  227.23   0 
   0  -7 -30   88.38  187.27   0 
   0  -6 -33  -15.29  172.27   0 
   0  -5 -35   99.00  160.48   0 
   0  -4 -37   97.40  178.63   0 
   0  -3 -38   91.05  179.09   0 
   0  -2 -39   43.07  148.65   0 
   0  -1 -40  -54.46  152.74   0 
   0   0 -40  116.97  149.85   0 
   0   1 -41   82.84  142.04   0 
   0   3   1  202.09  507.85   0 
   0   4   1  277.28  348.92   0 
   0   5   1 1066.74  381.20   0 
   0  10 -37   30.56  105.34   0 
   0  11 -36   37.29  111.55   0 
   0  11  -4   24.71  144.56   0 
   0  12  -5  124.26  164.07   0 
   0  13 -33   -3.98  144.87   0 
   0  13 -32   57.85  110.33   0 
   0  13  -8   31.50  131.48   0 
   0  13  -7  -11.16  162.98   0 
   0  14 -30  -27.66  135.50   0 
   0  14 -29  -20.23  115.11   0 
   0  14 -11  109.70  130.05   0 
   0  14 -10   47.57  150.43   0 
   0  15 -24    2.72  110.64   0 
   0  15 -22   66.49  116.04   0 
   0  15 -21  100.22  115.98   0 
   0  15 -20   11.75  113.27   0 
   0  15 -19  182.61  119.30   0 
   0  15 -18   88.00  110.93   0 
   0  15 -17   13.54  119.19   0 
   0  15 -16   74.39  120.74   0 
   0  15 -15   49.95  144.16   0 
   0  15 -14   31.62  145.38   0 
  -6 -10  18  161.79  142.24   0 
  -6  -6  22  131.59  131.81   0 
  -6  -5  23   -0.26  110.07   0 
  -6  -3  24  156.56  143.78   0 
  -6  -1  25   38.15  144.64   0 
  -6   3  26   56.61  124.73   0 
  -5 -16   6  -17.28  155.29   0 
  -5 -15   8  -44.81  134.59   0 
  -5 -14  10  109.25  138.69   0 
  -5 -13  12   29.92  139.57   0 
  -5 -12  14    5.64  117.12   0 
  -5 -11  15   41.84  139.00   0 
  -5  -9  18  166.21  120.11   0 
  -5  -8  19   80.05  116.19   0 
  -5  -7  20   39.75  112.18   0 
  -5  -4  22   63.70  112.07   0 
  -5  -2  23   28.78  140.77   0 
  -5   1  24   14.61  148.50   0 
  -5   3  24   91.57  146.67   0 
  -5   5  24  119.65  165.90   0 
  -5   6  24 -123.71  146.29   0 
  -5   7  24  136.70  144.08   0 
  -5  13  21   -0.01  214.93   0 
  -4 -18  -5  124.00  140.80   0 
  -4 -13   9  -41.25  141.06   0 
  -4 -12  11   85.83  121.01   0 
  -4 -10  14   82.57  122.59   0 
  -4  -9  15   18.47  145.41   0 
  -4  -8  16    2.64  148.77   0 
  -4  -7  17  130.95  159.03   0 
  -4  -6  18   90.84  159.13   0 
  -4  -5  19   64.76  129.34   0 
  -4  -3  20   20.60  149.60   0 
  -4  -1  21  -18.00  154.04   0 
  -4   3  22  152.12  157.30   0 
  -4   4  22   12.03  161.72   0 
  -4   5  22  164.63  148.49   0 
  -3 -17 -10   89.34  144.66   0 
  -3 -16  -5   68.76  149.43   0 
  -3 -15  -1   78.37  155.45   0 
  -3 -14   2  101.35  147.29   0 
  -3 -10  10  116.07  129.55   0 
  -3  -7  14  155.97  137.62   0 
  -3  -3  17   -0.67  129.39   0 
  -3  -1  18  228.96  161.28   0 
  -3   3  19   59.61  176.55   0 
  -3   4  19  228.32  174.10   0 
  -3   8  18   61.10  205.98   0 
  -3  13  15   38.95  367.50   0 
  -3  20   7   42.19  223.41   0 
  -3  21   5  134.43  195.36   0 
  -2 -15 -27   77.58  327.48   0 
  -2 -15 -13    5.39  194.55   0 
  -2 -15 -12   -9.51  174.08   0 
  -2 -14  -7    8.08  185.56   0 
  -2 -13  -3   20.15  176.39   0 
  -2 -12   0  -69.69  172.43   0 
  -2  -9   6  496.18  183.78   0 
  -2  -7   9   82.52  153.64   0 
  -2  -6  10   87.97  187.18   0 
  -2  -5  11  606.31  155.46   0 
  -2  -4  12   95.87  159.93   0 
  -2   0  14  127.96  211.40   0 
  -2  20   0   69.92  146.82   0 
  -1 -12 -14  119.03  256.22   0 
  -1 -11  -8   -3.97  208.78   0 
  -1  -9  -2  593.73  217.82   0 
  -1  -8   0  411.23  237.11   0 
  -1  -7   2  491.72  199.40   0 
  -1  -1   8  155.22  252.63   0 
  -1   2   9   34.56  274.43   0 
  -1   5   9   22.83  341.31   0 
  -1  15   2   45.37  193.41   0 
  -1  16   0  103.71  156.49   0 
  -1  17  -2   49.80  149.54   0 
  -1  18  -5  170.58  154.80   0 
  -1  20 -15  102.61  115.24   0 
  -1  20 -14  -19.77  113.35   0 
  -1  20 -12   41.40  141.37   0 
   0  -8 -27   -2.62  225.65   0 
   0  -6 -34   49.62  168.11   0 
   0  -5 -36  -35.15  166.79   0 
   0  -4 -38   56.37  166.74   0 
   0  -2 -40   56.37  151.30   0 
   0  -1 -41   41.61  153.77   0 
   0   0 -41  119.94  148.24   0 
   0   8   0  233.49  224.30   0 
   0   9  -1  126.39  207.58   0 
   0  10  -2  199.31  193.17   0 
   0  11  -3  -63.91  175.89   0 
   0  13 -34  172.77  118.26   0 
   0  13  -6  173.64  181.97   0 
   0  14  -8  116.23  156.24   0 
   0  15 -30  143.57  143.07   0 
   0  15 -29  130.75  113.46   0 
   0  15 -28   21.64  114.43   0 
   0  15 -12  210.08  151.86   0 
   0  16 -25  204.45  152.28   0 
   0  16 -23   29.57  148.40   0 
   0  16 -21  -45.61  149.72   0 
   0  16 -17   55.05  143.15   0 
   1   2 -21   44.35  172.73   0 
   1   2 -20   22.19  177.48   0 
   1   3 -22  -33.55  163.77   0 
   1   3 -20   37.18  176.81   0 
   1   3 -19   47.21  181.37   0 
   1   4 -23  -16.60  161.91   0 
   1   4 -19   10.23  181.30   0 
   1   4 -18   95.22  186.38   0 
   1   5 -24  171.46  159.54   0 
   1   5 -23  162.53  163.13   0 
   1   5 -20  185.97  168.00   0 
   1   5 -19  146.30  175.55   0 
   1   5 -18  219.13  181.16   0 
   1   6 -22   62.40  169.72   0 
   1   6 -21  -60.78  176.40   0 
   1   6 -20    3.53  169.98   0 
  -6 -11  16   16.63  140.10   0 
  -6  -9  19   -6.87  115.57   0 
  -6  -8  20   22.88  118.63   0 
  -6  -7  21   43.86  107.07   0 
  -6  -5  22  153.86  148.30   0 
  -6  -4  23   21.25  116.08   0 
  -6  -2  24  -40.08  140.12   0 
  -6   0  25  150.25  113.33   0 
  -6   1  25  258.72  137.35   0 
  -6   2  25   83.44  148.53   0 
  -5 -17   2 -172.03  146.10   0 
  -5 -15   7  214.49  138.70   0 
  -5 -14   9   35.65  142.30   0 
  -5 -13  11   15.83  143.78   0 
  -5 -12  13  113.49  119.46   0 
  -5 -10  16   24.70  127.24   0 
  -5  -9  17 -126.34  118.55   0 
  -5  -8  18  188.81  144.91   0 
  -5  -6  20   40.06  116.04   0 
  -5  -5  21  -87.76  121.79   0 
  -5  -3  22  -12.52  103.83   0 
  -5  -1  23   34.64  123.15   0 
  -5   0  23  100.87  148.20   0 
  -5   4  24   47.24  147.91   0 
  -5   9  23  -84.16  164.37   0 
  -5  11  22   63.70  185.41   0 
  -4 -18  -7   67.84  155.54   0 
  -4 -17  -3   80.89  148.19   0 
  -4 -17  -2   32.62  117.75   0 
  -4 -16   1   22.52  149.37   0 
  -4 -15   4  -55.50  114.96   0 
  -4 -14   6  -32.79  144.37   0 
  -4 -12  10  126.99  148.31   0 
  -4 -11  12   98.20  125.40   0 
  -4 -10  13   26.57  148.06   0 
  -4  -2  20  -69.92  156.94   0 
  -4   0  21  -68.38  158.09   0 
  -4   8  21  -22.83  168.05   0 
  -4  12  19   94.80  219.31   0 
  -3 -17 -12   -8.72  164.90   0 
  -3 -17 -11   11.32  135.54   0 
  -3 -16  -6   46.02  155.33   0 
  -3 -15  -2  125.82  153.89   0 
  -3 -14   1  -50.48  162.67   0 
  -3 -12   6   48.12  134.77   0 
  -3 -11   8   96.00  133.66   0 
  -3 -10   9   78.44  167.93   0 
  -3  -9  11  -33.20  137.18   0 
  -3  -8  12  119.31  145.29   0 
  -3  -7  13   43.63  173.89   0 
  -3  -6  14  -64.95  178.62   0 
  -3  -5  15   50.75  171.43   0 
  -3  -4  16  -86.13  135.44   0 
  -3  -2  17   33.10  158.95   0 
  -3   0  18  276.50  171.38   0 
  -3  10  17   78.69  233.45   0 
  -3  19   9  -18.18  256.55   0 
  -2 -15 -14  127.90  200.54   0 
  -2 -14  -8   83.09  184.31   0 
  -2 -13  -4  137.58  212.03   0 
  -2 -11   2  177.14  135.21   0 
  -2 -10   4   88.85  141.02   0 
  -2  -8   7  114.71  190.52   0 
  -2  -2  13  282.00  171.88   0 
  -2   1  14   82.86  190.53   0 
  -2   7  14   -0.68  265.05   0 
  -2  16   8   61.74  236.39   0 
  -2  18   5  -37.04  204.84   0 
  -2  19   3   53.58  167.22   0 
  -2  20   1   47.57  162.35   0 
  -2  21  -2   26.53  144.22   0 
  -2  22  -5   -1.82  153.05   0 
  -1 -12 -15   78.20  255.50   0 
  -1 -11 -35   54.84  255.41   0 
  -1 -11  -9   61.91  234.33   0 
  -1 -10  -5  406.95  202.50   0 
  -1  -2   7  249.40  331.38   0 
  -1   3   9   79.31  300.29   0 
  -1   4   9   20.30  323.76   0 
  -1  12   6  151.15  252.39   0 
  -1  13   5   83.97  217.02   0 
  -1  17  -1   83.86  180.78   0 
  -1  18  -4   64.44  155.93   0 
  -1  19  -7  112.44  147.21   0 
  -1  20 -11  -42.71  147.92   0 
  -1  20 -10   66.60  147.82   0 
   0  -8 -28   60.71  232.17   0 
   0  -7 -32   96.59  191.06   0 
   0  -6 -35   17.58  172.16   0 
   0  -5 -37  139.69  162.38   0 
   0  -4 -39   18.89  173.72   0 
   0  -3 -40   74.33  181.58   0 
   0  -3  -3   31.11  658.41   0 
   0  -2 -41   31.37  152.92   0 
   0   6   1   -1.59  281.85   0 
   0  12  -4   17.79  138.67   0 
   0  13  -5   40.90  181.99   0 
   0  15 -31   61.20  119.50   0 
   0  15 -11  126.75  129.29   0 
   0  15 -10   63.42  158.64   0 
   0  16 -29   30.08  148.48   0 
   0  16 -28  144.23  119.93   0 
   0  16 -26  -25.42  117.95   0 
   0  16 -16  -41.82  114.13   0 
   0  16 -13   83.35  144.16   0 
   1   1 -25  179.76  173.60   0 
   1   1 -24  115.44  169.64   0 
   1   1 -23   58.42  172.28   0 
   1   1 -22  -12.64  170.06   0 
   1   1 -20   15.03  182.91   0 
   1   1 -19  257.39  188.21   0 
   1   1 -18  182.96  199.55   0 
   1   2 -27  146.71  164.11   0 
   1   2 -24   41.18  136.46   0 
   1   2 -16   63.57  217.08   0 
   1   3 -28  120.48  155.42   0 
   1   3 -27   -1.79  160.25   0 
   1   3 -25    9.75  134.86   0 
   1   3 -16   97.26  206.93   0 
   1   3 -15  278.91  218.70   0 
   1   4 -27   70.91  158.14   0 
   1   4 -26  169.21  131.79   0 
   1   4 -17  -74.61  159.67   0 
   1   4 -16  -22.58  161.69   0 
   1   4 -15   42.22  213.22   0 
   1   5 -28  182.57  155.56   0 
   1   5 -17   41.88  147.84   0 
   1   5 -16  194.43  153.21   0 
   1   5 -15    2.01  187.58   0 
   1   6 -19  217.16  143.72   0 
   1   6 -18   39.40  140.49   0 
   1   6 -17  155.23  148.13   0 
   1   6 -16  116.04  182.70   0 
   1   7 -24   50.70  158.64   0 
   1   7 -23  119.70  132.95   0 
   1   7 -22    1.56  136.51   0 
   1   7 -21  -15.68  141.04   0 
   1   7 -20   35.29  142.42   0 
   1   7 -19  -26.76  141.07   0 
   1   7 -17   53.05  172.61   0 
   1   8 -23   61.81  159.86   0 
   1   8 -22   90.18  173.19   0 
   1   8 -21   46.42  168.42   0 
   1   8 -20 -101.83  171.70   0 
  -6 -12  14  -89.40  115.66   0 
  -6 -10  17   15.98  116.29   0 
  -6  -9  18   93.78  114.39   0 
  -6  -7  20  -72.40  106.71   0 
  -6  -6  21   99.79  107.83   0 
  -6  -4  22  129.22  147.92   0 
  -6  -3  23  217.46  111.79   0 
  -6  -1  24   45.19  117.81   0 
  -6   3  25   97.60  116.29   0 
  -6   4  25  -36.15  149.20   0 
  -6   5  25  -18.06  156.04   0 
  -5 -16   4 -108.66  115.77   0 
  -5 -12  12  -16.62  136.80   0 
  -5 -11  14  118.37  125.11   0 
  -5  -6  19  -60.89  148.29   0 
  -5  -5  20  -27.67  145.70   0 
  -5  -2  22  -65.46  117.51   0 
  -5   1  23  187.39  152.22   0 
  -5   2  23  154.91  153.58   0 
  -5   7  23 -114.46  159.86   0 
  -5   8  23  142.06  149.59   0 
  -4 -18  -9   88.10  155.50   0 
  -4 -18  -8  -25.05  155.52   0 
  -4 -17  -4  -21.15  152.58   0 
  -4 -16   0  -28.42  148.91   0 
  -4 -15   3  142.32  105.41   0 
  -4 -14   5   96.17  136.66   0 
  -4 -13   7   60.00  152.09   0 
  -4 -12   9   93.02  152.52   0 
  -4 -11  11   41.32  121.51   0 
  -4  -9  14  123.48  123.78   0 
  -4  -8  15   98.00  126.61   0 
  -4  -7  16  110.07  127.01   0 
  -4  -6  17  115.99  131.25   0 
  -4  -5  18   84.41  129.64   0 
  -4  -3  19  293.47  158.25   0 
  -4  -1  20  110.71  161.40   0 
  -4   1  21   10.45  139.86   0 
  -4   2  21   29.44  161.21   0 
  -4   3  21  122.45  160.85   0 
  -4   6  21   35.15  175.49   0 
  -4   7  21   72.68  179.34   0 
  -4  10  20   36.11  198.97   0 
  -3 -17 -14  -67.02  174.10   0 
  -3 -17 -13   60.62  164.96   0 
  -3 -16  -7  158.22  149.56   0 
  -3 -15  -3   82.35  159.92   0 
  -3 -14   0  395.38  167.08   0 
  -3 -13   3  158.61  127.33   0 
  -3 -12   5  175.83  159.55   0 
  -3 -11   7  -39.66  132.42   0 
  -3  -9  10  -53.40  172.39   0 
  -3  -3  16  -21.89  168.36   0 
  -3  -1  17   92.98  167.46   0 
  -3   1  18  108.70  137.08   0 
  -3   2  18   68.92  187.77   0 
  -3   7  18    3.50  194.70   0 
  -2 -15 -26   43.17  301.47   0 
  -2 -15 -16  175.48  202.82   0 
  -2 -14  -9  107.93  188.60   0 
  -2 -11   1  192.18  170.38   0 
  -2 -10   3  500.33  178.36   0 
  -2  -9   5  254.17  156.48   0 
  -2  -7   8   37.74  158.91   0 
  -2  -6   9  163.42  191.87   0 
  -2  -5  10   96.79  191.49   0 
  -2  -3  12  378.31  175.56   0 
  -2  -1  13  824.57  221.28   0 
  -2   2  14   16.86  188.55   0 
  -2  17   7   35.63  228.43   0 
  -2  21  -1  139.18  140.14   0 
  -1 -12 -16   87.60  279.79   0 
  -1 -10  -6  217.80  232.81   0 
  -1  -9  -3  357.26  212.88   0 
  -1  -8  -1  379.19  228.79   0 
  -1  -7   1  352.57  244.50   0 
  -1  -4   5  252.99  312.50   0 
  -1  -3   6  404.80  276.07   0 
  -1   0   8  260.54  323.36   0 
  -1  11   7  136.98  291.66   0 
  -1  14   4   88.25  199.50   0 
  -1  15   3  150.05  217.88   0 
  -1  16   1  -49.08  159.47   0 
  -1  19  -5   86.82  154.47   0 
  -1  20  -8  196.18  157.60   0 
  -1  21 -15  101.65  119.24   0 
  -1  21 -13   16.74  139.88   0 
   0  -8 -29  127.63  230.05   0 
   0  -7 -33   42.12  195.77   0 
   0  -6 -36  -20.08  159.80   0 
   0  -5 -38   82.64  164.08   0 
   0   7   1   57.53  260.88   0 
   0   9   0  185.65  207.60   0 
   0  11  -2  146.00  184.91   0 
   0  12  -3  100.83  184.48   0 
   0  14  -6  164.47  180.28   0 
   0  15  -9   99.20  126.05   0 
   0  15  -8  -56.80  161.19   0 
   0  16 -11   -2.92  151.96   0 
   0  17 -27  -78.20  136.65   0 
   0  17 -26   32.04  112.68   0 
   0  17 -25  132.24  108.48   0 
   0  17 -21   13.13  122.03   0 
   0  17 -20  118.46  120.36   0 
   0  17 -19  224.88  115.69   0 
   0  17 -18   35.40  116.52   0 
   0  17 -17  125.01  148.60   0 
   0  17 -16  -13.79  141.68   0 
   0  17 -15  -26.75  144.95   0 
   1   0 -26   65.71  178.95   0 
   1   0 -25  192.91  181.45   0 
   1   0 -24   88.97  181.97   0 
   1   0 -23  105.08  183.41   0 
   1   0 -22   52.81  170.94   0 
   1   0 -21   56.90  179.36   0 
   1   0 -20  148.03  180.79   0 
   1   0 -19  174.21  190.79   0 
   1   0 -18  -49.51  201.42   0 
   1   1 -28   65.92  163.05   0 
   1   1 -27  201.51  158.15   0 
   1   1 -26   -8.42  140.70   0 
   1   1 -17  350.22  175.87   0 
   1   2 -30   23.89  160.13   0 
   1   2 -29   40.77  161.15   0 
   1   2 -28  113.50  130.79   0 
   1   4 -31   82.37  140.29   0 
   1   4 -30  162.25  146.63   0 
   1   4 -13  681.32  217.58   0 
   1   5 -31  142.49  141.13   0 
   1   5 -13  285.43  203.75   0 
   1   6 -30  -86.41  139.95   0 
   1   6 -15  -72.21  148.43   0 
   1   6 -14   11.14  186.77   0 
   1   7 -28  -23.64  130.76   0 
   1   7 -27   48.11  132.88   0 
   1   7 -16  151.27  143.03   0 
   1   7 -15  -82.21  150.81   0 
   1   8 -28   -3.19  152.85   0 
   1   8 -27   28.31  159.54   0 
   1   8 -25  255.98  131.48   0 
   1   8 -24   74.99  131.85   0 
   1   8 -19  138.30  143.23   0 
   1   8 -18  159.60  140.65   0 
   1   8 -17  -85.45  140.28   0 
   1   8 -16  297.89  179.50   0 
   1   9 -26   97.18  156.70   0 
   1   9 -25   99.98  165.57   0 
   1   9 -24   14.23  164.04   0 
   1   9 -23   11.40  162.48   0 
   1   9 -21  152.37  175.56   0 
   1   9 -20   63.26  177.14   0 
   1   9 -19  204.63  175.61   0 
   1   9 -18   87.14  172.49   0 
  -6 -12  13   56.82  146.35   0 
  -6  -9  17   98.57  138.90   0 
  -6  -7  19  -73.69  139.08   0 
  -6  -5  21  -18.55  112.24   0 
  -6  -3  22   84.33  151.90   0 
  -6  -2  23   69.74  120.10   0 
  -6  -1  23  -53.29  153.35   0 
  -6   1  24   32.15  144.83   0 
  -6   2  24  122.50  142.99   0 
  -5 -17   0  -85.86  121.51   0 
  -5 -15   5   58.32  146.89   0 
  -5 -13  10  190.96  119.86   0 
  -5 -12  11   15.66  143.27   0 
  -5 -11  13  131.36  124.40   0 
  -5  -7  18 -173.03  124.09   0 
  -5  -4  20  -18.24  148.84   0 
  -5  -3  21  -37.64  111.65   0 
  -5  -1  22  -76.87  120.37   0 
  -5   3  23   27.75  148.86   0 
  -5   4  23   84.31  153.37   0 
  -5   5  23  132.21  142.86   0 
  -5   6  23  -89.45  154.37   0 
  -5  10  22   30.39  165.71   0 
  -5  12  21  -24.38  201.33   0 
  -4 -18 -11   78.89  180.25   0 
  -4 -18 -10   13.85  152.55   0 
  -4 -17  -5  124.64  159.94   0 
  -4 -16  -1   32.21  148.63   0 
  -4 -14   4   97.16  142.67   0 
  -4 -11  10 -112.55  160.68   0 
  -4 -10  12   -0.04  125.18   0 
  -4  -5  17 -126.63  165.74   0 
  -4   0  20  141.03  157.90   0 
  -4   4  21   -2.86  165.05   0 
  -4   5  21   49.77  159.69   0 
  -4   9  20  141.45  198.82   0 
  -4  13  18   22.14  246.15   0 
  -3 -17 -16   77.72  169.23   0 
  -3 -16  -8  -18.10  153.31   0 
  -3 -15  -4   72.63  163.44   0 
  -3 -14  -1  247.71  160.55   0 
  -3 -13   2  183.01  160.84   0 
  -3 -12   4   36.54  165.88   0 
  -3 -10   8   18.01  133.66   0 
  -3  -8  11   57.38  141.21   0 
  -3  -7  12   36.26  140.89   0 
  -3  -6  13  202.12  182.12   0 
  -3  -4  15   23.36  136.49   0 
  -3  -2  16   37.96  172.16   0 
  -3   0  17   -8.13  173.89   0 
  -3   3  18  169.57  183.54   0 
  -3   4  18   37.84  179.56   0 
  -3   5  18  223.95  184.30   0 
  -3   6  18  251.28  177.93   0 
  -2 -15 -25   50.31  295.65   0 
  -2 -15 -18   30.90  228.02   0 
  -2 -15 -17  -19.28  202.02   0 
  -2 -14 -10   53.64  190.76   0 
  -2 -13  -5  229.55  185.58   0 
  -2 -12  -2  173.77  183.30   0 
  -2  -8   6  273.36  200.23   0 
  -2  -2  12    8.31  222.03   0 
  -2   0  13   20.43  224.00   0 
  -2   3  14  235.87  196.24   0 
  -2   4  14  197.37  225.26   0 
  -2   5  14    9.82  226.42   0 
  -2   6  14  122.69  224.36   0 
  -2  19   4   75.98  173.97   0 
  -2  20   2  -17.39  167.67   0 
  -2  21   0   42.75  168.62   0 
  -2  22  -3  -27.47  142.87   0 
  -1  16   2   39.09  186.11   0 
  -1  17   0  -17.53  151.09   0 
  -1  18  -2  -15.19  161.59   0 
  -1  19  -4  150.41  146.08   0 
  -1  20  -7    9.89  155.05   0 
  -1  21 -12  -31.94  116.31   0 
   0  -8 -30   53.75  222.31   0 
   0  -7 -34   24.35  194.20   0 
   0  -6 -37  -11.69  162.59   0 
   0  -4 -40   19.58  142.99   0 
   0   8   1  380.80  260.47   0 
   0  12  -2  134.71  181.72   0 
   0  14  -5   42.32  179.40   0 
   0  15  -7  126.38  167.46   0 
   0  16 -10  139.72  159.07   0 
   0  16  -9   67.25  167.74   0 
   0  17 -14  -24.35  126.02   0 
   0  18 -25  -82.43  141.75   0 
   0  18 -24   84.01  141.86   0 
   0  18 -21   23.99  145.35   0 
   0  18 -20  -50.90  141.55   0 
   0  18 -19   88.66  148.94   0 
   0  18 -18   56.97  146.56   0 
   1  -1 -26  -23.80  181.73   0 
   1  -1 -25   34.10  185.82   0 
   1  -1 -24   37.12  184.29   0 
   1  -1 -23   40.89  188.46   0 
   1  -1 -22   49.97  196.18   0 
   1  -1 -21  142.27  191.85   0 
   1  -1 -20  142.73  187.22   0 
   1  -1 -19  287.48  191.46   0 
   1   0 -29  146.95  174.55   0 
   1   0 -28   91.08  173.67   0 
   1   0 -27   20.40  179.42   0 
   1   0 -16  195.39  223.27   0 
   1   1 -31  -50.11  161.40   0 
   1   1 -30   71.45  163.04   0 
   1   1 -29    6.95  143.38   0 
   1   1 -15  -26.47  187.71   0 
   1   1 -14  155.92  244.02   0 
   1   2 -32  271.36  165.71   0 
   1   2 -31   58.88  153.44   0 
   1   2 -14   31.55  194.73   0 
   1   2 -13  403.46  254.66   0 
   1   3 -32   86.61  149.89   0 
   1   3 -31  117.68  126.66   0 
   1   3 -13  467.48  188.56   0 
   1   4 -33  156.29  155.29   0 
   1   4 -12   73.78  216.30   0 
   1   5 -33  -21.43  153.31   0 
   1   5 -12  188.20  204.73   0 
   1   6 -33   29.10  139.33   0 
   1   6 -32  131.20  120.81   0 
   1   6 -31   35.64  118.22   0 
   1   6 -13   48.48  155.88   0 
   1   6 -12  205.88  194.23   0 
   1   7 -31  -10.76  120.33   0 
   1   7 -14  435.00  150.73   0 
   1   7 -13  -23.54  191.42   0 
   1   8 -30  131.89  121.99   0 
   1   8 -15   50.82  142.76   0 
   1   9 -30   73.63  145.73   0 
   1   9 -29   49.22  147.82   0 
   1   9 -27  115.52  131.68   0 
   1   9 -17  -76.44  145.61   0 
   1   9 -16   98.37  140.58   0 
   1   9 -15  215.30  183.27   0 
   1  10 -28 -148.60  152.48   0 
   1  10 -27  215.69  152.76   0 
   1  10 -25  172.26  125.70   0 
   1  10 -24  140.13  121.43   0 
   1  10 -22  156.10  134.58   0 
   1  10 -21  -35.82  138.40   0 
   1  10 -20   10.35  137.99   0 
   1  10 -18  106.47  177.74   0 
   1  10 -17  172.28  177.74   0 
  -6 -13  11  -47.59  119.75   0 
  -6 -12  12   63.12  148.12   0 
  -6  -5  20  128.24  147.64   0 
  -6  -4  21   66.91  147.37   0 
  -6  -2  22  -96.05  149.16   0 
  -6   0  23   38.12  146.74   0 
  -6   3  24  -44.56  119.53   0 
  -6   4  24   75.49  150.34   0 
  -6   5  24  172.83  157.12   0 
  -6   6  24   -7.53  156.77   0 
  -5 -17  -2   95.72  149.26   0 
  -5 -16   2  -55.21  121.47   0 
  -5 -14   7  120.90  122.24   0 
  -5 -11  12   68.38  155.11   0 
  -5  -9  15  130.39  128.10   0 
  -5  -8  16  132.13  125.62   0 
  -5  -7  17  115.18  153.29   0 
  -5  -6  18  -34.21  126.80   0 
  -5  -3  20  202.65  152.44   0 
  -5  -2  21   35.39  126.70   0 
  -5   1  22   96.25  163.00   0 
  -5   9  22   26.38  174.03   0 
  -5  13  20  144.90  223.72   0 
  -4 -18 -13   77.09  179.67   0 
  -4 -18 -12   20.24  163.69   0 
  -4 -17  -6   32.51  157.06   0 
  -4 -15   1  126.31  155.49   0 
  -4 -13   6   25.23  114.67   0 
  -4 -12   8   35.70  132.01   0 
  -4  -6  16   39.27  133.93   0 
  -4  -3  18 -136.18  168.89   0 
  -4  -1  19  -94.73  152.78   0 
  -4   1  20  -24.94  176.08   0 
  -4   8  20   44.04  173.33   0 
  -4  11  19   41.43  206.43   0 
  -3 -17 -20  -76.20  207.95   0 
  -3 -17 -19   46.90  197.01   0 
  -3 -17 -18   67.46  172.83   0 
  -3 -17 -17  123.70  164.21   0 
  -3 -16 -10   62.52  180.05   0 
  -3 -16  -9  219.24  155.10   0 
  -3 -13   1   28.20  165.12   0 
  -3  -9   9   94.57  144.23   0 
  -3  -8  10   44.36  180.34   0 
  -3  -3  15   34.20  172.13   0 
  -3   1  17   36.06  174.88   0 
  -3   9  17   95.49  213.73   0 
  -3  11  16   28.78  287.45   0 
  -3  20   8  103.19  243.86   0 
  -2 -15 -24   77.95  275.75   0 
  -2 -15 -23  129.98  245.68   0 
  -2 -15 -22   97.46  242.73   0 
  -2 -15 -21   89.67  247.86   0 
  -2 -15 -20   24.05  236.12   0 
  -2 -15 -19  119.03  210.44   0 
  -2 -14 -11  195.67  187.09   0 
  -2 -13  -6  164.30  183.28   0 
  -2 -11   0   31.26  143.92   0 
  -2 -10   2  -10.56  183.94   0 
  -2  -9   4   13.74  161.35   0 
  -2  -7   7  -68.97  166.72   0 
  -2  -6   8  211.57  203.18   0 
  -2  -3  11  164.69  214.27   0 
  -2   9  13  234.33  335.16   0 
  -2  18   6  115.05  207.94   0 
  -2  22  -2   33.82  140.92   0 
  -1 -12 -17  117.42  283.87   0 
  -1 -10  -7  210.92  265.54   0 
  -1  -9  -4  177.10  236.52   0 
  -1  -6   2 1308.66  222.17   0 
  -1  -1   7  843.21  292.54   0 
  -1   1   8    7.33  325.41   0 
  -1  17   1  122.85  176.73   0 
  -1  18  -1   21.06  174.54   0 
  -1  19  -3  151.87  179.06   0 
  -1  20  -6  -47.30  157.85   0 
  -1  21 -10   70.66  120.13   0 
  -1  21  -9   69.46  151.51   0 
   0  -8 -31  114.26  198.57   0 
   0  -7 -35   12.30  188.75   0 
   0  -6 -38   98.35  172.64   0 
   0  10   0  178.93  202.89   0 
   0  13  -3  198.01  190.53   0 
   0  14  -4  107.21  192.83   0 
   0  16  -8   23.62  170.45   0 
   0  17 -12  143.90  135.64   0 
   0  18 -17   93.36  122.79   0 
   0  18 -16   87.34  120.05   0 
   1  -2 -23  103.36  227.14   0 
   1  -1 -29  131.30  168.21   0 
   1  -1 -28   41.47  176.84   0 
   1  -1 -27  181.82  180.89   0 
   1  -1 -18  145.87  194.31   0 
   1   0 -31   83.71  159.58   0 
   1   0 -30  241.68  169.21   0 
   1   0 -15  -85.32  236.25   0 
   1   1 -33  128.15  169.99   0 
   1   1 -32   43.08  170.30   0 
   1   1 -13  446.29  249.50   0 
   1   2 -34  173.94  159.11   0 
   1   2 -33  112.19  165.69   0 
   1   2 -12   30.15  249.02   0 
   1   3 -35 -110.37  151.58   0 
   1   3 -34  134.40  160.69   0 
   1   3 -12  -16.65  190.35   0 
   1   4 -35  195.24  151.82   0 
   1   4 -34  -89.48  124.25   0 
   1   4 -11   52.98  233.85   0 
   1   5 -34   17.02  122.18   0 
   1   5 -11  -18.37  170.94   0 
   1   6 -35   10.74  152.44   0 
   1   6 -11   29.54  200.64   0 
   1   7 -35   -7.30  143.63   0 
   1   7 -34   98.80  143.21   0 
   1   7 -33  121.57  125.36   0 
   1   7 -12  125.21  152.32   0 
   1   8 -33  -55.63  125.48   0 
   1   8 -13   25.56  151.08   0 
   1   8 -12  116.49  195.59   0 
   1   9 -33   46.83  155.54   0 
   1   9 -32    7.82  118.95   0 
   1   9 -14  212.02  147.07   0 
   1   9 -13   73.14  181.90   0 
   1  10 -31   98.51  147.97   0 
   1  10 -30   43.83  117.97   0 
   1  10 -29   -0.15  122.87   0 
   1  10 -16  -14.53  149.84   0 
   1  10 -15   71.54  184.26   0 
   1  11 -29  -89.27  152.50   0 
   1  11 -28  -38.82  151.99   0 
   1  11 -27  143.07  126.84   0 
   1  11 -26  152.46  122.99   0 
   1  11 -25  188.95  124.88   0 
   1  11 -24  -25.61  123.36   0 
   1  11 -23   46.72  127.26   0 
   1  11 -22  122.92  124.95   0 
   1  11 -21   12.90  127.98   0 
   1  11 -20  132.02  131.83   0 
   1  11 -19  121.34  138.66   0 
   1  11 -17   36.20  170.33   0 
   1  12 -24  107.48  152.76   0 
   1  12 -23   73.25  158.24   0 
  -6 -13  10  121.25  116.98   0 
  -6  -8  17   51.06  120.95   0 
  -6  -7  18    4.43  115.95   0 
  -6  -1  22  112.17  154.58   0 
  -6   1  23 -122.10  124.62   0 
  -6   2  23  107.72  148.22   0 
  -5 -17  -3  124.79  149.56   0 
  -5 -16   1   93.64  123.95   0 
  -5 -15   3  -85.08  155.17   0 
  -5 -14   6   92.22  123.50   0 
  -5 -13   8   72.53  120.28   0 
  -5 -11  11  172.56  148.16   0 
  -5 -10  13  -61.02  130.81   0 
  -5  -5  18   94.85  152.03   0 
  -5  -4  19  152.79  146.98   0 
  -5  -1  21   97.04  133.05   0 
  -5   3  22   77.48  157.67   0 
  -5   4  22  123.32  166.46   0 
  -5   5  22   12.01  180.21   0 
  -5   6  22   56.13  185.69   0 
  -5   8  22   75.99  149.59   0 
  -5  11  21   23.26  176.06   0 
  -4 -17  -8  -21.35  159.68   0 
  -4 -16  -3  -47.42  123.75   0 
  -4 -15   0  122.04  157.75   0 
  -4 -14   3  -62.34  121.15   0 
  -4 -13   5  115.64  128.12   0 
  -4 -12   7   99.54  134.20   0 
  -4 -11   9  179.74  135.35   0 
  -4  -9  12   85.01  129.81   0 
  -4  -8  13  171.38  132.68   0 
  -4  -7  14  139.75  164.85   0 
  -4  -2  18  293.68  165.67   0 
  -4   0  19  240.51  168.05   0 
  -4   2  20  146.77  140.36   0 
  -4   3  20  201.19  173.90   0 
  -4   4  20  -27.58  166.06   0 
  -4   6  20  159.30  184.17   0 
  -4   7  20  -14.00  174.16   0 
  -3 -17 -22  107.14  212.37   0 
  -3 -17 -21   32.09  215.65   0 
  -3 -16 -11  -14.21  183.43   0 
  -3 -15  -6  -34.36  166.47   0 
  -3 -11   5  -33.68  139.99   0 
  -3  -9   8   65.48  183.41   0 
  -3  -7  11  -81.17  143.71   0 
  -3  -6  12   26.62  186.85   0 
  -3  -5  13  184.35  178.60   0 
  -3  -1  16  146.88  144.73   0 
  -3   2  17  228.99  187.97   0 
  -3   8  17  122.33  230.17   0 
  -3  14  14   36.98  412.04   0 
  -2  -8   5  926.07  174.66   0 
  -2  -5   9  325.96  173.13   0 
  -2  -4  10  384.67  165.52   0 
  -2  -1  12  318.46  236.09   0 
  -2   1  13  869.98  231.07   0 
  -2  19   5   54.71  210.60   0 
  -2  20   3  -23.70  174.20   0 
  -2  22  -1    2.90  168.27   0 
  -1 -12 -18  157.14  322.49   0 
  -1 -11 -11  150.65  247.52   0 
  -1  -8  -2  267.91  238.16   0 
  -1  -7   0  172.24  252.51   0 
  -1  -5   3    0.75  246.24   0 
  -1  -4   4 1656.33  340.00   0 
  -1  -2   6  122.49  360.01   0 
  -1  10   8  107.77  399.07   0 
  -1  13   6   71.49  255.64   0 
  -1  14   5   52.31  230.88   0 
  -1  15   4   88.68  200.58   0 
  -1  20  -5   24.33  165.52   0 
  -1  21  -8   80.90  158.00   0 
   0  -8 -32    9.25  207.73   0 
   0  -7 -36  124.78  196.48   0 
   0   5   2 1413.91  444.00   0 
   0   6   2   88.70  330.89   0 
   0   9   1   57.79  214.94   0 
   0  12  -1   45.14  191.05   0 
   0  13  -2   49.84  197.11   0 
   0  15  -5  405.76  173.75   0 
   0  16  -7    8.94  175.48   0 
   0  17 -10   68.31  131.70   0 
   0  18 -12  121.76  161.77   0 
   0  19 -22   28.98  116.54   0 
   0  19 -19  102.36  123.90   0 
   0  19 -18  150.08  151.28   0 
   0  19 -17  114.22  151.25   0 
   1  -2 -28  -16.64  172.84   0 
   1  -2 -27  -48.96  185.80   0 
   1  -2 -26   97.18  191.91   0 
   1  -2 -25  120.66  193.60   0 
   1  -2 -24  120.94  192.88   0 
   1  -2 -21   25.46  190.83   0 
   1  -2 -19  143.24  228.83   0 
   1  -1 -31   70.94  162.42   0 
   1  -1 -30  134.60  168.71   0 
   1  -1 -16  248.37  231.41   0 
   1   0 -33  119.84  168.08   0 
   1   0 -32   89.21  166.22   0 
   1   0 -14   56.54  242.03   0 
   1   1 -35  -56.95  155.02   0 
   1   1 -34   -1.65  160.46   0 
   1   2 -36   87.93  153.05   0 
   1   2 -35  182.94  156.25   0 
   1   3 -36  112.05  150.45   0 
   1   3 -11  342.65  205.40   0 
   1   4 -37   51.41  151.29   0 
   1   4 -36  106.25  120.93   0 
   1   4 -10  336.00  246.36   0 
   1   5 -37   57.84  151.80   0 
   1   5 -10   51.35  228.16   0 
   1   6 -10  343.89  212.01   0 
   1   7 -37  101.73  157.18   0 
   1   7 -36   24.98  119.25   0 
   1   7 -11   83.34  165.42   0 
   1   7 -10  -51.35  210.92   0 
   1   8 -35   75.78  120.13   0 
   1   8 -11   27.87  168.59   0 
   1   9 -35   22.50  147.18   0 
   1   9 -34   56.57  119.67   0 
   1   9 -12  168.95  151.34   0 
   1  10 -34  105.88  146.53   0 
   1  10 -32   -6.74  119.49   0 
   1  10 -14  155.27  148.57   0 
   1  10 -13  112.37  177.64   0 
   1  11 -33   37.27  145.44   0 
   1  11 -31   87.77  125.76   0 
   1  11 -30    2.65  121.65   0 
   1  11 -16   37.85  139.45   0 
   1  11 -15   17.60  144.57   0 
   1  11 -14  251.78  179.19   0 
   1  12 -28  -39.69  132.46   0 
   1  12 -27   74.47  130.07   0 
   1  12 -26   59.25  129.26   0 
   1  12 -25   65.48  128.56   0 
   1  12 -21  153.05  131.48   0 
   1  12 -20  109.25  133.90   0 
   1  12 -19  153.77  136.26   0 
   1  12 -18  -64.24  133.82   0 
   1  12 -17  269.86  167.58   0 
   1  13 -26   82.39  158.82   0 
   1  13 -24   23.50  156.57   0 
   1  13 -23  -57.14  153.82   0 
   1  13 -22  -20.44  150.16   0 
  -6 -13   9   29.71  123.77   0 
  -6 -11  12   26.15  151.35   0 
  -6 -10  14  106.74  119.26   0 
  -6  -9  15  -32.36  121.61   0 
  -6  -8  16   97.54  154.52   0 
  -6  -7  17   48.01  144.77   0 
  -6  -6  18  211.26  150.32   0 
  -6  -5  19   54.54  117.39   0 
  -6  -4  20  141.87  122.91   0 
  -6   0  22   72.80  157.40   0 
  -6   3  23  138.55  126.78   0 
  -6   4  23   33.47  146.45   0 
  -6   5  23  -11.17  165.46   0 
  -6   7  23   -4.70  158.91   0 
  -5 -16  -1  111.55  152.97   0 
  -5 -16   0   13.76  127.21   0 
  -5 -14   5 -103.82  118.79   0 
  -5 -13   7   31.19  127.16   0 
  -5 -12   9  -23.05  120.03   0 
  -5 -10  12 -112.69  155.31   0 
  -5  -8  15  161.28  130.92   0 
  -5  -7  16   50.59  117.68   0 
  -5  -6  17   69.46  123.15   0 
  -5  -3  19   57.46  152.28   0 
  -5   1  21  101.17  170.62   0 
  -5  10  21  118.53  173.86   0 
  -5  14  19   30.82  232.22   0 
  -4 -17  -9   98.87  163.66   0 
  -4 -15  -1   10.15  164.57   0 
  -4 -12   6    1.28  158.98   0 
  -4 -11   8   83.46  137.75   0 
  -4  -9  11   36.33  167.23   0 
  -4  -3  17  205.63  170.09   0 
  -4   1  19  139.73  172.13   0 
  -4   5  20  188.47  169.60   0 
  -4  10  19    5.26  205.34   0 
  -4  14  17   18.68  240.35   0 
  -3 -16 -12   -8.84  182.04   0 
  -3 -14  -3  132.24  173.85   0 
  -3 -13   0   47.75  138.58   0 
  -3 -11   4   51.28  172.23   0 
  -3 -10   6   14.31  179.03   0 
  -3  -8   9  103.11  180.14   0 
  -3  -2  15  103.70  149.21   0 
  -3   0  16   83.86  179.53   0 
  -3   3  17  190.62  205.16   0 
  -3   4  17  176.71  209.94   0 
  -3   5  17   53.15  217.34   0 
  -3   6  17   44.43  219.12   0 
  -3   7  17   32.73  211.72   0 
  -3  19  10  -87.08  340.10   0 
  -2 -14 -13  153.91  208.99   0 
  -2 -13  -8  161.60  223.34   0 
  -2 -12  -4   22.66  203.76   0 
  -2 -10   1  -28.86  157.04   0 
  -2  -9   3   20.79  163.19   0 
  -2  -7   6  224.58  178.67   0 
  -2  -2  11    7.52  240.82   0 
  -2   2  13  192.30  215.35   0 
  -2  15  10  127.54  351.56   0 
  -2  16   9   70.53  293.90   0 
  -2  17   8   90.63  265.75   0 
  -2  21   2  -99.09  193.85   0 
  -2  22   0  -32.81  164.46   0 
  -1 -12 -19  146.82  323.88   0 
  -1 -10  -8  188.04  270.18   0 
  -1  -9  -5 1710.56  262.33   0 
  -1  -3   5  699.77  295.66   0 
  -1   2   8   52.76  363.44   0 
  -1  12   7  135.13  290.96   0 
  -1  16   3   79.57  190.32   0 
  -1  17   2  130.27  184.26   0 
  -1  18   0  146.62  157.70   0 
  -1  20  -4   13.12  159.35   0 
  -1  21  -7   47.23  169.59   0 
  -1  21  -6   94.24  187.28   0 
  -1  22 -10  -47.71  157.06   0 
  -1  22  -9  123.71  164.32   0 
   0  -9 -25   86.67  333.47   0 
   0  -9 -24  601.23  354.26   0 
   0  -9 -23  140.08  373.66   0 
   0  -8 -33   99.12  209.64   0 
   0  -6 -39   56.08  170.82   0 
   0   7   2   94.17  314.46   0 
   0  10   1  174.12  232.25   0 
   0  14  -3  162.14  191.47   0 
   0  16  -6   78.34  168.45   0 
   0  17  -8  158.91  168.58   0 
   0  18 -11  -21.19  166.39   0 
   0  18 -10   89.48  167.17   0 
   0  19 -16   26.46  125.04   0 
   0  19 -15   47.40  153.40   0 
   0  19 -14   47.79  153.52   0 
   1  -2 -31  135.74  201.65   0 
   1  -2 -30  158.23  170.28   0 
   1  -2 -29  196.16  170.73   0 
   1  -2 -18   51.74  199.64   0 
   1  -1 -33  148.16  163.81   0 
   1  -1 -32   99.34  168.76   0 
   1  -1 -15   68.33  240.07   0 
   1   0 -35   94.78  158.77   0 
   1   0 -34   47.10  165.80   0 
   1   0 -13  129.64  253.66   0 
   1   1 -37  130.51  167.83   0 
   1   1 -36  124.06  156.69   0 
   1   1 -12  262.27  219.74   0 
   1   2 -37  199.53  153.52   0 
   1   2 -11  376.66  217.03   0 
   1   3 -38   48.04  159.36   0 
   1   3 -37  -52.54  128.32   0 
   1   3 -10    1.77  222.41   0 
   1   4 -39  -39.18  158.77   0 
   1   4 -38    2.18  148.61   0 
   1   5 -39  -15.58  153.18   0 
   1   5 -38   -1.43  123.27   0 
   1   5  -9 -100.32  239.12   0 
   1   6 -39 -128.18  153.12   0 
   1   6  -9   76.55  220.49   0 
   1   8 -38   97.08  149.10   0 
   1   8 -37   83.99  114.92   0 
   1   9 -11   18.44  157.88   0 
   1  10 -36    6.44  112.44   0 
   1  10 -35   54.00  118.03   0 
   1  10 -12    8.58  143.91   0 
   1  10 -11  110.08  185.07   0 
   1  11 -35   68.55  151.39   0 
   1  11 -34  -47.84  117.69   0 
   1  11 -13  160.73  159.77   0 
   1  12 -34    9.07  161.95   0 
   1  12 -32  -38.61  120.06   0 
   1  12 -16   96.29  137.55   0 
   1  12 -14  227.46  173.13   0 
   1  13 -30   85.82  146.91   0 
   1  13 -29  -37.52  124.35   0 
   1  13 -28  165.03  127.45   0 
   1  13 -27  106.82  132.71   0 
   1  13 -21   56.05  132.07   0 
   1  13 -20  155.43  128.96   0 
   1  13 -19 -100.13  134.03   0 
   1  13 -18   71.87  141.36   0 
   1  14 -26   41.80  160.42   0 
   1  14 -24  140.84  149.12   0 
   1  14 -23  -42.81  160.91   0 
   1  14 -22  -10.88  158.82   0 
  -6 -13   8  144.01  126.38   0 
  -6 -12  10  127.01  125.69   0 
  -6 -11  11  198.29  153.84   0 
  -6 -10  13  136.35  127.93   0 
  -6  -4  19  -51.59  156.43   0 
  -6  -1  21  149.78  152.33   0 
  -6   1  22   45.98  124.85   0 
  -6   2  22   22.77  152.15   0 
  -5 -17  -5  134.05  154.73   0 
  -5 -14   4   49.26  117.89   0 
  -5 -11  10   69.43  130.95   0 
  -5  -9  13  -20.41  133.86   0 
  -5  -8  14   22.72  131.44   0 
  -5  -7  15 -150.44  150.53   0 
  -5  -6  16   77.15  156.58   0 
  -5  -5  17   17.80  161.83   0 
  -5  -4  18  212.41  125.29   0 
  -5  -1  20  -87.46  134.58   0 
  -5   0  20  245.81  167.38   0 
  -5   2  21  -40.98  171.81   0 
  -5   3  21   43.64  167.48   0 
  -5   9  21   -1.38  178.27   0 
  -5  12  20   15.74  181.66   0 
  -4 -17 -11   -5.47  193.76   0 
  -4 -15  -2   70.78  163.26   0 
  -4 -13   3  -87.05  149.81   0 
  -4 -12   5  -35.46  160.67   0 
  -4 -11   7   65.02  172.34   0 
  -4  -7  13  -64.46  142.57   0 
  -4  -6  14   53.46  140.97   0 
  -4  -5  15   18.43  140.90   0 
  -4  -4  16   32.91  139.91   0 
  -4   2  19  183.97  178.50   0 
  -4   9  19   21.27  214.28   0 
  -4  12  18  103.60  217.29   0 
  -3 -16 -14   41.93  188.81   0 
  -3 -16 -13  134.90  167.06   0 
  -3 -15  -8  -17.91  169.24   0 
  -3 -14  -4  119.86  173.59   0 
  -3 -13  -1  127.54  172.21   0 
  -3  -9   7  102.53  197.18   0 
  -3  -7  10  178.91  151.53   0 
  -3  -6  11   47.86  154.56   0 
  -3  -5  12   73.15  186.44   0 
  -3  -4  13  210.89  154.12   0 
  -3  -3  14   83.51  155.47   0 
  -3  -1  15  133.41  189.79   0 
  -3   1  16  -36.48  177.65   0 
  -2 -12  -5  162.59  199.07   0 
  -2 -11  -2  110.32  194.13   0 
  -2 -10   0  134.65  191.62   0 
  -2  -9   2  159.99  204.73   0 
  -2  -8   4  311.17  219.63   0 
  -2  -6   7  178.55  172.35   0 
  -2  -5   8  921.18  179.22   0 
  -2  -4   9   85.08  224.78   0 
  -2  -3  10   50.90  177.65   0 
  -2   0  12  195.44  244.38   0 
  -2   3  13  426.47  208.70   0 
  -2   8  13  158.66  310.27   0 
  -2  18   7  139.86  238.52   0 
  -2  20   4   88.08  199.21   0 
  -1 -12 -20   19.24  357.23   0 
  -1 -11 -12    1.83  245.92   0 
  -1  -8  -3  408.43  274.74   0 
  -1  -7  -1  260.97  256.44   0 
  -1   0   7   92.78  349.72   0 
  -1  18   1   98.35  188.61   0 
  -1  19  -1  138.53  157.71   0 
  -1  20  -3  126.95  163.69   0 
  -1  21  -5   89.36  188.08   0 
  -1  22  -8  -99.40  164.61   0 
   0  -9 -27   62.00  320.36   0 
   0  -9 -26  116.86  298.84   0 
   0  -9 -22   43.58  417.84   0 
   0  -8 -34   67.00  205.63   0 
   0  -7 -38   77.11  195.68   0 
   0   4   2  -50.89  432.66   0 
   0   8   2  227.00  264.43   0 
   0  12   0  288.11  238.30   0 
   0  13  -1   71.03  198.09   0 
   0  14  -2  160.54  193.03   0 
   0  16  -5  141.20  184.05   0 
   0  17  -7   27.45  167.35   0 
   0  19 -13  -13.41  128.57   0 
   0  19 -12    4.09  155.45   0 
   0  20 -19  122.35  126.59   0 
   0  20 -18   80.13  132.10   0 
   1  -3 -29  219.82  198.79   0 
   1  -3 -28   14.42  202.42   0 
   1  -3 -27  131.57  186.17   0 
   1  -3 -26   56.83  192.26   0 
   1  -3 -25   19.38  194.31   0 
   1  -3 -24   41.73  204.14   0 
   1  -3 -23   -9.60  183.35   0 
   1  -3 -22   79.84  191.47   0 
   1  -3 -21   85.97  226.47   0 
   1  -2 -33  -20.51  194.32   0 
   1  -2 -32  147.54  174.56   0 
   1  -2 -17  227.73  213.43   0 
   1  -2 -16  132.84  257.23   0 
   1  -1 -35  -27.22  173.13   0 
   1  -1 -34   73.35  173.57   0 
   1  -1 -14   57.28  236.99   0 
   1   0 -37   83.57  165.80   0 
   1   0 -36  134.87  159.62   0 
   1   0 -12   90.98  269.80   0 
   1   1 -38  119.15  153.20   0 
   1   2 -39  164.49  153.45   0 
   1   2 -38  231.42  127.91   0 
   1   2 -10   -1.06  236.55   0 
   1   3 -39   42.29  121.20   0 
   1   3  -9   58.64  292.59   0 
   1   4 -40  -57.43  158.37   0 
   1   4  -9  -42.50  214.33   0 
   1   7  -9  535.56  187.10   0 
   1   8  -9   50.07  179.98   0 
   1   9 -10   62.85  166.00   0 
   1  10 -10   19.69  191.25   0 
   1  11 -11   92.10  179.27   0 
   1  13 -16   96.34  141.95   0 
   1  13 -15  -32.18  173.44   0 
   1  14 -32   39.51  155.41   0 
   1  14 -29   75.73  122.03   0 
   1  14 -28   30.95  129.68   0 
   1  14 -27  141.04  129.49   0 
   1  14 -21   57.41  125.93   0 
   1  14 -20  -43.69  134.31   0 
   1  14 -19   55.99  134.50   0 
   1  14 -18   90.29  167.92   0 
   1  15 -27  150.61  155.82   0 
   1  15 -24  145.39  158.53   0 
   1  15 -23  110.29  147.87   0 
  -6 -14   5   -9.73  120.48   0 
  -6 -13   7  -85.91  116.66   0 
  -6 -10  12   75.54  126.41   0 
  -6  -8  15   91.25  134.92   0 
  -6  -7  16  170.64  122.95   0 
  -6  -6  17  144.39  129.14   0 
  -6  -5  18   65.43  126.50   0 
  -6  -3  19  101.10  148.71   0 
  -6  -2  20   29.10  127.26   0 
  -6   0  21   50.56  123.81   0 
  -6   3  22   11.76  156.80   0 
  -6   4  22   79.91  156.27   0 
  -6   6  22  190.89  165.46   0 
  -6   8  22  111.00  164.02   0 
  -5 -16  -3  -23.80  158.80   0 
  -5 -15   0   75.35  155.68   0 
  -5 -14   3   90.79  119.49   0 
  -5 -12   7   57.74  153.91   0 
  -5 -11   9   63.79  128.89   0 
  -5  -9  12  222.26  132.26   0 
  -5  -8  13  -21.87  159.06   0 
  -5  -4  17  -22.71  163.80   0 
  -5  -1  19  149.44  172.12   0 
  -5   1  20   54.18  173.41   0 
  -5   4  21  -33.97  169.00   0 
  -5   5  21  -69.38  169.98   0 
  -5   6  21  -94.99  172.23   0 
  -5   7  21   79.37  156.99   0 
  -5   8  21   -9.23  160.27   0 
  -5  11  20   18.62  200.14   0 
  -4 -17 -12  113.07  166.88   0 
  -4 -16  -7  133.95  159.06   0 
  -4 -15  -3  107.34  166.79   0 
  -4 -14   0  137.57  170.13   0 
  -4  -9  10  -30.16  143.57   0 
  -4  -8  11   59.72  176.22   0 
  -4  -3  16  -31.05  178.60   0 
  -4  -2  17  161.71  143.60   0 
  -4   0  18   75.93  141.32   0 
  -4   3  19   75.39  177.88   0 
  -4   4  19  352.30  175.40   0 
  -4   5  19   35.99  202.49   0 
  -4   8  19   13.06  185.73   0 
  -4  15  16  -28.00  292.49   0 
  -3 -16 -15  122.90  185.06   0 
  -3 -15  -9  111.72  168.14   0 
  -3 -14  -5   28.29  162.72   0 
  -3 -13  -2   97.15  184.86   0 
  -3 -11   3  -24.71  144.78   0 
  -3 -10   5   60.23  154.30   0 
  -3  -8   8   58.77  146.40   0 
  -3  -2  14   44.00  189.89   0 
  -3   2  16  -74.29  205.40   0 
  -3  10  16  -13.67  232.21   0 
  -3  20   9   36.82  298.17   0 
  -2 -14 -15   22.79  223.23   0 
  -2 -13  -9  155.20  189.48   0 
  -2 -11  -3  151.78  201.89   0 
  -2  -7   5  123.56  231.16   0 
  -2  -1  11  727.83  255.25   0 
  -2   1  12  353.65  251.84   0 
  -2   4  13   95.70  239.80   0 
  -2  19   6   89.95  236.57   0 
  -2  21   3    5.61  214.21   0 
  -2  22   1  -89.71  184.60   0 
  -1 -12 -21  186.36  378.15   0 
  -1  -5   2  852.55  324.00   0 
  -1  15   5   95.80  232.50   0 
  -1  16   4  -31.53  213.81   0 
  -1  20  -2  142.66  178.28   0 
  -1  21  -4    2.76  191.17   0 
  -1  22  -7    1.74  161.61   0 
   0  -9 -29   13.80  288.13   0 
   0  -9 -28  -14.98  321.14   0 
   0  -8 -35   22.96  201.43   0 
   0   9   2  141.79  249.35   0 
   0  11   1   27.39  247.77   0 
   0  15  -3   68.62  196.23   0 
   0  16  -4   52.63  180.44   0 
   0  17  -6   48.67  171.70   0 
   0  18  -8   59.43  176.05   0 
   0  19 -11   39.37  161.96   0 
   0  20 -15   16.30  135.68   0 
   1  -3 -31    2.09  195.64   0 
   1  -3 -30   29.75  166.91   0 
   1  -2 -34  144.30  162.77   0 
   1  -1 -37  204.31  170.06   0 
   1  -1 -36  187.85  160.46   0 
   1  -1 -13  442.43  255.44   0 
   1   0 -38  -70.95  159.12   0 
   1   1 -40  -45.63  161.73   0 
   1   1 -39   43.47  153.76   0 
   1   4  -8  262.12  295.11   0 
   1   5  -8  228.46  213.35   0 
   1   6  -8  -17.28  194.20   0 
   1   7  -8   39.00  195.80   0 
   1   8  -8  104.15  228.64   0 
   1   9  -9  596.97  175.47   0 
   1  10  -9  143.45  199.07   0 
   1  11 -10  -19.15  183.78   0 
   1  12 -12   69.18  147.94   0 
   1  12 -11   56.81  183.45   0 
   1  13 -14   65.93  146.83   0 
   1  14 -15  -31.80  178.09   0 
   1  15 -29   70.63  126.54   0 
   1  15 -21   50.81  128.53   0 
   1  15 -20  107.61  132.47   0 
   1  15 -19   11.03  129.68   0 
   1  16 -25  -10.06  152.48   0 
   1  16 -24   -3.84  153.70   0 
  -6 -13   6  -44.95  116.62   0 
  -6 -12   8  113.53  124.17   0 
  -6 -11  10   82.83  124.66   0 
  -6 -10  11   96.42  159.89   0 
  -6  -9  13  186.92  131.88   0 
  -6  -8  14   24.29  130.58   0 
  -6  -5  17   39.08  132.41   0 
  -6  -4  18   26.61  133.57   0 
  -6  -2  19  -46.02  157.44   0 
  -6  -1  20  -69.45  126.44   0 
  -6   2  21 -101.88  158.07   0 
  -5 -15  -1   10.21  160.21   0 
  -5 -11   8  -25.00  161.40   0 
  -5  -9  11  135.18  167.18   0 
  -5  -7  14   45.65  129.72   0 
  -5  -6  15  177.81  137.36   0 
  -5  -2  18  -20.13  161.33   0 
  -5   0  19  -63.46  171.26   0 
  -5   2  20  -22.15  176.74   0 
  -5  10  20   86.73  184.41   0 
  -5  13  19   -8.53  221.49   0 
  -4 -17 -14  115.57  185.91   0 
  -4 -17 -13  143.28  172.64   0 
  -4 -16  -8  -37.11  161.21   0 
  -4 -15  -4  -29.23  177.59   0 
  -4 -14  -1  117.19  178.46   0 
  -4 -13   2  -45.75  131.03   0 
  -4 -12   4   -2.60  131.31   0 
  -4  -9   9   -2.03  175.31   0 
  -4  -7  12  136.88  148.95   0 
  -4  -5  14   -3.06  149.13   0 
  -4  -4  15  100.94  138.90   0 
  -4  -1  17  154.93  140.35   0 
  -4   1  18  271.38  154.70   0 
  -4   6  19  -66.93  177.02   0 
  -4   7  19  128.93  160.63   0 
  -4  11  18   -7.15  226.27   0 
  -3 -16 -16   21.09  186.17   0 
  -3 -15 -10  -61.78  174.87   0 
  -3 -14  -6  -31.43  174.30   0 
  -3 -13  -3   46.57  181.50   0 
  -3 -12   0   44.82  176.05   0 
  -3 -11   2   98.72  180.63   0 
  -3 -10   4  167.90  180.93   0 
  -3  -9   6   53.65  165.76   0 
  -3  -7   9  293.13  159.11   0 
  -3  -6  10   88.80  163.63   0 
  -3  -4  12   13.78  198.58   0 
  -3  -3  13   60.98  158.55   0 
  -3   0  15  103.97  154.95   0 
  -3   3  16  111.15  207.07   0 
  -3   9  16   71.32  231.14   0 
  -3  12  15  104.89  304.63   0 
  -2 -14 -16  118.57  227.23   0 
  -2 -13 -10  148.55  225.20   0 
  -2 -12  -6   97.68  199.53   0 
  -2 -10  -1   -6.14  195.57   0 
  -2  -8   3  376.33  228.54   0 
  -2  -6   6  319.88  183.62   0 
  -2  -2  10    6.37  254.53   0 
  -2   5  13   87.64  245.14   0 
  -2   6  13  566.36  282.08   0 
  -2   7  13   69.04  269.27   0 
  -1 -11 -13   91.48  254.70   0 
  -1 -10  -9   72.71  245.98   0 
  -1  -2   5  230.34  404.41   0 
  -1  -1   6  267.95  325.90   0 
  -1   3   8  130.50  353.48   0 
  -1  14   6  125.18  244.76   0 
  -1  17   3  190.75  201.73   0 
  -1  18   2   88.78  190.17   0 
  -1  22  -6   29.11  163.67   0 
   0  -9 -30   23.16  266.91   0 
   0  -8 -36   30.66  212.02   0 
   0  -4  -5    6.90  679.59   0 
   0  14  -1  218.72  200.48   0 
   0  17  -5   95.31  175.99   0 
   0  18  -7   28.83  177.14   0 
   0  19  -9   31.76  164.56   0 
   0  20 -13  122.73  135.68   0 
   0  20 -12   97.52  163.61   0 
   0  21 -16   79.47  158.18   0 
   0  21 -15   23.70  157.70   0 
   1  -4 -28  198.26  202.08   0 
   1  -4 -27   39.30  209.00   0 
   1  -4 -26  236.52  221.45   0 
   1  -4 -25  514.81  234.75   0 
   1  -4 -24  342.71  239.14   0 
   1  -3 -33  -11.48  164.51   0 
   1  -3 -32  178.75  175.72   0 
   1  -2 -36  -52.94  172.56   0 
   1  -2 -15  295.34  220.90   0 
   1  -1 -38   42.89  178.04   0 
   1   0 -40   24.59  169.53   0 
   1   0 -39   29.00  171.09   0 
   1   0 -11    4.70  293.39   0 
   1   1 -10  163.78  251.12   0 
   1   2  -9  -30.25  256.64   0 
   1   3  -8  208.90  322.24   0 
   1   5  -7  311.04  278.99   0 
   1   6  -7 1293.07  259.91   0 
   1   7  -7   61.18  245.05   0 
   1   8  -7  141.02  241.93   0 
   1   9  -8  661.39  178.33   0 
   1  10  -8  140.19  202.43   0 
   1  11  -9  122.37  189.43   0 
   1  12 -10  120.70  179.36   0 
   1  13 -12    9.19  146.23   0 
   1  13 -11   58.37  180.71   0 
   1  14 -13   26.43  180.75   0 
   1  15 -17  133.10  131.87   0 
   1  16 -29   85.77  134.15   0 
   1  16 -28  -70.13  132.25   0 
   1  16 -23  124.92  130.24   0 
   1  16 -21  -20.92  138.17   0 
   1  16 -20  122.66  129.59   0 
   1  16 -19   98.34  162.80   0 
  -6 -14   3   65.24  127.35   0 
  -6 -13   5   73.40  123.81   0 
  -6 -12   7   94.28  128.45   0 
  -6 -11   9   14.06  135.07   0 
  -6 -10  10   80.56  163.93   0 
  -6  -9  12   -7.11  128.63   0 
  -6  -8  13  -16.46  161.24   0 
  -6  -7  14 -135.83  162.24   0 
  -6  -4  17  170.76  161.51   0 
  -6  -3  18 -149.80  125.60   0 
  -6   0  20  -56.51  129.55   0 
  -6   1  20    5.84  162.99   0 
  -6   3  21  156.96  165.42   0 
  -6   9  21  119.28  188.31   0 
  -5 -16  -5  104.98  162.78   0 
  -5 -13   3  151.32  166.24   0 
  -5 -10   9 -101.86  158.36   0 
  -5  -8  12  275.96  132.13   0 
  -5  -6  14    5.29  164.61   0 
  -5  -4  16  171.80  171.73   0 
  -5  -3  17   82.00  127.70   0 
  -5  -1  18   94.97  162.96   0 
  -5   1  19   29.24  180.27   0 
  -5   3  20  106.84  141.41   0 
  -5   4  20  143.49  177.17   0 
  -5   5  20   -6.13  198.80   0 
  -5   9  20   62.38  190.68   0 
  -4 -17 -16  131.01  190.71   0 
  -4 -17 -15  -47.01  161.93   0 
  -4 -16  -9   85.62  163.90   0 
  -4 -13   1  149.01  136.52   0 
  -4 -12   3  234.76  173.09   0 
  -4 -11   5  134.98  176.50   0 
  -4 -10   7  168.41  144.30   0 
  -4  -8  10  -52.18  151.24   0 
  -4  -7  11  -48.79  186.60   0 
  -4  -2  16  -15.01  147.37   0 
  -4   0  17  -20.39  177.54   0 
  -4   2  18  153.88  151.46   0 
  -4   3  18  181.48  188.42   0 
  -4  10  18  162.69  218.34   0 
  -4  13  17   17.55  255.37   0 
  -4  16  15  -16.80  353.93   0 
  -3 -16 -18   19.97  183.21   0 
  -3 -15 -11   14.86  168.02   0 
  -3 -14  -7   41.81  177.98   0 
  -3 -12  -1    1.39  177.68   0 
  -3  -9   5   22.57  188.23   0 
  -3  -8   7   71.98  157.29   0 
  -3  -1  14  129.57  159.26   0 
  -3   1  15   27.45  192.14   0 
  -3   4  16  131.54  197.50   0 
  -3   5  16  139.91  224.00   0 
  -3   8  16  104.06  242.65   0 
  -2 -14 -17   45.24  220.31   0 
  -2 -13 -11  -63.25  225.16   0 
  -2 -12  -7   52.08  201.86   0 
  -2 -11  -4  220.86  203.26   0 
  -2  -7   4  106.04  234.52   0 
  -2  -5   7  329.13  183.44   0 
  -2  -3   9  151.52  189.34   0 
  -2   0  11  318.06  263.12   0 
  -2   2  12  -18.49  234.90   0 
  -2  20   5  111.13  208.53   0 
  -1 -12 -23  123.60  404.77   0 
  -1 -12 -22   66.72  377.57   0 
  -1  -8  -4  814.93  289.69   0 
  -1  -7  -2  233.06  266.25   0 
  -1  -6   0  634.96  246.73   0 
  -1  -3   4  181.66  321.51   0 
  -1   1   7  876.18  374.54   0 
  -1  11   8   17.51  357.95   0 
  -1  13   7   71.47  278.86   0 
  -1  19   1   62.23  198.79   0 
  -1  20  -1    0.51  162.97   0 
  -1  21  -3   61.37  165.65   0 
  -1  22  -5  -79.82  171.92   0 
   0  -9 -31   45.97  271.14   0 
   0  -8 -37  101.08  222.92   0 
   0  10   2   80.58  212.61   0 
   0  12   1  112.65  215.54   0 
   0  17  -4   91.65  170.10   0 
   0  18  -6  105.54  179.65   0 
   0  20 -10  -38.61  173.23   0 
   0  21 -14   31.14  156.51   0 
   1  -4 -31  135.57  195.75   0 
   1  -4 -30  -12.49  202.73   0 
   1  -4 -22  127.82  229.69   0 
   1  -3 -35 -105.81  189.21   0 
   1  -3 -34   28.91  177.77   0 
   1  -2 -37  212.83  175.20   0 
   1  -2 -14   -2.43  237.99   0 
   1  -1 -40   33.35  170.34   0 
   1  -1 -39   82.24  175.23   0 
   1  -1 -12  218.66  281.45   0 
   1   4  -7 1387.48  318.09   0 
   1   9  -7  -38.49  185.29   0 
   1  11  -8   58.78  194.78   0 
   1  12  -9  295.81  189.37   0 
   1  13 -10  111.75  184.81   0 
   1  14 -12  114.90  150.92   0 
   1  16 -17   24.85  127.75   0 
   1  16 -16  -42.96  156.42   0 
   1  17 -27 -155.78  131.39   0 
   1  17 -25   -2.35  126.68   0 
   1  17 -24   73.92  130.12   0 
   1  17 -23    7.12  127.47   0 
   1  17 -22   93.39  125.18   0 
   1  17 -20  -68.67  173.30   0 
   1  17 -19   91.96  171.72   0 
  -6 -14   2  131.29  128.23   0 
  -6 -12   6   29.78  161.08   0 
  -6 -11   8 -159.73  129.05   0 
  -6  -9  11  -51.63  163.34   0 
  -6  -6  15  180.31  133.63   0 
  -6  -5  16  -56.73  141.07   0 
  -6  -2  18   24.67  165.94   0 
  -6   0  19 -123.88  158.20   0 
  -6   2  20   83.63  166.92   0 
  -6   5  21   51.18  132.70   0 
  -6   6  21   73.83  174.66   0 
  -6   7  21  -24.40  179.44   0 
  -6   8  21   53.17  173.75   0 
  -5 -16  -7    1.14  164.12   0 
  -5 -16  -6   44.05  165.48   0 
  -5 -15  -3  -44.82  170.66   0 
  -5 -14   0  107.54  162.27   0 
  -5 -12   5    6.74  133.87   0 
  -5 -11   7  -47.91  136.08   0 
  -5 -10   8  128.17  160.39   0 
  -5  -9  10  151.50  135.42   0 
  -5  -8  11  -18.21  163.43   0 
  -5  -2  17  -50.45  165.13   0 
  -5   0  18  135.44  169.96   0 
  -5   2  19  234.05  182.29   0 
  -5   6  20  135.45  171.23   0 
  -5   7  20   84.41  174.25   0 
  -5   8  20   37.42  169.35   0 
  -5  12  19  106.64  180.61   0 
  -5  14  18  139.84  219.03   0 
  -4 -16 -11  -89.66  208.56   0 
  -4 -16 -10  -33.84  181.40   0 
  -4 -15  -6   25.90  166.28   0 
  -4 -14  -3   35.16  190.17   0 
  -4 -13   0   59.67  173.08   0 
  -4 -11   4   75.12  176.86   0 
  -4 -10   6 -128.53  185.31   0 
  -4  -9   8  -85.11  149.67   0 
  -4  -8   9    8.94  188.87   0 
  -4  -6  12  176.55  157.80   0 
  -4  -5  13   39.67  155.22   0 
  -4  -4  14    3.60  148.31   0 
  -4  -1  16   77.85  180.07   0 
  -4   4  18  147.25  186.01   0 
  -4   5  18   61.89  225.27   0 
  -4   9  18  117.42  196.00   0 
  -3 -16 -22   41.39  231.90   0 
  -3 -16 -21   68.49  224.06   0 
  -3 -15 -12  -12.42  166.17   0 
  -3 -14  -8   12.09  175.66   0 
  -3 -13  -4    1.27  152.59   0 
  -3 -10   3   68.62  151.85   0 
  -3  -7   8   28.86  166.94   0 
  -3  -6   9   36.43  162.78   0 
  -3  -5  10  172.65  205.71   0 
  -3  -4  11  234.59  202.10   0 
  -3  -3  12  142.14  211.92   0 
  -3  -2  13   45.06  166.42   0 
  -3   0  14  -55.32  203.84   0 
  -3   2  15  127.98  212.00   0 
  -3   6  16   31.10  207.02   0 
  -3   7  16   55.60  230.44   0 
  -2 -14 -18   58.19  234.72   0 
  -2 -10  -2   94.62  203.48   0 
  -2  -9   0  417.36  220.56   0 
  -2  -1  10   84.50  275.06   0 
  -2  21   4   90.55  218.56   0 
  -1 -12 -24  106.50  428.77   0 
  -1 -11 -14  103.33  255.05   0 
  -1 -10 -10    6.31  278.64   0 
  -1  -9  -7   91.52  247.88   0 
  -1  16   5   34.05  231.09   0 
  -1  17   4  165.16  226.79   0 
  -1  20   0   46.25  194.18   0 
  -1  21  -2  119.48  175.73   0 
   0  -9 -33   26.45  264.03   0 
   0  -9 -32   61.25  271.83   0 
   0  -5  -7   -5.02  642.18   0 
   0   3   2  232.92  617.90   0 
   0  11   2  106.89  255.22   0 
   0  14   0  162.88  206.87   0 
   0  16  -2   28.66  183.98   0 
   0  18  -5  104.95  174.84   0 
   0  19  -7   58.56  175.18   0 
   0  21 -12   13.37  165.29   0 
   1  -4 -33  -10.88  197.53   0 
   1  -4 -32   54.46  175.49   0 
   1  -4 -20  133.47  249.40   0 
   1  -3 -37  -59.72  210.34   0 
   1  -3 -36   83.69  173.32   0 
   1  -3 -16   50.07  256.35   0 
   1  -2 -39  -87.63  173.83   0 
   1   0 -10  103.21  317.18   0 
   1   1  -9  270.73  274.47   0 
   1   2  -8   20.03  278.50   0 
   1   3  -7 1778.98  351.07   0 
   1   5  -6 2175.05  314.80   0 
   1   6  -6  762.96  224.02   0 
   1   8  -6  168.12  253.68   0 
   1   9  -6  445.21  237.46   0 
   1  10  -7   87.12  169.79   0 
   1  11  -7   63.67  201.24   0 
   1  12  -8  121.69  192.05   0 
   1  14 -11   31.26  150.02   0 
   1  14 -10   99.13  184.21   0 
   1  15 -12   24.85  175.38   0 
   1  16 -14  146.66  169.69   0 
   1  17 -16   50.73  155.19   0 
   1  18 -25   75.61  123.69   0 
  -7  -4  16   79.14  158.59   0 
  -7  -3  17  194.13  159.60   0 
  -6 -14   1  -51.10  137.39   0 
  -6 -12   5 -151.31  153.69   0 
  -6 -11   7   67.37  163.51   0 
  -6  -9  10   32.63  166.57   0 
  -6  -8  12   82.22  130.44   0 
  -6  -7  13  -89.75  139.50   0 
  -6  -6  14  -35.49  128.15   0 
  -6  -5  15   19.27  164.43   0 
  -6  -4  16  -30.42  140.46   0 
  -6  -3  17    7.18  141.45   0 
  -6  -1  18   44.22  159.65   0 
  -6   1  19  128.11  163.11   0 
  -6   3  20    7.17  174.95   0 
  -6   4  20   53.95  172.51   0 
  -5 -16  -8   20.01  158.95   0 
  -5 -14  -1   97.58  163.21   0 
  -5 -13   2   37.25  134.24   0 
  -5 -12   4  -51.89  129.78   0 
  -5  -9   9  102.83  165.50   0 
  -5  -7  12  263.19  140.00   0 
  -5  -6  13   93.54  143.85   0 
  -5  -4  15   47.95  148.83   0 
  -5  -3  16  -44.49  134.05   0 
  -5  -1  17   32.42  166.51   0 
  -5   1  18  191.78  186.54   0 
  -5   3  19  104.84  179.53   0 
  -5  11  19   77.00  188.39   0 
  -4 -14  -4  146.58  191.33   0 
  -4  -9   7   81.32  191.01   0 
  -4  -7  10 -105.44  168.18   0 
  -4  -6  11   41.60  204.05   0 
  -4  -3  14  143.95  189.70   0 
  -4  -2  15   80.50  154.03   0 
  -4   0  16  177.24  185.70   0 
  -4   2  17   45.41  196.90   0 
  -4   6  18  111.67  180.55   0 
  -4   7  18    6.33  176.38   0 
  -4   8  18   81.45  199.29   0 
  -4  12  17   14.15  262.24   0 
  -3 -16 -24   55.64  233.98   0 
  -3 -15 -13   28.91  172.59   0 
  -3 -13  -5   69.39  187.78   0 
  -3 -12  -2   -4.28  151.13   0 
  -3 -11   0  223.27  190.24   0 
  -3  -9   4  -10.33  191.41   0 
  -3  -8   6   -3.89  158.79   0 
  -3  -7   7  246.91  207.33   0 
  -3  -1  13 -122.50  210.26   0 
  -3   3  15  158.53  207.35   0 
  -3  11  15   14.60  302.06   0 
  -2 -14 -19   13.92  234.32   0 
  -2 -12  -8  215.68  210.63   0 
  -2 -11  -5  243.30  213.40   0 
  -2  -5   6   54.74  238.95   0 
  -2  -4   7   80.35  243.26   0 
  -2  -2   9  224.88  272.71   0 
  -2   1  11  616.92  267.18   0 
  -2   3  12  371.15  237.16   0 
  -2  17   9   81.24  326.95   0 
  -2  18   8   -4.77  271.06   0 
  -2  19   7   78.48  264.63   0 
  -2  22   3  -34.73  225.24   0 
  -1 -12 -26   81.38  449.75   0 
  -1 -12 -25   92.28  414.50   0 
  -1  -5   1 2044.24  281.31   0 
  -1   4   8  143.58  382.40   0 
  -1  15   6   93.07  245.56   0 
  -1  18   3  -57.22  200.88   0 
   0  -9 -34  -21.23  274.44   0 
   0   6   3  -20.26  406.71   0 
   0   7   3   53.15  330.28   0 
   0   8   3   42.49  284.14   0 
   0   9   3  114.44  270.02   0 
   0  17  -3  104.34  180.99   0 
   0  19  -6   10.76  172.99   0 
   0  20  -8  -54.50  175.05   0 
   0  21 -11   69.40  133.01   0 
   1  -4 -35   67.02  201.55   0 
   1  -4 -34   89.16  167.59   0 
   1  -4 -19  126.44  259.19   0 
   1  -3 -38   95.45  170.59   0 
   1  -2 -40   45.09  178.43   0 
   1  -2 -13  412.71  263.26   0 
   1  -1 -11  386.37  311.79   0 
   1   4  -6  833.50  355.57   0 
   1  10  -6  221.59  218.17   0 
   1  14  -9  -27.79  180.43   0 
   1  17 -15   -8.54  131.73   0 
   1  17 -14  -23.67  166.73   0 
   1  18 -19   43.31  130.62   0 
   1  18 -17  -59.46  161.11   0 
  -7  -5  15  -62.04  126.38   0 
  -7  -2  17  222.06  170.54   0 
  -7  -1  18  -84.05  133.86   0 
  -6 -13   2    4.70  169.05   0 
  -6 -12   4   97.06  165.50   0 
  -6 -10   8  -61.81  142.75   0 
  -6  -7  12  -86.68  182.02   0 
  -6  -3  16   80.34  177.56   0 
  -6   0  18   79.74  165.01   0 
  -6   2  19  -89.79  170.79   0 
  -6   5  20  -47.16  173.49   0 
  -6   6  20    2.94  176.91   0 
  -6   7  20   -8.43  180.17   0 
  -6   8  20  -27.39  178.82   0 
  -6   9  20   26.75  165.57   0 
  -5 -16  -9  -26.60  173.22   0 
  -5 -15  -5  128.99  166.80   0 
  -5 -13   1   55.66  129.12   0 
  -5 -11   5 -110.78  168.61   0 
  -5 -10   7   48.15  136.77   0 
  -5  -8  10  145.38  139.32   0 
  -5  -7  11    3.43  184.35   0 
  -5  -3  15  164.68  182.70   0 
  -5  -2  16  117.40  166.55   0 
  -5   2  18  133.49  186.73   0 
  -5   6  19    7.50  210.31   0 
  -5   9  19  120.80  206.75   0 
  -5  10  19   54.72  190.81   0 
  -5  13  18    5.82  225.43   0 
  -4 -16 -13    7.45  188.81   0 
  -4 -14  -5  -67.63  192.74   0 
  -4 -13  -2   59.28  179.02   0 
  -4 -11   3  190.83  153.61   0 
  -4  -8   8   86.60  160.94   0 
  -4  -5  12  186.14  150.57   0 
  -4  -4  13   92.36  154.56   0 
  -4  -1  15   49.96  194.25   0 
  -4   3  17   22.29  203.02   0 
  -4  14  16  100.87  270.45   0 
  -3 -15 -15   61.85  200.47   0 
  -3 -14 -10   30.81  218.37   0 
  -3  -8   5  107.55  201.62   0 
  -3  -6   8  116.17  171.92   0 
  -3  -2  12  182.86  217.23   0 
  -3   1  14  107.82  206.22   0 
  -3   4  15   69.76  244.94   0 
  -2 -14 -21   96.93  270.66   0 
  -2 -14 -20   61.21  234.07   0 
  -2 -12  -9  194.46  247.19   0 
  -2 -11  -6  145.75  249.40   0 
  -2 -10  -3  370.96  213.41   0 
  -2  -9  -1  241.66  226.37   0 
  -2  -7   3   99.18  207.52   0 
  -2   4  12   92.12  265.47   0 
  -2  16  10   92.70  440.61   0 
  -2  20   6   87.94  234.01   0 
  -1 -11 -15   87.99  282.83   0 
  -1 -10 -11   74.10  286.27   0 
  -1  -8  -5  391.87  276.00   0 
  -1  -6  -1  637.50  319.24   0 
  -1  -4   2 1324.28  393.76   0 
  -1   0   6  876.96  340.48   0 
  -1  20   1  147.22  190.14   0 
   0  -9 -35  -10.32  272.98   0 
   0  10   3  288.61  274.04   0 
   0  12   2  -35.10  211.50   0 
   0  14   1   96.70  251.52   0 
   0  15   0  -78.67  210.95   0 
   0  16  -1   81.11  191.87   0 
   0  17  -2   56.40  184.05   0 
   1  -5 -31   94.94  203.85   0 
   1  -5 -30   27.77  214.14   0 
   1  -5 -29  164.82  204.88   0 
   1  -5 -28   29.84  208.15   0 
   1  -5 -27   10.01  221.00   0 
   1  -5 -26  298.78  232.53   0 
   1  -5 -25  123.87  231.18   0 
   1  -5 -23  185.22  265.50   0 
   1  -4 -37   47.28  200.40   0 
   1  -4 -36   19.41  169.17   0 
   1  -4 -18  110.73  264.08   0 
   1  -3 -39  -57.58  179.54   0 
   1  -3 -15  422.40  247.08   0 
   1   1  -8  158.24  374.73   0 
   1   2  -7  379.86  388.09   0 
   1   6  -5  245.24  233.97   0 
   1   8  -5  -38.56  214.67   0 
   1   9  -5 1735.55  253.69   0 
   1  10  -5  485.27  224.02   0 
   1  11  -6  -57.99  171.11   0 
   1  12  -6   48.03  201.08   0 
   1  13  -7  112.14  197.39   0 
   1  15  -9   19.40  178.37   0 
   1  16 -11  108.24  175.37   0 
   1  18 -16   78.02  135.12   0 
   1  18 -15  133.78  168.01   0 
   1  19 -20   83.05  130.97   0 
   1  19 -19  136.77  181.38   0 
   2   4 -27   22.16  176.67   0 
   2   5 -29  131.39  172.49   0 
   2   5 -27    7.50  142.95   0 
   2   6 -30   16.94  137.57   0 
   2   6 -28   34.94  136.30   0 
   2   6 -27   80.44  139.97   0 
   2   6 -26  104.42  144.73   0 
   2   6 -25   19.92  152.90   0 
   2   7 -32   39.09  178.02   0 
   2   7 -25   73.27  158.74   0 
   2   7 -23   81.37  157.45   0 
   2   7 -21   -3.80  195.49   0 
   2   8 -31  -14.55  143.42   0 
   2   8 -28   58.02  136.69   0 
   2   8 -25  -44.49  158.88   0 
   2   8 -22  266.79  192.29   0 
   2   9 -31   82.20  174.55   0 
   2   9 -29  -34.03  139.87   0 
   2   9 -28   36.19  140.06   0 
   2   9 -27   92.33  138.11   0 
   2   9 -26    8.14  151.06   0 
   2   9 -24   95.63  151.20   0 
   2   9 -23   91.27  185.38   0 
   2   9 -22  183.48  187.63   0 
   2  10 -31   26.14  172.70   0 
   2  10 -28   48.19  135.29   0 
   2  10 -27  -18.55  145.61   0 
   2  10 -26   44.33  142.55   0 
   2  10 -25  106.73  175.87   0 
   2  10 -24   39.92  180.49   0 
   2  11 -29   42.47  162.47   0 
   2  11 -25   64.01  175.55   0 
  -7  -8  10  170.55  171.09   0 
  -7  -7  12  102.44  135.70   0 
  -7  -6  13   41.17  139.92   0 
  -7  -5  14  101.31  146.62   0 
  -7  -4  15   -8.92  134.55   0 
  -7  -3  16  183.62  137.28   0 
  -7  -1  17   22.16  169.79   0 
  -7   0  18  132.60  139.59   0 
  -6 -14  -2   61.07  180.92   0 
  -6 -14  -1  124.75  144.87   0 
  -6 -13   1  104.22  164.72   0 
  -6 -11   5    3.75  173.27   0 
  -6 -10   7   -9.15  171.06   0 
  -6  -8  10 -101.08  180.44   0 
  -6  -5  14  -56.97  134.03   0 
  -6  -4  15  141.51  146.86   0 
  -6  -1  17  -76.01  176.90   0 
  -6   1  18   59.99  170.61   0 
  -6   3  19  -20.02  172.69   0 
  -6   4  19  179.99  180.45   0 
  -5 -16 -10   -9.67  179.44   0 
  -5 -15  -6   62.61  178.50   0 
  -5 -14  -3  102.06  171.10   0 
  -5 -13   0  101.03  146.88   0 
  -5 -12   2   72.68  161.57   0 
  -5 -11   4   97.66  176.05   0 
  -5 -10   6  146.37  171.13   0 
  -5  -9   8    4.61  144.31   0 
  -5  -6  12  -45.09  149.75   0 
  -5  -5  13  170.14  153.92   0 
  -5  -4  14   53.43  152.19   0 
  -5  -1  16   22.67  172.98   0 
  -5   0  17  125.13  141.22   0 
  -5   3  18  110.24  183.27   0 
  -5   7  19  116.15  173.42   0 
  -5   8  19  140.56  176.35   0 
  -4 -16 -15  -18.79  201.65   0 
  -4 -16 -14  -83.57  185.92   0 
  -4 -15 -10  -58.25  181.05   0 
  -4 -14  -6   -9.80  195.34   0 
  -4 -12   0  148.89  145.94   0 
  -4 -10   4  182.19  189.99   0 
  -4  -9   6  150.09  151.98   0 
  -4  -7   9   -1.32  172.06   0 
  -4  -6  10   -6.85  214.35   0 
  -4  -5  11  153.37  213.00   0 
  -4  -4  12 -128.72  209.17   0 
  -4  -3  13  133.74  194.81   0 
  -4  -2  14  203.06  158.63   0 
  -4   1  16   47.62  160.80   0 
  -4   4  17  237.14  208.08   0 
  -4  11  17   11.79  243.38   0 
  -4  17  14    2.62  354.98   0 
  -3 -15 -16  108.49  205.34   0 
  -3 -14 -11   80.40  215.00   0 
  -3 -13  -7  -33.39  192.02   0 
  -3  -7   6   45.31  213.16   0 
  -3  -5   9   65.75  178.90   0 
  -3  -4  10  114.32  180.32   0 
  -3  -3  11  116.12  178.72   0 
  -3   0  13   56.83  217.19   0 
  -3   2  14   45.00  215.51   0 
  -3   5  15  161.74  240.55   0 
  -3  10  15   84.01  274.02   0 
  -3  15  13   38.34  441.64   0 
  -2 -14 -22   54.44  264.46   0 
  -2 -13 -14   83.21  212.31   0 
  -2  -6   4  155.35  217.16   0 
  -2   0  10   75.17  283.98   0 
  -2   2  11  100.46  265.03   0 
  -2   5  12  179.72  265.93   0 
  -2  10  12  203.97  426.53   0 
  -2  21   5   -3.06  230.60   0 
  -1  -9  -8  718.94  275.87   0 
  -1  -7  -3  984.54  281.65   0 
  -1  -3   3 2194.45  366.41   0 
  -1  -2   4  -53.93  450.77   0 
  -1  -1   5  -21.98  364.95   0 
  -1   2   7  201.78  444.99   0 
  -1  12   8   26.62  349.92   0 
  -1  14   7    6.16  278.00   0 
  -1  21   0   20.04  191.10   0 
  -1  22  -2  168.59  175.50   0 
   0  -9 -36   16.54  280.64   0 
   0   5   3 8940.25  549.39   0 
   0  13   2  159.21  246.44   0 
   0  19  -4  131.97  188.59   0 
   0  20  -6  194.65  179.05   0 
   0  21  -8   38.09  176.17   0 
   0  22 -11   -3.71  148.12   0 
   0  22 -10   10.99  172.74   0 
   1  -5 -34   19.41  203.56   0 
   1  -5 -33   21.35  214.88   0 
   1  -5 -32   50.96  213.34   0 
   1  -5 -22   77.26  241.56   0 
   1  -4 -17   87.77  308.18   0 
   1  -3 -14 1514.49  308.18   0 
   1  -2 -12   85.79  333.04   0 
   1   0  -9  -34.58  280.46   0 
   1   3  -6  302.03  320.21   0 
   1   5  -5 2295.05  271.34   0 
   1  11  -5  122.91  214.28   0 
   1  13  -6   21.52  208.60   0 
   1  14  -7   93.50  179.84   0 
   1  15  -8  108.86  194.20   0 
   1  17 -12   48.99  154.14   0 
   1  18 -14   47.62  139.07   0 
   1  19 -16   41.44  164.55   0 
   1  20 -19  131.70  176.23   0 
   2   3 -32  -36.49  190.68   0 
   2   3 -31  -96.83  188.82   0 
   2   3 -29  -21.29  186.53   0 
   2   3 -28   84.36  187.28   0 
   2   3 -27   65.16  185.44   0 
   2   3 -24  268.20  187.49   0 
   2   4 -34    7.86  172.02   0 
   2   4 -33   84.84  175.47   0 
   2   4 -31  -11.62  144.56   0 
   2   4 -23   51.68  160.84   0 
   2   4 -21  131.54  201.04   0 
   2   5 -34  115.37  133.36   0 
   2   5 -33   83.82  138.23   0 
   2   5 -20   72.64  207.83   0 
   2   6 -37   -3.32  177.40   0 
   2   6 -35   45.63  136.46   0 
   2   6 -21  185.38  164.88   0 
   2   6 -20   -9.22  168.35   0 
   2   6 -19   -9.69  213.17   0 
   2   7 -20  101.20  158.39   0 
   2   7 -19   69.91  209.17   0 
   2   8 -37   26.38  166.70   0 
   2   8 -36    4.04  163.52   0 
   2   8 -20   85.16  161.01   0 
   2   8 -19  164.79  213.72   0 
   2   9 -36  123.65  166.12   0 
   2   9 -20  113.48  159.29   0 
   2  10 -21  106.75  149.65   0 
   2  11 -34  -22.80  163.02   0 
   2  11 -33   65.39  131.39   0 
   2  11 -31  -37.85  138.79   0 
   2  11 -30  -26.21  136.66   0 
   2  11 -23  -40.78  147.06   0 
   2  11 -22  191.24  145.29   0 
   2  11 -20  241.70  188.31   0 
   2  12 -33   -3.00  176.15   0 
   2  12 -32  -10.49  172.64   0 
   2  12 -30  -49.16  142.66   0 
   2  12 -29  154.85  138.63   0 
   2  12 -28  101.84  145.86   0 
   2  12 -27  -33.84  143.32   0 
   2  12 -25  124.83  150.53   0 
   2  12 -23  172.78  176.85   0 
   2  12 -22   67.64  180.56   0 
   2  13 -30  148.58  167.85   0 
   2  13 -29  177.67  174.16   0 
   2  13 -27   66.77  175.21   0 
   2  13 -26  132.70  182.31   0 
  -7  -7  11   27.37  139.97   0 
  -7  -6  12  151.16  176.73   0 
  -7  -5  13   61.65  168.56   0 
  -7  -3  15  -78.70  161.97   0 
  -7  -2  16  -43.60  139.95   0 
  -7   1  18  -58.81  142.06   0 
  -6 -14  -3  108.65  174.02   0 
  -6 -13   0  126.70  176.98   0 
  -6 -12   2   80.60  168.67   0 
  -6 -10   6  223.11  178.70   0 
  -6  -9   8  209.90  140.65   0 
  -6  -7  11  123.84  145.37   0 
  -6  -6  12  189.37  151.80   0 
  -6  -5  13  168.25  172.09   0 
  -6  -4  14 -109.45  172.21   0 
  -6  -3  15  120.71  142.01   0 
  -6  -2  16   76.34  152.93   0 
  -6   2  18  167.07  178.40   0 
  -6   5  19  -39.13  168.41   0 
  -6   6  19   96.74  182.74   0 
  -6  10  19  115.62  203.46   0 
  -5 -16 -11   14.36  149.46   0 
  -5 -15  -7   34.71  140.60   0 
  -5 -13  -1    7.22  144.37   0 
  -5 -10   5  183.46  179.18   0 
  -5  -9   7    4.36  142.42   0 
  -5  -7  10  -24.89  149.89   0 
  -5  -6  11   37.78  184.85   0 
  -5  -5  12   95.81  190.95   0 
  -5  -4  13  145.78  192.78   0 
  -5  -3  14  196.60  196.71   0 
  -5  -2  15   76.28  148.08   0 
  -5   1  17  111.76  135.22   0 
  -5  12  18  177.17  200.74   0 
  -4 -16 -16  -23.43  189.54   0 
  -4  -8   7   79.92  169.44   0 
  -4  -7   8  -31.87  207.42   0 
  -4   0  15  142.68  156.67   0 
  -4   2  16  114.31  219.70   0 
  -4   5  17  130.07  205.07   0 
  -4   6  17    0.60  194.90   0 
  -4   7  17  143.45  220.38   0 
  -4   8  17   86.37  208.84   0 
  -4   9  17   91.42  208.86   0 
  -4  10  17   18.88  214.51   0 
  -3 -15 -17   55.64  205.47   0 
  -3 -14 -12   55.08  226.43   0 
  -3  -8   4  107.67  210.93   0 
  -3  -6   7  150.73  219.01   0 
  -3  -1  12  619.90  227.56   0 
  -3   6  15   36.42  213.65   0 
  -3   7  15  154.18  242.83   0 
  -3   8  15  109.38  268.48   0 
  -3   9  15  -16.16  260.39   0 
  -3  13  14  111.64  356.68   0 
  -2 -14 -30    5.00  334.91   0 
  -2 -14 -25  116.11  279.85   0 
  -2 -14 -24  119.52  266.09   0 
  -2 -14 -23  -52.50  286.98   0 
  -2 -13 -15  118.63  216.09   0 
  -2 -12 -10  109.02  214.95   0 
  -2 -11  -7   62.42  212.14   0 
  -2  -9  -2  184.75  229.96   0 
  -2  -8   0  166.36  255.15   0 
  -2  -7   2  521.45  220.07   0 
  -2  -4   6  290.32  262.75   0 
  -2  -2   8  499.83  278.53   0 
  -2  -1   9  254.14  237.27   0 
  -2   6  12  174.18  317.00   0 
  -2  22   4   37.13  234.54   0 
  -1 -11 -16   88.49  298.24   0 
  -1  -5   0 3713.04  378.95   0 
  -1   5   8  177.54  447.00   0 
  -1  16   6  167.32  262.34   0 
  -1  17   5   67.56  245.97   0 
  -1  18   4   78.28  208.12   0 
  -1  19   3   78.55  210.05   0 
  -1  20   2  100.02  201.89   0 
  -1  22  -1  144.36  211.53   0 
   0  -9 -37   76.39  295.47   0 
   0  11   3  118.46  233.15   0 
   0  15   1   85.58  250.54   0 
   0  16   0  266.12  199.39   0 
   0  17  -1  226.98  186.21   0 
   0  18  -2   49.69  184.48   0 
   0  20  -5  138.44  183.02   0 
   1  -5 -21   22.29  247.44   0 
   1  -4 -40   86.14  199.57   0 
   1  -4 -39  156.32  173.57   0 
   1  -1 -10   56.80  330.20   0 
   1   4  -5   14.24  297.94   0 
   1   6  -4  661.83  308.30   0 
   1   8  -4  663.02  224.57   0 
   1  10  -4  822.35  236.55   0 
   1  12  -5  211.01  208.89   0 
   1  16  -9  118.98  147.44   0 
   1  18 -12   31.45  184.90   0 
   1  19 -15  -78.16  140.70   0 
   1  20 -18  -14.30  140.08   0 
   2   2 -32  -61.96  199.51   0 
   2   2 -31  245.76  194.11   0 
   2   2 -30   34.48  188.76   0 
   2   2 -29  184.16  187.17   0 
   2   2 -28 -112.92  188.81   0 
   2   2 -27  191.63  196.03   0 
   2   2 -25  274.91  187.53   0 
   2   2 -24  116.66  197.46   0 
   2   3 -36  229.92  179.31   0 
   2   3 -35  -51.27  182.72   0 
   2   3 -33  -79.59  149.57   0 
   2   4 -37   47.16  174.25   0 
   2   4 -36  -59.51  179.57   0 
   2   4 -35  -18.75  140.75   0 
   2   4 -20  168.77  165.47   0 
   2   4 -19   84.28  208.93   0 
   2   5 -38    4.22  178.60   0 
   2   5 -19  150.20  169.59   0 
   2   5 -18   80.79  208.15   0 
   2   6 -38  188.59  174.06   0 
   2   6 -18   85.43  176.45   0 
   2   6 -17  -44.41  215.10   0 
   2   7 -18  191.06  178.53   0 
   2   8 -18   -4.34  171.13   0 
   2   8 -17  121.62  221.42   0 
   2   9 -17   95.80  215.98   0 
   2  10 -18   94.60  166.03   0 
   2  11 -19  128.82  155.32   0 
   2  12 -21  -11.71  150.99   0 
   2  12 -20  -10.22  149.20   0 
   2  12 -19  -35.03  184.63   0 
   2  13 -32  -12.70  138.79   0 
   2  13 -31  -69.01  147.25   0 
   2  13 -25  -41.83  149.67   0 
   2  13 -24    4.15  149.10   0 
   2  13 -22  213.14  149.56   0 
   2  13 -21  137.76  171.51   0 
   2  14 -30  131.31  174.43   0 
   2  14 -28  134.64  134.69   0 
   2  14 -27  259.12  163.99   0 
   2  14 -26  110.38  173.09   0 
   2  14 -25  124.84  183.12   0 
   2  14 -24   26.03  184.45   0 
   2  14 -23 -125.28  175.90   0 
  -7  -9   7  183.05  178.74   0 
  -7  -8   9   76.85  147.15   0 
  -7  -7  10  -55.81  145.19   0 
  -7  -2  15   82.49  166.46   0 
  -7   1  17   79.92  175.84   0 
  -6 -13  -1 -114.56  174.99   0 
  -6 -12   1   57.86  171.32   0 
  -6 -11   4  147.22  138.74   0 
  -6  -8   9  133.29  155.70   0 
  -6  -7  10   96.60  145.21   0 
  -6  -2  15   74.66  182.66   0 
  -6  -1  16  -45.66  141.06   0 
  -6   1  17    7.99  173.27   0 
  -6   3  18  -36.66  180.39   0 
  -6   7  19   50.90  192.26   0 
  -6   8  19   69.46  188.15   0 
  -6   9  19  -63.41  184.80   0 
  -5 -15  -9   40.97  172.66   0 
  -5 -15  -8  -33.80  139.69   0 
  -5 -14  -5  141.10  178.68   0 
  -5 -13  -2  -23.27  143.66   0 
  -5 -11   3   22.28  142.71   0 
  -5  -9   6  -96.15  180.66   0 
  -5  -8   8  -96.59  157.60   0 
  -5  -7   9   60.63  190.69   0 
  -5  -1  15   62.25  184.01   0 
  -5   0  16   68.84  140.02   0 
  -5   2  17  128.22  153.42   0 
  -5   5  18   91.92  191.79   0 
  -5   6  18   -4.69  194.03   0 
  -5   7  18  173.78  209.02   0 
  -5   9  18   31.73  212.16   0 
  -5  10  18  141.27  204.38   0 
  -5  11  18  155.71  203.74   0 
  -5  14  17  129.52  241.71   0 
  -4 -16 -18   31.69  173.28   0 
  -4 -16 -17   39.03  180.70   0 
  -4 -15 -12  -56.84  193.52   0 
  -4 -14  -8  -19.31  186.81   0 
  -4 -13  -4   28.23  157.91   0 
  -4 -12  -2  262.61  187.75   0 
  -4 -10   3  -47.86  158.44   0 
  -4  -5  10   96.63  216.98   0 
  -4  -4  11  124.84  216.24   0 
  -4  -3  12   25.02  206.66   0 
  -4  -2  13 -124.42  207.85   0 
  -4  -1  14  199.04  167.88   0 
  -4   1  15  -11.42  190.31   0 
  -4   3  16   77.38  213.38   0 
  -3 -15 -19  107.28  208.27   0 
  -3 -12  -5  146.05  209.75   0 
  -3 -10   0  140.44  162.57   0 
  -3  -9   2  183.65  165.57   0 
  -3  -7   5   82.71  225.13   0 
  -3  -5   8  -10.21  183.87   0 
  -3  -4   9  177.20  188.85   0 
  -3  -3  10    0.18  191.71   0 
  -3  -2  11  318.86  192.14   0 
  -3   1  13  -85.92  222.85   0 
  -3   3  14  -55.83  239.96   0 
  -2 -14 -29  147.57  333.76   0 
  -2 -14 -28  199.20  323.79   0 
  -2 -14 -27  144.84  298.51   0 
  -2 -14 -26   20.81  306.12   0 
  -2 -13 -16  148.71  245.08   0 
  -2 -12 -11  171.39  254.31   0 
  -2  -6   3  284.50  273.98   0 
  -2  -3   7  115.10  226.12   0 
  -2   1  10   98.15  280.77   0 
  -2   3  11  232.10  294.02   0 
  -2   7  12  125.18  342.33   0 
  -2   9  12  273.70  372.46   0 
  -1 -10 -12  142.76  296.79   0 
  -1  -8  -6  117.95  290.94   0 
  -1  21   1  148.05  201.36   0 
   0  14   2   29.40  252.57   0 
   0  19  -3  -66.91  179.75   0 
   0  20  -4  -96.71  184.58   0 
   0  21  -6    0.37  194.80   0 
   1  -5 -37  168.27  208.21   0 
   1  -5 -20  263.22  263.03   0 
   1  -4 -16   51.36  282.06   0 
   1   1  -7  912.64  411.91   0 
   1   2  -6   67.82  431.18   0 
   1  11  -4   99.06  219.50   0 
   1  12  -4   24.93  212.06   0 
   1  13  -5   50.94  207.23   0 
   1  14  -6  131.28  165.35   0 
   1  16  -8   48.00  159.95   0 
   1  17  -9  148.10  199.10   0 
   1  18 -11  100.62  154.10   0 
   1  18 -10   64.40  193.17   0 
   1  19 -13   54.13  144.26   0 
   1  20 -16  -39.65  143.15   0 
   2   1 -31  205.97  201.10   0 
   2   1 -30   32.89  187.13   0 
   2   1 -29   35.10  196.95   0 
   2   1 -28  -25.37  204.92   0 
   2   1 -27  134.53  208.74   0 
   2   1 -25  266.36  211.68   0 
   2   1 -24   72.02  215.23   0 
   2   2 -36  142.88  178.50   0 
   2   2 -35  156.66  183.99   0 
   2   2 -34  145.24  149.24   0 
   2   2 -22  128.42  209.70   0 
   2   3 -38   32.22  179.57   0 
   2   3 -37  -25.98  189.33   0 
   2   3 -20   79.97  164.70   0 
   2   3 -19  126.24  211.31   0 
   2   4 -39  183.04  175.01   0 
   2   4 -18   57.96  173.51   0 
   2   5 -17  -75.72  171.64   0 
   2   6 -16  436.38  218.43   0 
   2   7 -16   36.54  180.16   0 
   2   7 -15  135.03  218.42   0 
   2   8 -16   96.32  186.14   0 
   2   8 -15  -72.89  216.46   0 
   2   9 -16   -9.70  185.63   0 
   2   9 -15  -63.88  219.60   0 
   2  11 -17  154.31  163.52   0 
   2  11 -16  106.24  205.90   0 
   2  12 -18  -96.02  157.46   0 
   2  12 -17  -50.12  198.76   0 
   2  13 -18  134.39  197.69   0 
   2  14 -22   56.93  143.03   0 
   2  14 -21   41.45  147.42   0 
   2  14 -20  126.37  185.10   0 
   2  15 -28  186.59  141.96   0 
   2  15 -27  -35.00  140.39   0 
   2  15 -25  -71.15  146.23   0 
   2  15 -22  151.06  169.45   0 
  -7  -9   6  281.38  184.23   0 
  -7  -4  13   76.55  129.64   0 
  -7  -3  14 -131.92  135.36   0 
  -7   0  16   10.56  149.13   0 
  -7   2  17  183.24  178.37   0 
  -6 -13  -2   25.11  144.50   0 
  -6 -12   0   81.74  175.95   0 
  -6 -11   3  155.06  139.94   0 
  -6  -9   6  -82.66  179.26   0 
  -6  -8   8   69.17  160.49   0 
  -6  -7   9  109.89  189.19   0 
  -6  -5  12 -141.80  146.52   0 
  -6   0  16   72.22  139.48   0 
  -6   2  17   90.68  181.69   0 
  -6   4  18   73.20  154.70   0 
  -6   5  18  116.88  184.03   0 
  -5 -15 -10  -18.53  173.37   0 
  -5 -14  -6   94.16  178.62   0 
  -5 -13  -3   85.47  167.18   0 
  -5 -10   4   43.96  149.37   0 
  -5  -8   7  236.16  188.81   0 
  -5  -6  10  -15.56  149.51   0 
  -5  -5  11  128.45  150.52   0 
  -5  -4  12  191.85  202.23   0 
  -5  -3  13 -102.91  200.70   0 
  -5  -2  14   12.17  154.09   0 
  -5   1  16   65.74  153.93   0 
  -5   3  17   43.99  159.47   0 
  -5  13  17   10.59  230.14   0 
  -4 -16 -19   -5.62  173.20   0 
  -4 -15 -13  169.08  193.92   0 
  -4 -14  -9  129.77  191.72   0 
  -4 -11   0  140.22  158.43   0 
  -4 -10   2  199.65  206.66   0 
  -4  -7   7  -28.00  223.25   0 
  -4   0  14   49.48  209.86   0 
  -4   2  15   31.55  202.46   0 
  -4   4  16  -34.05  219.64   0 
  -4  15  15   -2.86  287.35   0 
  -3 -15 -21   86.46  229.42   0 
  -3 -15 -20  -63.62  209.29   0 
  -3 -14 -14  -60.63  206.88   0 
  -3 -14 -13   75.68  194.55   0 
  -3 -13  -9  214.64  199.55   0 
  -3 -12  -6  181.50  204.60   0 
  -3 -11  -3  129.95  221.73   0 
  -3 -10  -1  129.11  212.23   0 
  -3  -8   3  142.76  219.05   0 
  -3   4  14  219.92  232.95   0 
  -2  -9  -3   84.47  236.07   0 
  -2  -7   1  611.16  277.90   0 
  -2  -5   4  158.10  269.35   0 
  -2   8  12  200.62  332.71   0 
  -2  19   8   35.44  282.17   0 
  -2  20   7   79.62  301.99   0 
  -2  21   6   12.97  266.80   0 
  -1 -11 -17   69.50  328.10   0 
  -1  -9  -9  645.46  295.72   0 
  -1  -7  -4  963.72  294.65   0 
  -1  -6  -2 1260.52  335.52   0 
  -1  -4   1 9999.99  468.99   0 
  -1   1   6  411.05  428.35   0 
  -1  13   8  114.17  360.02   0 
  -1  15   7  118.79  289.98   0 
  -1  22   0   18.17  201.95   0 
   0  13   3  172.28  253.67   0 
   0  16   1   36.30  240.83   0 
   0  17   0  -26.31  191.09   0 
   0  18  -1   52.16  184.50   0 
   0  19  -2  114.25  186.07   0 
   0  21  -5   81.47  185.58   0 
   0  22  -7  -36.04  192.88   0 
   1  -6 -32  -50.56  254.83   0 
   1  -6 -31  102.53  218.22   0 
   1  -6 -28   -6.08  224.81   0 
   1  -6 -27   71.24  254.51   0 
   1  -6 -26   79.03  258.52   0 
   1  -6 -25   65.51  274.89   0 
   1  -5 -39  103.90  202.30   0 
   1  -5 -19  175.44  310.56   0 
   1  -3 -13  514.30  309.30   0 
   1  -2 -11  434.53  327.31   0 
   1   0  -8  119.25  318.21   0 
   1   3  -5  572.18  348.86   0 
   1   8  -3  374.69  287.38   0 
   1   9  -3  304.96  266.10   0 
   1  14  -5  209.80  197.00   0 
   1  15  -6  -48.73  166.92   0 
   1  16  -7  134.44  159.05   0 
   1  19 -11   37.49  184.77   0 
   1  20 -14  119.56  147.80   0 
   1  20 -13  146.82  181.00   0 
   2   0 -32  160.28  198.92   0 
   2   0 -31  -36.45  201.08   0 
   2   0 -30  169.80  196.18   0 
   2   0 -28 -109.08  195.64   0 
   2   0 -27  379.44  217.62   0 
   2   0 -26  212.21  214.90   0 
   2   1 -36  129.57  193.75   0 
   2   1 -35   88.45  185.33   0 
   2   1 -34 -128.62  183.16   0 
   2   1 -23   -2.24  206.22   0 
   2   1 -22   67.64  217.59   0 
   2   2 -37  -24.46  141.75   0 
   2   2 -20   -7.88  178.55   0 
   2   2 -19  418.14  221.39   0 
   2   3 -39  -73.78  136.39   0 
   2   3 -18  126.91  181.80   0 
   2   4 -17  264.14  179.16   0 
   2   4 -16   60.85  230.22   0 
   2   5 -16   28.40  184.85   0 
   2   5 -15  162.44  229.83   0 
   2   9 -14  -73.95  221.97   0 
   2  10 -15  167.26  178.30   0 
   2  10 -14  137.64  219.62   0 
   2  11 -15  164.21  166.22   0 
   2  12 -15  167.33  205.01   0 
   2  13 -17  129.19  166.21   0 
   2  14 -18   58.50  186.46   0 
   2  14 -17  -65.79  190.31   0 
   2  15 -21  -20.54  140.24   0 
   2  15 -19   64.99  187.40   0 
   2  16 -25   -4.97  144.46   0 
   2  16 -24   48.44  140.34   0 
   2  16 -23  -26.79  168.88   0 
   2  16 -22  157.31  179.12   0 
  -7  -9   5   59.98  180.42   0 
  -7  -6  10  128.08  143.87   0 
  -7  -5  11  138.64  145.41   0 
  -7  -4  12   -4.76  134.63   0 
  -7  -3  13   59.05  136.73   0 
  -7  -2  14  124.81  140.30   0 
  -7   1  16   73.74  149.27   0 
  -7   3  17   43.89  148.87   0 
  -6 -12  -1  178.44  180.43   0 
  -6 -11   2  146.33  148.80   0 
  -6  -8   7   36.76  190.55   0 
  -6  -5  11   45.62  147.55   0 
  -6  -4  12  -41.77  184.49   0 
  -6  -3  13  -83.87  184.21   0 
  -6  -2  14  -33.55  155.71   0 
  -6  -1  15  -38.75  130.31   0 
  -6   1  16   50.37  184.90   0 
  -6   8  18   -5.99  194.90   0 
  -6   9  18   84.86  186.25   0 
  -6  10  18   78.22  180.22   0 
  -5 -15 -11  -99.75  172.24   0 
  -5 -13  -4  121.77  190.92   0 
  -5 -12  -1   73.07  142.32   0 
  -5 -11   1  120.53  148.46   0 
  -5  -9   5  -24.12  155.86   0 
  -5  -7   8  -89.72  157.43   0 
  -5  -6   9 -105.80  193.00   0 
  -5   2  16  136.62  194.91   0 
  -5  12  17   62.69  232.02   0 
  -5  15  16   80.03  273.00   0 
  -4 -15 -14   44.09  202.99   0 
  -4 -14 -10   40.11  191.51   0 
  -4 -13  -6   31.78  200.28   0 
  -4 -11  -1  222.47  194.82   0 
  -4  -5   9   11.01  223.07   0 
  -4  -4  10  166.30  222.00   0 
  -4  -3  11  390.54  214.18   0 
  -4  -2  12  -10.70  210.16   0 
  -4  -1  13   22.84  171.64   0 
  -4   5  16   -4.86  220.99   0 
  -4   6  16  229.04  244.64   0 
  -4  11  16  131.85  243.64   0 
  -4  12  16  152.01  232.38   0 
  -4  18  13  116.56  401.97   0 
  -3 -15 -23   52.67  239.09   0 
  -3 -15 -22   29.98  205.44   0 
  -3 -14 -15  176.07  226.74   0 
  -3 -13 -10  167.02  194.19   0 
  -3  -7   4  160.20  231.71   0 
  -3  -5   7  114.92  186.56   0 
  -3  -4   8  173.94  237.37   0 
  -3  -3   9  124.45  238.18   0 
  -3  -2  10  227.49  243.77   0 
  -3  -1  11  175.24  199.78   0 
  -3   2  13   76.14  184.46   0 
  -3   5  14  120.46  223.99   0 
  -3  12  14   26.18  332.61   0 
  -2 -13 -17  -11.48  233.46   0 
  -2 -12 -12   66.32  227.28   0 
  -2  -8  -1   35.48  214.71   0 
  -2  -4   5   97.37  281.87   0 
  -2   0   9  475.97  251.22   0 
  -2   4  11   25.21  294.70   0 
  -2  18   9   39.90  363.29   0 
  -2  22   5   29.86  271.71   0 
  -1  17   6  108.71  302.42   0 
  -1  18   5  -30.20  256.73   0 
  -1  19   4  -33.89  224.50   0 
  -1  20   3   66.12  202.87   0 
  -1  21   2  147.75  204.86   0 
   0   8   4   45.95  311.94   0 
   0   9   4  136.31  295.64   0 
   0  10   4  117.37  272.00   0 
   0  15   2   53.84  220.93   0 
   0  22  -6  123.93  196.53   0 
   1  -6 -35  127.70  248.38   0 
   1  -6 -34   66.54  213.18   0 
   1  -6 -24   72.77  278.46   0 
   1  -4 -15   71.46  336.43   0 
   1  -1  -9  207.23  374.10   0 
   1   6  -3  843.47  330.73   0 
   1  11  -3  207.13  183.51   0 
   1  12  -3   81.48  238.90   0 
   1  14  -4   28.80  229.27   0 
   1  15  -5  114.54  211.13   0 
   1  16  -6  158.71  194.92   0 
   1  17  -7  -44.12  193.19   0 
   1  19 -10   29.95  182.07   0 
   2   0 -34  -82.45  187.25   0 
   2   0 -33  -66.32  196.03   0 
   2   0 -24  -66.31  224.42   0 
   2   0 -23  248.46  216.84   0 
   2   1 -39  -22.98  175.66   0 
   2   1 -37   20.55  150.28   0 
   2   1 -21  -44.92  177.97   0 
   2   2 -18  166.22  230.01   0 
   2   3 -17   58.52  186.23   0 
   2   3 -16  -18.86  240.20   0 
   2   4 -15  222.08  243.10   0 
   2   5 -14  -11.27  244.40   0 
   2   6 -14   76.55  185.48   0 
   2   7 -13    8.56  229.47   0 
   2   8 -13   35.32  182.50   0 
   2   9 -13  126.25  181.57   0 
   2  11 -14  -12.52  167.74   0 
   2  11 -13   39.02  218.01   0 
   2  12 -14   96.75  204.56   0 
   2  13 -15  -21.99  166.69   0 
   2  14 -16   78.26  188.01   0 
   2  15 -18   88.55  153.44   0 
   2  15 -17  -31.14  183.47   0 
   2  16 -20  -18.03  147.68   0 
   2  17 -24  -26.97  140.23   0 
   2  17 -23   29.76  132.63   0 
   2  17 -22  107.85  169.47   0 
  -7  -9   4   42.03  182.55   0 
  -7  -8   6 -115.16  184.14   0 
  -7  -7   8  208.17  148.05   0 
  -7  -6   9   89.39  147.59   0 
  -7  -2  13   60.24  189.31   0 
  -7  -1  14   39.04  146.81   0 
  -7   2  16  119.50  148.84   0 
  -6 -13  -4  -60.04  149.11   0 
  -6 -12  -2  202.69  180.25   0 
  -6  -9   5   15.44  141.28   0 
  -6  -8   6  128.36  185.38   0 
  -6  -7   8  -36.55  158.12   0 
  -6  -6   9  -29.66  183.63   0 
  -6  -1  14  165.42  176.22   0 
  -6   0  15  165.06  144.35   0 
  -6   4  17   10.01  151.30   0 
  -5 -15 -12   47.32  178.87   0 
  -5 -10   2  145.29  191.19   0 
  -5  -9   4  101.55  204.51   0 
  -5  -8   6   24.54  154.48   0 
  -5  -7   7  133.10  195.57   0 
  -5  -5  10   94.64  163.94   0 
  -5  -4  11   22.77  169.71   0 
  -5  -3  12   76.71  167.61   0 
  -5  -2  13   -2.96  161.47   0 
  -5   1  15   91.89  199.35   0 
  -5   3  16  122.54  198.63   0 
  -5   6  17  -18.89  205.46   0 
  -5   7  17  111.13  199.86   0 
  -5   8  17    4.92  228.55   0 
  -5  10  17  231.32  210.69   0 
  -4 -15 -16  149.54  232.54   0 
  -4 -15 -15   58.43  208.15   0 
  -4 -14 -11   96.92  192.74   0 
  -4 -13  -7  -40.04  209.85   0 
  -4 -10   1   56.90  173.07   0 
  -4  -7   6  172.02  181.49   0 
  -4   0  13  232.98  214.91   0 
  -4   1  14  184.71  169.82   0 
  -4   3  15 -113.25  184.39   0 
  -4   7  16  110.46  206.74   0 
  -4   9  16  113.43  226.73   0 
  -4  10  16   -2.22  230.65   0 
  -4  14  15   19.12  313.32   0 
  -3 -15 -25  185.92  257.63   0 
  -3 -15 -24   82.21  223.88   0 
  -3 -14 -16  159.26  222.03   0 
  -3 -13 -11  -62.12  209.94   0 
  -3  -8   2  162.77  228.16   0 
  -3   1  12  380.99  240.53   0 
  -3   3  13  155.00  243.12   0 
  -3   6  14  119.72  265.76   0 
  -2 -13 -18  125.67  239.95   0 
  -2 -12 -13   13.76  258.84   0 
  -2 -11  -9   -3.81  228.73   0 
  -2 -10  -6  297.10  249.87   0 
  -2  -6   2  144.82  244.18   0 
  -2  -3   6  121.38  248.53   0 
  -2  -2   7  201.93  252.81   0 
  -2  -1   8  107.00  254.25   0 
  -2   2  10  131.92  301.67   0 
  -1 -11 -18   77.20  339.83   0 
  -1 -10 -13  242.72  303.83   0 
  -1  -8  -7  345.24  301.90   0 
  -1  -3   2  406.36  391.86   0 
  -1   0   5  -33.71  461.62   0 
  -1   3   7 1812.35  438.29   0 
  -1  22   1   60.63  210.34   0 
   0   4   3 4272.87  659.71   0 
   0   7   4   83.65  396.65   0 
   0  11   4  -42.09  291.20   0 
   0  14   3    2.21  265.55   0 
   0  17   1  234.75  202.40   0 
   0  18   0  -49.40  193.33   0 
   0  19  -1   63.06  193.53   0 
   0  20  -2   86.32  228.21   0 
   1  -6 -37   74.74  238.92   0 
   1  -6 -36  132.91  210.73   0 
   1  -6 -23  409.28  296.16   0 
   1  -5 -18  223.57  326.36   0 
   1   5  -3   95.30  368.06   0 
   1   8  -2  331.53  303.11   0 
   1   9  -2  546.18  281.27   0 
   1  10  -2   85.97  258.24   0 
   1  13  -3   50.87  233.09   0 
   1  15  -4  140.97  215.12   0 
   1  16  -5   12.14  214.07   0 
   1  20 -10   79.65  185.18   0 
   1  21 -13   98.05  152.16   0 
   2  -1 -34  159.94  229.10   0 
   2  -1 -33  200.27  192.40   0 
   2  -1 -32  222.54  202.27   0 
   2  -1 -31  146.39  203.34   0 
   2  -1 -30  241.69  210.65   0 
   2  -1 -29  214.11  201.78   0 
   2  -1 -28   90.36  208.80   0 
   2  -1 -26  218.39  224.12   0 
   2   0 -38  -21.06  195.09   0 
   2   0 -21  116.49  221.50   0 
   2   1 -19  489.64  230.97   0 
   2   2 -17   65.16  237.33   0 
   2   3 -15   38.39  255.09   0 
   2   4 -14  159.62  252.75   0 
   2   5 -13    8.37  247.53   0 
   2   6 -13  607.96  197.61   0 
   2   7 -12  201.83  233.37   0 
   2   8 -12   90.55  185.80   0 
   2   9 -12  150.73  186.47   0 
   2  12 -13  -88.29  169.71   0 
   2  13 -14   89.07  170.06   0 
   2  14 -15  128.47  154.94   0 
   2  15 -16  -53.40  158.78   0 
   2  15 -15  -38.99  193.06   0 
   2  16 -18   11.69  152.84   0 
   2  16 -17   42.64  187.57   0 
  -7  -8   5  112.87  187.10   0 
  -7  -7   7    6.10  149.37   0 
  -7  -6   8   25.24  181.82   0 
  -7  -1  13  -43.33  185.36   0 
  -7   0  14  -10.95  188.52   0 
  -7   2  15 -119.79  190.81   0 
  -7   3  16 -132.04  153.94   0 
  -7   4  16  392.31  184.49   0 
  -6 -13  -5   37.07  155.70   0 
  -6 -10   2  -35.56  155.01   0 
  -6  -9   4 -153.35  146.06   0 
  -6  -7   7   84.55  151.48   0 
  -6  -5  10  -97.06  157.04   0 
  -6  -4  11  -78.74  156.31   0 
  -6  -3  12 -103.04  151.29   0 
  -6  -2  13   63.72  164.00   0 
  -6   0  14   89.14  186.58   0 
  -6   1  15   19.44  157.58   0 
  -6   3  16  151.99  185.68   0 
  -6   7  17   49.78  208.20   0 
  -6  11  17  166.47  220.03   0 
  -5 -14 -10  -46.26  182.66   0 
  -5 -14  -9  -64.08  151.99   0 
  -5 -12  -3   -8.91  155.72   0 
  -5  -9   3  -58.11  207.95   0 
  -5  -8   5  228.95  205.07   0 
  -5  -6   8  -41.81  168.10   0 
  -5  -5   9   66.33  208.73   0 
  -5  -1  13   75.24  202.18   0 
  -5   0  14  164.75  160.70   0 
  -5  14  16  115.54  259.80   0 
  -4 -15 -17  102.67  191.70   0 
  -4 -14 -12  140.69  194.49   0 
  -4 -11  -2  169.04  168.88   0 
  -4 -10   0  292.69  177.00   0 
  -4  -8   4   71.21  173.59   0 
  -4  -6   7   91.64  185.30   0 
  -4  -5   8   33.66  228.58   0 
  -4  -4   9   38.44  231.25   0 
  -4  -2  11  216.32  219.23   0 
  -4  -1  12  233.18  212.18   0 
  -4   2  14    9.12  233.90   0 
  -4   4  15  153.23  236.13   0 
  -4  16  14  119.43  339.28   0 
  -3 -15 -26   22.30  230.63   0 
  -3 -13 -12  149.89  231.19   0 
  -3 -11  -5  183.99  213.77   0 
  -3  -7   3  179.64  242.70   0 
  -3  -5   6  -37.26  240.96   0 
  -3   0  11    0.94  241.74   0 
  -3   7  14   81.56  257.68   0 
  -3   8  14   65.88  295.27   0 
  -3  10  14   75.96  312.50   0 
  -2 -13 -19  204.72  264.34   0 
  -2 -11 -10  391.97  272.04   0 
  -2  -9  -4   78.97  236.97   0 
  -2  -8  -2   80.40  271.31   0 
  -2  -7   0  332.99  236.20   0 
  -2  -5   3 -127.82  287.08   0 
  -2   5  11  796.14  335.81   0 
  -1  -9 -10  159.76  297.89   0 
  -1  -7  -5 1144.34  332.61   0 
  -1  -2   3  762.37  414.60   0 
  -1  -1   4  188.63  416.12   0 
  -1   6   8   50.50  567.70   0 
  -1  14   8   75.57  365.13   0 
  -1  16   7  103.30  304.23   0 
   0 -10 -32  121.36  431.30   0 
   0 -10 -31  103.81  430.34   0 
   0 -10 -30  139.21  504.99   0 
   0  15   3   70.37  262.22   0 
   0  21  -3   68.37  202.37   0 
   0  22  -4 -123.02  233.83   0 
   1  -6 -38   37.24  236.86   0 
   1  -3 -12  177.59  340.81   0 
   1  -2 -10   52.67  427.67   0 
   1   0  -7   72.67  422.72   0 
   1   1  -6  253.82  364.14   0 
   1   2  -5  291.73  383.78   0 
   1   3  -4   -1.69  460.54   0 
   1  12  -2  184.69  220.91   0 
   1  14  -3  140.50  232.48   0 
   1  17  -5   12.43  205.25   0 
   1  19  -8  -26.96  191.22   0 
   1  21 -11  -50.28  190.60   0 
   2  -1 -37  149.77  207.23   0 
   2  -1 -36   76.45  204.91   0 
   2  -1 -35  113.91  201.73   0 
   2  -1 -25  265.13  240.87   0 
   2  -1 -23   26.91  247.77   0 
   2   1 -18   -1.60  193.28   0 
   2   3 -14    3.86  262.29   0 
   2   4 -13  159.12  261.60   0 
   2   6 -12  108.73  200.39   0 
   2   7 -11   84.42  247.24   0 
   2   8 -11   92.61  190.78   0 
   2   9 -11  -96.89  182.48   0 
   2  10 -11  361.96  187.00   0 
   2  11 -11  -83.80  224.55   0 
   2  12 -12   16.88  166.70   0 
   2  13 -12  220.89  213.98   0 
   2  14 -13   40.62  162.06   0 
   2  16 -16  171.39  149.04   0 
   2  16 -15   11.65  184.15   0 
   2  17 -18   32.94  157.60   0 
   2  18 -20   61.71  159.10   0 
  -7  -9   3   73.22  161.04   0 
  -7  -8   4   46.95  190.72   0 
  -7  -7   6   33.05  147.10   0 
  -7  -6   7  -58.27  189.64   0 
  -7  -5   9  158.66  152.13   0 
  -7  -4  10   73.94  148.96   0 
  -7  -3  11  -29.79  144.03   0 
  -7  -2  12  252.87  154.27   0 
  -7   1  14   45.30  190.95   0 
  -6 -12  -4  100.28  194.26   0 
  -6 -11  -1  -83.99  157.18   0 
  -6 -10   1 -109.78  194.66   0 
  -6  -9   3  223.61  158.85   0 
  -6  -8   5  124.69  150.38   0 
  -6  -7   6  134.34  192.25   0 
  -6  -6   8 -110.70  164.79   0 
  -6  -4  10  131.10  194.43   0 
  -6  -3  11   11.00  192.81   0 
  -6  -2  12  176.27  195.70   0 
  -6  -1  13  -94.75  151.82   0 
  -6   2  15  236.99  204.24   0 
  -6   5  16  -48.07  194.54   0 
  -6   8  17   48.64  207.60   0 
  -6   9  17   60.81  205.22   0 
  -6  10  17   43.85  191.96   0 
  -5 -12  -4   65.58  199.41   0 
  -5 -10   1   28.04  165.43   0 
  -5  -7   6  153.26  167.54   0 
  -5  -4  10  113.14  172.43   0 
  -5  -3  11  144.38  178.02   0 
  -5  -2  12  126.40  170.33   0 
  -5   3  15  177.55  207.05   0 
  -5  13  16  -69.35  242.93   0 
  -4 -15 -19   78.35  227.31   0 
  -4 -14 -13  -62.29  205.83   0 
  -4 -13  -9   63.22  213.10   0 
  -4 -11  -3  204.33  207.50   0 
  -4 -10  -1  276.93  227.30   0 
  -4  -9   1   92.57  218.63   0 
  -4  -8   3  138.27  219.81   0 
  -4  -7   5  137.39  193.91   0 
  -4  -6   6  198.60  237.04   0 
  -4  -3  10  325.62  193.40   0 
  -4   1  13  133.01  219.55   0 
  -4   3  14   53.18  229.25   0 
  -4   5  15  147.28  233.21   0 
  -4  13  15    5.96  289.39   0 
  -3 -14 -18  198.71  234.28   0 
  -3 -13 -13   34.72  246.81   0 
  -3 -12  -9   93.96  223.58   0 
  -3 -11  -6  129.81  224.94   0 
  -3  -9  -1  279.20  227.70   0 
  -3  -8   1  -18.57  190.85   0 
  -3  -4   7   -3.16  198.55   0 
  -3  -3   8  312.82  212.96   0 
  -3  -2   9   93.57  211.09   0 
  -3  -1  10  116.54  213.56   0 
  -3   2  12 -127.22  244.32   0 
  -3   4  13  299.92  252.05   0 
  -3   9  14  142.25  259.12   0 
  -2 -13 -20   99.42  267.54   0 
  -2 -12 -14   42.17  223.75   0 
  -2 -10  -7  183.73  247.17   0 
  -2  -4   4  133.19  303.78   0 
  -2   1   9  250.81  261.21   0 
  -2   3  10  129.27  332.16   0 
  -1 -11 -19  134.57  361.23   0 
  -1 -10 -14   72.65  328.14   0 
  -1  19   5   22.56  267.20   0 
  -1  20   4   58.42  222.15   0 
  -1  21   3  147.66  217.28   0 
  -1  22   2  103.02  228.38   0 
   0 -10 -33  117.72  424.27   0 
   0   6   4   69.81  451.69   0 
   0  13   4   52.96  272.69   0 
   0  17   2   71.81  233.79   0 
   0  18   1   52.81  198.96   0 
   0  19   0  127.88  197.27   0 
   0  20  -1  126.03  196.75   0 
   1  -6 -39  153.13  231.13   0 
   1  -6 -21  133.92  329.84   0 
   1  -5 -17  132.00  345.05   0 
   1  -4 -14  355.65  369.07   0 
   1  13  -2   -7.85  256.74   0 
   1  16  -4  -47.82  205.29   0 
   1  18  -6  162.61  164.00   0 
   1  19  -7  184.68  200.32   0 
   1  20  -8  -30.04  203.04   0 
   2  -2 -35   35.05  231.47   0 
   2  -2 -34  121.71  243.85   0 
   2  -2 -33  188.55  196.84   0 
   2  -2 -32   73.14  204.16   0 
   2  -2 -31   24.02  208.52   0 
   2  -2 -27  112.56  253.73   0 
   2  -1 -39   66.26  204.04   0 
   2  -1 -38    3.29  207.84   0 
   2  -1 -22  142.12  244.17   0 
   2   1 -17  345.33  200.88   0 
   2   2 -15   50.24  217.90   0 
   2   5 -12   60.70  204.07   0 
   2   6 -11   92.69  204.79   0 
   2   8 -10  122.04  245.97   0 
   2   9 -10  133.85  191.30   0 
   2  11 -10  417.90  231.45   0 
   2  12 -11  114.55  173.72   0 
   2  13 -11   74.34  218.44   0 
   2  14 -12  172.97  172.21   0 
   2  15 -13  -84.82  161.12   0 
   2  16 -14  -16.63  155.43   0 
   2  17 -16   93.12  154.64   0 
   2  18 -17   92.30  184.69   0 
  -7  -9   2 -177.49  158.40   0 
  -7  -5   8   34.34  152.32   0 
  -7  -3  10  204.68  187.26   0 
  -7  -2  11   81.99  187.11   0 
  -7  -1  12   46.15  179.94   0 
  -7   0  13   33.21  160.64   0 
  -7   2  14  172.34  191.85   0 
  -7   4  15  269.96  193.49   0 
  -6 -13  -8    0.63  192.63   0 
  -6 -12  -5  -98.71  198.58   0 
  -6 -11  -2   15.86  162.38   0 
  -6 -10   0  -64.16  195.22   0 
  -6  -9   2  211.01  187.20   0 
  -6  -6   7 -166.45  167.43   0 
  -6  -5   8  138.08  197.86   0 
  -6   0  13  -84.21  179.55   0 
  -6   3  15  -14.65  203.13   0 
  -6   6  16   41.33  193.25   0 
  -5 -13  -8   47.39  195.65   0 
  -5 -12  -5   66.83  185.19   0 
  -5 -10   0  182.24  160.65   0 
  -5  -9   2  101.47  164.38   0 
  -5  -6   7   90.16  166.01   0 
  -5  -4   9   46.74  210.12   0 
  -5  -2  11   10.00  215.14   0 
  -5  -1  12  190.15  214.36   0 
  -5   4  15  -38.28  206.64   0 
  -5   7  16  -24.90  209.13   0 
  -5   8  16   55.33  228.92   0 
  -5  12  16  199.68  221.88   0 
  -4 -15 -21    3.53  221.67   0 
  -4 -15 -20  169.01  180.73   0 
  -4 -14 -14  160.24  196.77   0 
  -4  -7   4   25.09  228.71   0 
  -4   6  15  -48.29  227.33   0 
  -4   7  15  -25.05  254.11   0 
  -4  12  15  125.24  269.94   0 
  -3 -14 -19  105.94  229.71   0 
  -3  -7   2   13.83  250.57   0 
  -3  -5   5  194.11  248.68   0 
  -3   1  11  128.46  252.85   0 
  -3   5  13  186.95  288.60   0 
  -3  14  13  123.05  388.57   0 
  -2 -13 -21  156.93  272.30   0 
  -2 -10  -8  304.94  292.69   0 
  -2  -9  -5  436.87  254.26   0 
  -2  -8  -3  234.57  278.16   0 
  -2  -7  -1  571.38  301.22   0 
  -2  -6   1   92.29  256.33   0 
  -2  -3   5  221.84  269.04   0 
  -2  -2   6 1112.97  339.83   0 
  -2  -1   7  206.92  333.64   0 
  -2   0   8   71.33  275.58   0 
  -2   6  11   21.34  360.27   0 
  -2  20   8   96.60  367.15   0 
  -2  21   7   30.65  313.45   0 
  -2  22   6  100.13  288.08   0 
   0 -10 -35   92.34  416.54   0 
   0 -10 -34   98.15  422.37   0 
   0  14   4  105.78  264.00   0 
   0  16   3   -1.36  258.08   0 
   0  22  -3  182.83  206.68   0 
   1  -7 -33  -14.99  277.83   0 
   1  -7 -32   94.65  280.58   0 
   1  -7 -31   35.53  267.03   0 
   1  -7 -30   82.15  274.20   0 
   1  -7 -29  -47.69  305.76   0 
   1  -7 -28  107.83  315.75   0 
   1  -1  -8  207.65  424.51   0 
   1   8  -1  400.99  306.33   0 
   1  10  -1   78.32  268.78   0 
   1  11  -1  151.64  241.72   0 
   1  12  -1  151.49  242.04   0 
   1  14  -2   38.39  241.47   0 
   1  16  -3  177.76  226.04   0 
   1  17  -4   67.41  208.36   0 
   1  18  -5    2.26  214.36   0 
   1  19  -6  139.83  206.07   0 
   1  20  -7  -57.98  198.01   0 
   2  -2 -38  -84.58  241.07   0 
   2  -2 -36  -41.43  212.57   0 
   2  -2 -26  159.91  231.25   0 
   2  -2 -25  209.89  245.04   0 
   2  -2 -24  181.17  291.73   0 
   2  -1 -21  140.78  243.11   0 
   2  -1 -20   -2.37  258.25   0 
   2   1 -16   72.28  207.67   0 
   2   3 -13  231.49  229.13   0 
   2   4 -12  -29.22  222.00   0 
   2   6 -10   -2.62  253.46   0 
   2   7 -10  184.90  208.61   0 
   2  10  -9   31.49  226.73   0 
   2  11  -9   72.97  233.42   0 
   2  12 -10   53.54  179.67   0 
   2  13 -10  132.49  228.61   0 
   2  15 -11   71.54  195.02   0 
   2  16 -13  148.06  160.16   0 
   2  16 -12  139.04  195.70   0 
   2  17 -14   51.61  145.28   0 
   2  17 -13   57.52  188.01   0 
   2  18 -15   23.47  194.96   0 
   2  19 -18   11.79  159.64   0 
   2  19 -17   63.27  203.56   0 
   3   8 -30   33.96  205.58   0 
   3   8 -28   21.73  193.06   0 
   3   9 -34  -27.22  177.75   0 
   3   9 -33   48.28  189.57   0 
   3  10 -32   55.29  184.06   0 
   3  10 -28   86.96  197.47   0 
   3  11 -32   81.58  185.34   0 
   3  11 -31  -16.72  184.39   0 
   3  12 -31   62.73  196.52   0 
   3  12 -30  105.96  190.66   0 
  -7  -9   1   56.93  158.52   0 
  -7  -8   3  117.55  158.94   0 
  -7  -7   4  254.00  185.97   0 
  -7  -6   6  -51.07  153.17   0 
  -7  -5   7  -42.57  193.92   0 
  -7   0  12  -43.02  198.44   0 
  -7   1  13   68.90  152.58   0 
  -7   5  15  355.31  196.77   0 
  -7   6  15  -17.74  201.63   0 
  -6 -13  -9  209.50  194.39   0 
  -6 -12  -6   69.56  197.51   0 
  -6 -11  -3  115.99  201.58   0 
  -6 -10  -1   -3.06  197.88   0 
  -6  -9   1   98.74  200.47   0 
  -6  -6   6   93.47  203.19   0 
  -6  -3  10   69.32  166.82   0 
  -6  -2  11  -31.54  161.53   0 
  -6  -1  12   68.14  167.57   0 
  -6   4  15   88.20  202.17   0 
  -6   7  16   19.49  218.95   0 
  -6   8  16  -79.09  226.00   0 
  -6   9  16   91.99  209.88   0 
  -6  10  16  -18.64  239.08   0 
  -5 -14 -13   80.57  200.45   0 
  -5 -13  -9  151.92  204.06   0 
  -5 -12  -6  -35.71  195.66   0 
  -5 -10  -1   57.52  202.56   0 
  -5  -9   1   70.95  214.30   0 
  -5  -8   3  -13.03  167.56   0 
  -5  -3  10   23.65  181.84   0 
  -5   5  15  100.75  218.98   0 
  -5   9  16  -19.41  197.95   0 
  -5  10  16   42.81  198.27   0 
  -5  15  15  159.83  271.54   0 
  -4 -15 -22   14.14  184.64   0 
  -4 -14 -15  170.29  213.90   0 
  -4 -13 -11  136.89  215.45   0 
  -4  -8   2   65.96  176.67   0 
  -4  -6   5  -86.49  244.86   0 
  -4  -3   9   -3.42  199.39   0 
  -4  -2  10   39.31  179.34   0 
  -4   2  13  -85.20  179.02   0 
  -4   4  14  -20.47  257.08   0 
  -4   8  15  234.39  248.32   0 
  -4   9  15  114.65  230.87   0 
  -4  10  15  207.02  237.57   0 
  -4  11  15  125.59  269.73   0 
  -3 -14 -21  -37.34  220.05   0 
  -3 -14 -20   87.42  226.66   0 
  -3 -13 -14  -85.94  208.26   0 
  -3 -12 -10  128.80  222.22   0 
  -3   0  10  421.66  271.54   0 
  -3   3  12   27.94  243.13   0 
  -3   6  13  223.90  285.40   0 
  -2 -13 -22  162.24  284.17   0 
  -2 -12 -16  104.97  282.81   0 
  -2  -5   2  197.63  302.55   0 
  -1  -9 -11  140.32  340.76   0 
  -1   2   6  144.72  502.74   0 
  -1  15   8   71.99  345.08   0 
  -1  17   7   39.20  307.08   0 
   0 -10 -36  107.29  431.38   0 
   0  -6 -10   32.44  711.58   0 
   0  10   5  195.64  351.79   0 
   0  18   2   -2.67  246.01   0 
   0  19   1  136.11  210.15   0 
   0  20   0    1.47  188.91   0 
   1  -7 -36   -7.15  264.26   0 
   1  -7 -35   16.92  253.76   0 
   1  -7 -27   32.57  290.27   0 
   1  -7 -26   32.37  327.18   0 
   1  -6 -20   66.42  342.67   0 
   1   5  -2  709.66  326.39   0 
   1  13  -1  155.60  256.17   0 
   1  15  -2  181.87  243.25   0 
   1  17  -3    9.86  203.85   0 
   1  18  -4   97.08  214.56   0 
   1  19  -5  115.93  209.94   0 
   1  21  -8  190.97  195.10   0 
   1  22  -9  132.01  200.18   0 
   2  -3 -33  -38.52  236.30   0 
   2  -3 -31  -15.52  230.14   0 
   2  -3 -30  136.91  245.28   0 
   2  -2 -39  191.85  210.63   0 
   2  -2 -23  -46.81  263.69   0 
   2   1 -15  276.52  274.39   0 
   2   2 -13  424.56  294.41   0 
   2   3 -12  429.12  291.89   0 
   2   4 -11  135.25  227.97   0 
   2   5 -10  -36.06  254.61   0 
   2   7  -9   67.08  213.57   0 
   2   8  -9  121.36  207.35   0 
   2  12  -9  265.67  183.43   0 
   2  13  -9  186.06  227.99   0 
   2  15 -10    1.70  207.47   0 
   2  17 -12   20.53  202.81   0 
   2  18 -14   28.62  157.47   0 
   2  19 -16    5.58  164.23   0 
   2  20 -17  130.96  191.37   0 
   3   6 -36  -82.27  196.62   0 
   3   6 -30  -15.59  187.30   0 
   3   7 -35   60.74  167.71   0 
   3   7 -33   60.20  160.28   0 
   3   7 -32   94.95  154.45   0 
   3   7 -31   65.75  151.11   0 
   3   7 -30   47.31  167.18   0 
   3   7 -29   89.29  158.03   0 
   3   7 -28  -57.54  172.93   0 
   3   7 -25   45.15  207.47   0 
   3   8 -34   39.87  143.66   0 
   3   8 -27   77.47  158.88   0 
   3   8 -25   12.22  200.07   0 
   3   9 -24   83.33  199.50   0 
   3  10 -24  125.72  204.65   0 
   3  11 -25  -38.40  166.57   0 
   3  11 -23  -46.48  209.75   0 
   3  12 -29  102.44  153.06   0 
   3  12 -27   53.75  164.78   0 
   3  12 -25   -9.97  198.30   0 
   3  12 -24  -73.92  202.85   0 
   3  13 -30   67.00  154.75   0 
   3  13 -28  -38.22  161.72   0 
   3  13 -27  -59.10  150.54   0 
   3  13 -25 -113.04  186.52   0 
   3  14 -28   16.55  194.00   0 
  -7  -7   3  135.39  194.80   0 
  -7  -6   5    6.40  145.84   0 
  -7  -5   6  107.59  198.42   0 
  -7  -2  10   56.46  151.50   0 
  -7   2  13    6.26  169.51   0 
  -7   4  14  -70.30  192.88   0 
  -6 -13 -10   31.87  196.49   0 
  -6 -12  -7   99.34  195.90   0 
  -6 -11  -4  129.81  193.02   0 
  -6 -10  -2  202.88  193.89   0 
  -6  -8   2  219.21  196.74   0 
  -6  -7   4  317.79  204.91   0 
  -6  -5   7  -78.44  168.93   0 
  -6  -4   8  203.53  206.73   0 
  -6  -1  11   40.33  196.44   0 
  -6   0  12  190.46  194.62   0 
  -6   1  13 -188.72  168.94   0 
  -6   5  15    7.80  162.01   0 
  -6   6  15  -79.30  207.96   0 
  -5 -14 -15  151.90  194.60   0 
  -5 -11  -4   50.61  157.62   0 
  -5 -10  -2   50.05  192.40   0 
  -5  -8   2  248.53  220.78   0 
  -5  -5   7  150.68  175.53   0 
  -5  -4   8   77.93  223.92   0 
  -5  -3   9   70.22  228.36   0 
  -5  -1  11   84.32  220.61   0 
  -5   0  12  -24.79  182.58   0 
  -5   3  14  168.06  182.32   0 
  -5   6  15  121.04  217.66   0 
  -5  14  15   17.54  257.83   0 
  -4 -14 -17  -61.31  238.37   0 
  -4 -14 -16  158.07  219.37   0 
  -4 -13 -12  -26.15  214.97   0 
  -4 -12  -8   75.98  175.22   0 
  -4 -11  -5  170.74  198.22   0 
  -4  -8   1   93.57  229.29   0 
  -4  -7   3  190.99  191.78   0 
  -4  -5   6   57.03  193.48   0 
  -4   0  11  -28.63  231.42   0 
  -4   1  12  154.64  189.39   0 
  -4   3  13   52.26  252.94   0 
  -4   5  14  162.77  254.62   0 
  -4  15  14  113.64  285.72   0 
  -3 -14 -22  100.94  227.42   0 
  -3 -13 -15   15.14  206.21   0 
  -3 -12 -11   -6.29  226.17   0 
  -3 -11  -8  -45.41  254.06   0 
  -3 -10  -5  108.31  243.48   0 
  -3  -7   1  264.76  257.08   0 
  -3  -6   3  130.10  207.73   0 
  -3  -3   7   54.61  212.01   0 
  -3  -2   8  142.78  211.71   0 
  -3  -1   9  116.23  227.58   0 
  -3   2  11  218.41  254.99   0 
  -2 -13 -23  177.38  283.06   0 
  -2 -11 -12   95.42  293.41   0 
  -2  -9  -6  560.67  267.03   0 
  -2   2   9  168.54  319.43   0 
  -2   4  10  266.82  320.64   0 
  -2   7  11  138.41  357.64   0 
  -2  19   9   73.76  391.56   0 
  -1 -11 -20  142.21  364.61   0 
  -1 -10 -15  137.50  347.72   0 
  -1  -7  -6 2422.83  357.51   0 
  -1  -3   1  395.73  407.09   0 
  -1  19   6   -5.83  302.05   0 
  -1  20   5   67.61  274.50   0 
  -1  21   4  126.37  232.08   0 
  -1  22   3   25.47  232.53   0 
   0 -10 -37  119.41  416.40   0 
   0   9   5  123.38  390.27   0 
   0  11   5   85.09  297.81   0 
   0  12   5    9.09  333.73   0 
   0  15   4  135.12  262.80   0 
   1  -7 -38  -20.22  287.25   0 
   1  -7 -25    7.06  323.91   0 
   1  -5 -16  187.90  372.27   0 
   1  -3 -11  287.68  377.76   0 
   1  -2  -9  -34.30  450.66   0 
   1   1  -5  -72.37  400.29   0 
   1   2  -4   21.78  420.61   0 
   1   3  -3 2300.30  501.95   0 
   1  14  -1   43.01  252.38   0 
   1  22  -8  124.16  197.09   0 
   2  -3 -37  117.00  248.58   0 
   2  -3 -36   40.74  240.38   0 
   2  -3 -35  -57.11  212.27   0 
   2  -3 -29   92.08  214.71   0 
   2  -3 -27  199.40  256.35   0 
   2  -3 -26   80.29  269.71   0 
   2  -2 -22  133.63  256.12   0 
   2  -1 -18  -84.97  259.63   0 
   2   0 -16   55.74  271.88   0 
   2   1 -14 -113.88  296.41   0 
   2   6  -9  -14.37  216.10   0 
   2   8  -8  208.24  219.35   0 
   2   9  -8  230.06  204.59   0 
   2  11  -8   86.08  191.60   0 
   2  12  -8  167.91  188.04   0 
   2  13  -8  -45.21  215.98   0 
   2  14  -9  231.93  167.94   0 
   2  15  -9  109.37  203.12   0 
   2  19 -14  100.30  162.30   0 
   2  20 -16  -54.67  160.82   0 
   3   4 -34    9.63  198.22   0 
   3   4 -33  161.88  199.48   0 
   3   4 -32   53.91  193.33   0 
   3   4 -31  -82.71  188.65   0 
   3   5 -36  -69.46  198.91   0 
   3   5 -35  -33.06  200.28   0 
   3   5 -34  -63.42  159.81   0 
   3   5 -33  -14.85  159.85   0 
   3   5 -31   65.63  156.61   0 
   3   5 -30  -47.93  158.13   0 
   3   5 -27  135.08  209.91   0 
   3   5 -26  -61.04  194.21   0 
   3   5 -25   76.30  214.67   0 
   3   6 -26   63.03  165.58   0 
   3   6 -24   33.28  209.19   0 
   3   6 -23   37.20  221.22   0 
   3   7 -24  -40.88  170.32   0 
   3   7 -22  290.26  233.69   0 
   3   8 -23  139.08  178.15   0 
   3   9 -22  -83.85  173.38   0 
   3   9 -21   66.06  204.61   0 
   3  11 -21   82.10  213.90   0 
   3  12 -23   34.28  172.56   0 
   3  13 -24  -94.62  159.01   0 
   3  13 -23  138.31  164.16   0 
   3  14 -25  -68.16  160.00   0 
   3  14 -24   66.81  158.65   0 
  -7  -9  -1   41.48  154.67   0 
  -7  -8   1  115.02  158.13   0 
  -7  -6   4  142.31  186.54   0 
  -7  -3   8   14.79  162.81   0 
  -7  -2   9  204.70  187.92   0 
  -7   3  13   67.49  167.50   0 
  -7   5  14 -180.86  155.18   0 
  -7   6  14   -6.60  197.52   0 
  -6 -13 -11  114.74  159.48   0 
  -6 -12  -8  103.91  203.79   0 
  -6  -9   0   -3.85  155.94   0 
  -6  -7   3   84.49  207.25   0 
  -6  -3   9  -45.76  165.72   0 
  -6  -2  10  -65.35  167.30   0 
  -6   1  12  116.11  204.59   0 
  -6   8  15   59.82  232.44   0 
  -5 -14 -16  -35.08  208.84   0 
  -5 -13 -11   -2.76  167.47   0 
  -5 -12  -8   -1.94  217.03   0 
  -5 -11  -5   73.96  192.88   0 
  -5  -7   3   44.62  217.88   0 
  -5  -6   5  205.68  181.03   0 
  -5  -5   6  -85.39  224.34   0 
  -5   2  13   51.60  185.22   0 
  -5   4  14  108.87  217.92   0 
  -5   7  15   -4.41  222.84   0 
  -5  13  15  -22.19  220.92   0 
  -4 -14 -18   -2.44  217.20   0 
  -4 -13 -13   46.87  217.27   0 
  -4 -12  -9  108.20  218.88   0 
  -4  -9  -1  132.19  180.08   0 
  -4  -6   4   55.79  248.56   0 
  -4  -3   8   31.17  193.44   0 
  -4  -2   9 -165.07  187.01   0 
  -4  -1  10  136.89  191.50   0 
  -4   2  12  205.93  241.38   0 
  -4  17  13  115.63  351.91   0 
  -3 -14 -24   -3.70  260.63   0 
  -3 -13 -16  163.87  213.20   0 
  -3 -12 -12  116.83  228.67   0 
  -3  -9  -3  -26.30  200.90   0 
  -3   1  10  277.74  281.02   0 
  -3   4  12  140.48  262.45   0 
  -3  13  13   31.82  354.60   0 
  -2 -13 -25   81.76  315.90   0 
  -2 -13 -24   33.02  284.95   0 
  -2 -12 -17   87.53  248.22   0 
  -2  -8  -4  240.07  284.48   0 
  -2  -7  -2  686.96  312.16   0 
  -2  -4   3  130.70  273.79   0 
  -2  -3   4  105.73  342.08   0 
  -2   1   8  -57.99  346.24   0 
  -1  -2   2 2238.57  565.49   0 
  -1   1   5    1.07  498.86   0 
  -1   4   7 1375.37  490.73   0 
  -1  12   9  218.63  611.87   0 
   0   8   5  279.51  401.85   0 
   0  13   5  111.62  290.68   0 
   0  16   4   50.36  261.28   0 
   0  19   2  107.59  244.51   0 
   0  20   1   35.46  235.42   0 
   0  21   0  -82.55  197.57   0 
   1  -7 -24   44.81  370.23   0 
   1  -6 -19  217.44  369.61   0 
   1  -4 -13  811.37  362.42   0 
   1   0  -6  736.64  390.43   0 
   1   4  -2 1725.42  472.48   0 
   1   8   0  596.71  324.17   0 
   1   9   0   27.24  298.54   0 
   1  12   0  167.21  271.08   0 
   1  13   0  267.72  263.16   0 
   1  15  -1  -64.74  245.45   0 
   1  19  -4  127.29  201.00   0 
   1  20  -5   33.62  201.50   0 
   2  -3 -38   -8.44  198.70   0 
   2  -3 -25   80.96  245.07   0 
   2  -3 -24  295.69  294.29   0 
   2   0 -15  125.65  285.75   0 
   2   2 -12  126.68  309.89   0 
   2   3 -11   51.42  244.86   0 
   2   4 -10  336.75  221.14   0 
   2   5  -9  258.96  220.49   0 
   2   9  -7  246.46  258.35   0 
   2  11  -7  152.47  187.62   0 
   2  13  -7  139.79  222.87   0 
   2  17 -10  -39.44  215.72   0 
   2  18 -11   51.21  201.13   0 
   2  19 -12  125.82  200.48   0 
   2  20 -14   92.22  194.68   0 
   3   3 -35   70.26  199.44   0 
   3   3 -34  -18.35  208.09   0 
   3   3 -33   94.01  194.67   0 
   3   3 -32  153.24  207.16   0 
   3   3 -31  322.59  214.40   0 
   3   3 -30  -64.66  220.52   0 
   3   3 -29   55.45  212.03   0 
   3   4 -35   40.40  162.48   0 
   3   4 -28   80.37  176.55   0 
   3   4 -27  -22.03  155.90   0 
   3   4 -26  222.27  201.63   0 
   3   4 -25  310.58  212.37   0 
   3   5 -23   10.30  226.78   0 
   3   6 -22   42.90  189.49   0 
   3   6 -21   28.83  233.24   0 
   3   7 -21  190.88  186.66   0 
   3   7 -20  -84.30  228.17   0 
   3   8 -20  103.01  177.92   0 
   3   9 -20   79.85  175.24   0 
   3   9 -19   79.41  219.77   0 
   3  11 -20  -45.66  173.87   0 
   3  11 -19  104.52  214.39   0 
   3  12 -20   35.10  166.97   0 
   3  12 -19   13.12  206.52   0 
   3  13 -21   68.09  174.64   0 
   3  13 -20  -83.05  172.16   0 
   3  14 -20  130.44  199.26   0 
   3  15 -24  -29.18  158.05   0 
   3  15 -23  119.83  151.77   0 
   3  15 -22   22.17  205.31   0 
   3  15 -21  185.69  199.04   0 
   3  16 -23   22.78  201.14   0 
  -7  -9  -2  142.17  153.86   0 
  -7  -7   2   60.94  156.20   0 
  -7  -6   3  -33.15  201.03   0 
  -7  -4   6  -50.23  212.16   0 
  -7   0  10   87.72  199.02   0 
  -7   1  11 -168.72  212.45   0 
  -7   5  13  141.80  200.05   0 
  -6 -12  -9  153.65  211.69   0 
  -6 -11  -6   87.50  199.41   0 
  -6 -10  -3  154.98  173.25   0 
  -6  -9  -1  291.99  158.32   0 
  -6  -4   7   85.02  167.06   0 
  -6  -3   8  236.97  198.30   0 
  -6  -2   9  151.99  204.41   0 
  -6  -1  10  -10.50  208.76   0 
  -6   3  13  130.57  222.48   0 
  -6   5  14   -8.05  205.00   0 
  -6   9  15   42.03  214.25   0 
  -6  10  15  231.88  212.40   0 
  -6  11  15  108.44  209.49   0 
  -6  12  15  140.86  198.43   0 
  -5 -14 -18 -116.17  246.53   0 
  -5 -14 -17 -111.80  207.52   0 
  -5 -13 -12  112.54  166.89   0 
  -5 -12  -9   74.75  213.23   0 
  -5 -11  -6  101.34  214.95   0 
  -5  -8   1  198.27  179.74   0 
  -5  -6   4   83.85  224.05   0 
  -5  -4   7  130.69  183.33   0 
  -5  -3   8  188.88  239.12   0 
  -5  -2   9  481.46  236.81   0 
  -5  -1  10  131.86  232.69   0 
  -5   3  13  -22.14  238.42   0 
  -5   5  14  131.23  223.63   0 
  -5   9  15   45.67  211.36   0 
  -5  10  15 -102.56  200.74   0 
  -5  11  15 -113.73  231.67   0 
  -5  12  15   46.38  234.50   0 
  -4 -14 -20  152.70  252.38   0 
  -4  -9  -2   58.71  233.80   0 
  -4  -5   5  279.72  205.29   0 
  -4   1  11   47.87  240.53   0 
  -4   4  13  145.90  258.02   0 
  -4   7  14  158.38  240.92   0 
  -4  14  14   83.47  287.00   0 
  -3 -14 -26   -0.87  279.14   0 
  -3 -14 -25   38.61  242.65   0 
  -3 -13 -17  -97.67  209.18   0 
  -3 -12 -13  167.70  275.55   0 
  -3 -11  -9  -12.59  262.58   0 
  -3 -10  -6  125.15  215.61   0 
  -3  -9  -4   -7.71  241.72   0 
  -3  -6   2   69.00  215.01   0 
  -3  -4   5  -81.81  215.09   0 
  -3  -3   6   94.90  272.60   0 
  -3  -2   7  276.59  280.01   0 
  -3  -1   8  208.79  286.68   0 
  -3   0   9  -35.45  288.25   0 
  -3   5  12 -160.67  307.27   0 
  -3   8  13  143.88  285.56   0 
  -3   9  13   46.97  312.51   0 
  -3  12  13   28.17  360.00   0 
  -3  16  12   33.89  429.53   0 
  -2 -12 -18  105.14  275.58   0 
  -2 -11 -13  109.01  258.23   0 
  -2 -10 -10   28.23  297.81   0 
  -2  -9  -7  337.33  263.08   0 
  -2  -5   1  164.11  318.99   0 
  -2  -2   5   -0.84  292.82   0 
  -2   0   7  598.54  369.57   0 
  -2   8  11  124.64  391.04   0 
  -1 -11 -21   66.03  385.11   0 
  -1  -9 -12  179.94  351.00   0 
  -1  -8  -9   88.54  318.30   0 
  -1  -1   3  379.50  573.95   0 
  -1   0   4   31.34  530.88   0 
  -1  16   8  154.64  369.89   0 
  -1  18   7   95.84  310.10   0 
   0  14   5  171.19  312.27   0 
   0  18   3  -24.96  240.39   0 
   1  -1  -7  823.04  541.82   0 
   1  14   0   35.11  258.05   0 
   1  16  -1   32.66  228.37   0 
   1  18  -2   33.48  228.38   0 
   1  19  -3    6.03  213.04   0 
   1  20  -4  157.92  210.47   0 
   2  -4 -34   95.87  246.26   0 
   2  -4 -33   95.01  240.10   0 
   2  -4 -32  -11.76  241.12   0 
   2  -4 -31   51.15  246.46   0 
   2  -3 -23  224.50  316.06   0 
   2  -2 -19  333.94  306.93   0 
   2  -1 -17  425.68  264.98   0 
   2   1 -13  959.56  259.29   0 
   2   3 -10   -7.12  305.57   0 
   2   4  -9  193.03  301.30   0 
   2   7  -7   41.07  283.48   0 
   2   8  -7  155.48  225.12   0 
   2  11  -6  188.02  242.31   0 
   2  14  -7  165.75  228.98   0 
   2  17  -9  -22.91  219.92   0 
   3   2 -32   -6.35  214.51   0 
   3   2 -31   45.21  213.35   0 
   3   2 -30 -108.51  223.59   0 
   3   3 -37  -39.05  202.14   0 
   3   3 -28   45.37  182.75   0 
   3   3 -27  187.99  175.99   0 
   3   3 -26  -55.67  218.51   0 
   3   3 -25  254.34  215.18   0 
   3   4 -24  109.95  178.17   0 
   3   5 -22  100.30  185.40   0 
   3   5 -21   78.94  236.39   0 
   3   6 -20  172.99  195.11   0 
   3   7 -19  192.37  191.58   0 
   3   8 -18  -43.56  241.31   0 
   3   9 -18   97.94  179.56   0 
   3   9 -17  151.09  238.59   0 
   3  10 -18   70.40  175.94   0 
   3  10 -17  153.43  222.67   0 
   3  11 -18   91.30  176.56   0 
   3  11 -17  202.23  212.78   0 
   3  12 -17   93.54  217.41   0 
   3  13 -19  132.02  172.44   0 
   3  13 -18   43.62  169.39   0 
   3  14 -19  102.30  161.18   0 
   3  14 -18   42.78  205.13   0 
   3  15 -20  -25.41  168.24   0 
   3  15 -19  207.33  208.83   0 
   3  16 -21   -1.92  161.04   0 
   3  17 -22   -9.45  195.02   0 
  -7  -9  -3  208.76  167.87   0 
  -7  -5   4  126.77  167.37   0 
  -7  -4   5  116.26  216.66   0 
  -7  -2   8   78.22  163.16   0 
  -7  -1   9  206.06  166.13   0 
  -7   2  11  146.63  212.11   0 
  -7   3  12  145.67  169.39   0 
  -7   4  12  -90.09  212.33   0 
  -6 -12 -10  213.47  212.50   0 
  -6 -11  -7   -7.48  210.48   0 
  -6 -10  -4  152.25  169.77   0 
  -6  -8   0   84.55  165.91   0 
  -6  -7   2  -20.17  166.21   0 
  -6  -5   5    2.07  175.70   0 
  -6  -4   6  138.44  205.16   0 
  -6   1  11  226.81  204.51   0 
  -6   4  13  -44.51  218.84   0 
  -6   6  14  151.52  168.77   0 
  -6   7  14   91.49  206.37   0 
  -5 -13 -14  110.28  213.58   0 
  -5 -12 -10   81.89  216.89   0 
  -5 -10  -4  -25.71  164.18   0 
  -5  -9  -2  106.69  221.42   0 
  -5  -8   0   72.86  236.34   0 
  -5  -7   2   76.23  188.64   0 
  -5  -5   5   89.34  186.97   0 
  -5   2  12   87.69  189.12   0 
  -5   4  13   48.41  231.60   0 
  -5   6  14  125.70  225.34   0 
  -5  15  14  170.86  278.54   0 
  -4 -13 -15   47.47  224.38   0 
  -4 -12 -11  169.78  227.75   0 
  -4  -4   6  -69.15  212.35   0 
  -4  -1   9  235.91  240.12   0 
  -4   0  10  115.58  188.95   0 
  -4   3  12   93.42  266.53   0 
  -4   5  13  181.20  255.02   0 
  -4   8  14   -8.35  225.81   0 
  -4   9  14   61.64  256.13   0 
  -4  12  14  -25.89  279.15   0 
  -4  13  14  -51.73  279.99   0 
  -3 -14 -28  105.13  283.82   0 
  -3 -14 -27   22.36  270.98   0 
  -3 -13 -18   32.09  215.45   0 
  -3  -7   0  -53.17  215.43   0 
  -3  -5   3  -80.82  274.11   0 
  -3  10  13  106.42  310.30   0 
  -3  11  13  152.04  297.06   0 
  -3  18  11  -23.31  540.95   0 
  -2 -13 -28   55.18  349.80   0 
  -2 -13 -27  156.89  306.92   0 
  -2  -8  -5  777.28  294.87   0 
  -2   3   9  405.37  304.56   0 
  -2   5  10  122.39  310.63   0 
  -2  21   8  -37.83  406.20   0 
  -1 -10 -16  114.29  351.38   0 
  -1  -4  -1 9543.91  513.81   0 
  -1  13   9  114.91  520.52   0 
  -1  21   5   32.20  267.53   0 
  -1  22   4  -65.23  248.42   0 
   0  15   5  328.23  317.57   0 
   0  17   4   95.84  247.55   0 
   0  20   2   24.23  236.59   0 
   0  21   1   46.85  236.38   0 
   1  -7 -23  163.39  345.37   0 
   1  -5 -15  -19.49  405.38   0 
   1   5  -1 2295.93  348.73   0 
   1  11   1   -6.31  304.20   0 
   1  12   1   92.23  311.85   0 
   1  15   0  116.89  259.19   0 
   1  17  -1  134.52  234.11   0 
   2  -4 -38  216.11  231.50   0 
   2  -4 -37  158.77  236.54   0 
   2  -4 -36  129.10  234.51   0 
   2  -4 -35   18.07  212.54   0 
   2  -4 -30   87.93  217.52   0 
   2  -4 -29   12.80  212.20   0 
   2  -4 -28  127.19  253.67   0 
   2  -4 -27  139.23  264.24   0 
   2  -3 -22 -129.38  255.47   0 
   2  -1 -16  -46.44  274.55   0 
   2   0 -14  113.10  309.25   0 
   2   1 -12  251.42  325.96   0 
   2   2 -11   54.98  266.52   0 
   2   5  -8 1183.24  231.67   0 
   2   8  -6  308.89  281.96   0 
   2   9  -6  549.99  219.94   0 
   2  12  -6  184.53  195.62   0 
   2  13  -6  108.46  196.51   0 
   2  14  -6  301.99  229.63   0 
   2  15  -7   42.13  183.70   0 
   2  18  -9   22.87  215.50   0 
   2  19 -10   47.03  206.22   0 
   3   2 -37  181.43  205.06   0 
   3   2 -35   52.11  169.54   0 
   3   2 -29  -11.47  194.34   0 
   3   2 -28 -156.06  231.75   0 
   3   2 -27  163.90  222.82   0 
   3   2 -26  182.24  226.61   0 
   3   3 -24   31.14  179.91   0 
   3   3 -23  199.47  236.27   0 
   3   5 -20  150.29  184.68   0 
   3   5 -19  141.66  239.66   0 
   3   7 -18   86.08  191.26   0 
   3   7 -17   50.91  247.34   0 
   3   8 -17  -23.42  199.54   0 
   3   9 -16   42.18  252.11   0 
   3  10 -16  155.04  185.22   0 
   3  13 -17   36.42  170.64   0 
   3  13 -16  195.28  221.42   0 
   3  14 -17  151.39  168.37   0 
   3  15 -18  115.78  170.67   0 
   3  15 -17  168.95  206.48   0 
   3  16 -18  -27.72  203.45   0 
   3  17 -21  -75.84  157.02   0 
   3  17 -20   67.69  185.83   0 
  -7  -9  -4  -49.74  159.51   0 
  -7  -8  -2  145.01  167.58   0 
  -7  -6   2  -28.57  161.18   0 
  -7  -5   3  101.14  206.05   0 
  -7  -1   8   30.34  167.13   0 
  -7   0   9  -43.61  169.85   0 
  -7   1  10   41.26  168.87   0 
  -7   3  11  116.89  213.15   0 
  -7   7  13  134.72  207.37   0 
  -6 -12 -11  -95.25  172.36   0 
  -6 -11  -8  -54.14  209.32   0 
  -6 -10  -5  216.40  164.55   0 
  -6  -9  -3   83.22  218.95   0 
  -6  -7   1   95.91  172.61   0 
  -6  -6   3 -133.80  176.88   0 
  -6  -5   4  268.55  212.95   0 
  -6  -1   9   29.63  175.85   0 
  -6   0  10   69.43  167.45   0 
  -6   5  13   77.57  215.76   0 
  -6   8  14   -1.15  219.56   0 
  -6   9  14   26.19  231.11   0 
  -5 -12 -11   38.24  210.11   0 
  -5 -10  -5   76.34  215.09   0 
  -5  -9  -3   71.48  213.70   0 
  -5  -7   1  186.10  226.95   0 
  -5  -6   3  106.55  188.86   0 
  -5  -4   6  -65.44  192.12   0 
  -5  -3   7  293.30  197.97   0 
  -5  -2   8 -178.66  233.50   0 
  -5  -1   9   23.95  238.71   0 
  -5   0  10  141.44  236.25   0 
  -5   3  12  102.52  241.78   0 
  -5   5  13  151.49  228.97   0 
  -5   7  14  -37.13  229.49   0 
  -5   8  14   12.37  217.60   0 
  -4 -14 -23  135.44  238.07   0 
  -4 -14 -22   85.78  204.81   0 
  -4 -13 -16  112.32  224.49   0 
  -4 -10  -6  153.71  226.71   0 
  -4  -9  -3   48.45  193.52   0 
  -4  -8  -1   97.41  189.72   0 
  -4  -7   1  162.42  208.54   0 
  -4  -5   4   92.19  206.65   0 
  -4   2  11  185.15  242.10   0 
  -4   6  13   93.87  264.73   0 
  -4  11  14  132.17  252.48   0 
  -4  16  13   81.37  330.95   0 
  -3 -12 -14  -35.87  235.96   0 
  -3  -9  -5  158.33  249.07   0 
  -3  -4   4  141.59  271.46   0 
  -3   2  10  178.98  274.67   0 
  -3   6  12   18.81  254.15   0 
  -2 -13 -30   84.26  336.72   0 
  -2 -13 -29   82.19  350.50   0 
  -2 -10 -11  257.94  298.66   0 
  -2  -9  -8  262.64  319.31   0 
  -2  -7  -3  218.82  259.80   0 
  -2  -4   2  187.49  285.48   0 
  -2   9  11   16.15  406.74   0 
  -2  12  11  165.06  557.78   0 
  -1 -11 -22  -73.03  407.28   0 
  -1  20   6   18.83  273.07   0 
   0   7   5   52.76  457.70   0 
   1  -6 -18  103.96  388.11   0 
   1  -3 -10  122.91  475.87   0 
   1   2  -3 1218.50  566.68   0 
   1   6   0  727.34  387.13   0 
   1   9   1  178.99  315.55   0 
   1  10   1   65.02  272.47   0 
   1  13   1  147.71  271.54   0 
   1  14   1   90.42  306.53   0 
   1  16   0   97.02  238.08   0 
   1  20  -3  -33.36  227.02   0 
   1  21  -4   23.72  228.87   0 
   1  22  -5  -20.61  228.35   0 
   2  -4 -39   45.67  240.31   0 
   2  -3 -21  100.49  251.15   0 
   2   3  -9  505.39  306.84   0 
   2   4  -8  460.84  302.20   0 
   2   7  -6  191.93  292.54   0 
   2  11  -5  179.62  253.18   0 
   2  12  -5   72.48  247.46   0 
   2  13  -5  199.10  249.17   0 
   2  17  -7  152.58  235.69   0 
   2  18  -8  189.65  210.28   0 
   2  19  -9  145.18  207.74   0 
   2  21 -12  -26.25  161.77   0 
   3   1 -37  -21.22  207.53   0 
   3   1 -36 -121.19  207.24   0 
   3   1 -33  161.37  213.03   0 
   3   1 -32  159.83  214.96   0 
   3   1 -31 -125.34  214.91   0 
   3   1 -30  155.00  232.40   0 
   3   1 -28  283.79  230.19   0 
   3   2 -25   43.13  178.09   0 
   3   2 -24  -41.72  231.71   0 
   3   3 -22   75.93  191.75   0 
   3   3 -21  114.27  233.65   0 
   3   4 -20  162.99  190.22   0 
   3   6 -17   84.04  197.73   0 
   3   7 -16   38.27  202.77   0 
   3   8 -16   44.27  206.79   0 
   3  10 -15   63.66  194.64   0 
   3  11 -14   34.07  239.22   0 
   3  12 -15  245.89  188.11   0 
   3  12 -14  -10.73  229.31   0 
   3  13 -15  118.89  185.96   0 
   3  14 -16  101.92  171.54   0 
   3  16 -17   97.11  169.88   0 
   3  17 -18    3.54  204.41   0 
  -7  -8  -3   27.75  168.48   0 
  -7  -7  -1  112.46  161.86   0 
  -7  -6   1 -111.30  169.34   0 
  -7  -3   5  -51.85  208.88   0 
  -7  -2   6  154.87  207.89   0 
  -7  -1   7  168.25  209.04   0 
  -7   1   9  -16.69  200.26   0 
  -7   2  10  127.62  172.21   0 
  -6 -12 -12  -69.41  175.76   0 
  -6 -11  -9  116.68  171.92   0 
  -6 -10  -6  115.66  167.13   0 
  -6  -8  -2   -9.05  211.57   0 
  -6  -7   0   16.48  212.03   0 
  -6  -6   2  131.68  183.70   0 
  -6  -4   5  180.32  176.94   0 
  -6  -2   7  164.47  212.91   0 
  -6  -1   8  -14.20  215.24   0 
  -6   0   9   52.34  208.18   0 
  -6   4  12   97.35  215.04   0 
  -6   6  13   82.07  212.74   0 
  -6  11  14  154.13  224.82   0 
  -6  12  14  -20.46  205.48   0 
  -5 -13 -16   65.07  217.52   0 
  -5 -12 -12   35.40  211.08   0 
  -5 -11  -9   97.25  211.67   0 
  -5  -8  -1  123.56  191.72   0 
  -5  -6   2   91.93  239.10   0 
  -5  -5   4  240.59  197.39   0 
  -5  -4   5  225.31  245.18   0 
  -5   2  11  -82.69  224.15   0 
  -5   6  13    6.23  233.95   0 
  -5   9  14  -37.50  215.17   0 
  -5  10  14  -43.63  258.87   0 
  -5  11  14  -42.88  245.12   0 
  -5  12  14  -36.14  237.99   0 
  -5  13  14  127.56  243.11   0 
  -4 -13 -17   24.70  225.13   0 
  -4 -12 -13  193.94  238.56   0 
  -4 -11  -9  201.62  195.31   0 
  -4  -9  -4   33.65  234.24   0 
  -4  -8  -2   93.04  242.71   0 
  -4  -7   0  320.60  258.77   0 
  -4  -6   2  343.03  213.57   0 
  -4  -4   5   31.93  208.22   0 
  -4  -3   6  394.01  261.68   0 
  -4  -2   7  -26.69  255.74   0 
  -4  -1   8  115.56  244.40   0 
  -4   0   9  170.64  241.68   0 
  -4   1  10  196.73  197.42   0 
  -4   4  12  112.59  262.49   0 
  -4   7  13 -149.97  297.04   0 
  -4  18  12   87.79  395.74   0 
  -3 -13 -20   41.54  257.97   0 
  -3 -12 -15   79.99  231.46   0 
  -3  -5   2   60.21  273.23   0 
  -3  -3   5  508.25  225.30   0 
  -3  -2   6  787.93  292.65   0 
  -3  -1   7   86.54  306.61   0 
  -3   0   8  257.73  300.62   0 
  -3   1   9   72.10  240.52   0 
  -3   7  12  226.80  305.58   0 
  -2 -13 -32  -60.27  352.38   0 
  -2 -13 -31 -100.52  346.68   0 
  -2 -12 -20  136.75  295.30   0 
  -2 -11 -15   57.62  306.94   0 
  -2  -5   0  354.01  336.77   0 
  -2  -3   3   71.78  302.29   0 
  -2   2   8  389.21  352.86   0 
  -2  10  11  214.30  444.90   0 
  -2  11  11   25.21  515.07   0 
  -1  -9 -13   94.17  396.17   0 
  -1  -6  -5  464.30  370.66   0 
  -1  -3   0  201.17  513.74   0 
  -1   7   8   91.57  759.84   0 
  -1  14   9   -0.19  495.69   0 
  -1  19   7  120.28  321.39   0 
   0  16   5  155.18  259.28   0 
   0  18   4   99.10  255.62   0 
   0  21   2  146.31  245.10   0 
   0  22   1   78.12  229.42   0 
   0  23   0  -17.05  241.13   0 
   1  -8 -36   22.81  325.25   0 
   1  -8 -35  -27.32  320.41   0 
   1  -8 -34  121.47  313.88   0 
   1  -8 -33   64.59  326.97   0 
   1  -8 -31   87.78  337.39   0 
   1  -8 -30  158.90  371.05   0 
   1  -7 -22  203.07  365.69   0 
   1  -2  -8   59.85  500.31   0 
   1   1  -4   92.69  461.76   0 
   1   3  -2  454.44  429.82   0 
   1  15   1  -69.26  257.90   0 
   1  17   0  -24.93  225.01   0 
   1  21  -3    0.47  233.35   0 
   2  -3 -20   42.43  302.56   0 
   2  -2 -17   29.99  277.10   0 
   2  -1 -15   47.72  241.69   0 
   2   0 -13    6.81  265.46   0 
   2   1 -11  796.75  345.05   0 
   2   2 -10  110.96  276.34   0 
   2   6  -6  529.00  306.14   0 
   2   8  -5  969.35  297.38   0 
   2   9  -5  239.60  222.23   0 
   2  14  -5  107.99  192.18   0 
   2  15  -5   94.37  238.56   0 
   2  16  -6   52.98  182.10   0 
   2  17  -6    8.30  231.39   0 
   2  18  -7   71.72  229.38   0 
   2  19  -8  117.78  215.98   0 
   3   0 -35  152.34  223.00   0 
   3   0 -34  184.59  226.66   0 
   3   0 -33   63.42  213.84   0 
   3   0 -32   73.90  222.36   0 
   3   0 -31   69.71  230.85   0 
   3   1 -26  156.59  231.72   0 
   3   2 -23   47.83  186.70   0 
   3   2 -22   68.05  237.29   0 
   3   3 -20  528.36  243.57   0 
   3   4 -18   94.14  244.94   0 
   3   5 -17  111.73  213.75   0 
   3   6 -16  -70.84  213.20   0 
   3   7 -15   68.01  210.33   0 
   3   8 -14    3.69  264.39   0 
   3   9 -14  -27.30  211.34   0 
   3  10 -14   71.67  196.12   0 
   3  10 -13  -46.87  248.24   0 
   3  12 -13  258.26  239.89   0 
   3  14 -14  -57.45  176.20   0 
   3  15 -15  181.32  171.67   0 
   3  15 -14   49.34  207.41   0 
   3  16 -16   87.83  175.44   0 
   3  16 -15  101.43  221.51   0 
   3  17 -16  165.73  208.31   0 
   3  18 -18  107.07  170.21   0 
   3  18 -17  -45.75  192.77   0 
  -7  -9  -6   62.10  159.81   0 
  -7  -8  -4  188.08  167.33   0 
  -7  -6   0  205.72  169.20   0 
  -7   2   9   66.60  210.30   0 
  -7   5  11   97.82  204.84   0 
  -7   7  12  221.22  214.65   0 
  -6 -12 -14   75.68  210.47   0 
  -6 -11 -10  220.15  181.56   0 
  -6 -10  -7 -109.42  161.79   0 
  -6  -9  -5  110.45  218.44   0 
  -6  -6   1  -80.07  215.91   0 
  -6  -5   3  150.13  184.37   0 
  -6  -4   4   20.64  222.13   0 
  -5 -13 -18  -41.04  209.52   0 
  -5 -13 -17  126.13  227.71   0 
  -5 -10  -7  131.57  205.62   0 
  -5  -9  -4  140.88  183.11   0 
  -5  -7   0   30.41  189.55   0 
  -5  -5   3   46.18  247.93   0 
  -5  -2   7  186.93  243.30   0 
  -5  -1   8  -31.47  248.46   0 
  -5   0   9  -60.47  247.42   0 
  -5   1  10  -37.95  203.16   0 
  -5   4  12  -64.53  205.44   0 
  -5   7  13  200.94  237.55   0 
  -5  16  13   70.60  288.37   0 
  -4 -13 -19  149.36  258.43   0 
  -4 -13 -18   23.95  221.97   0 
  -4 -12 -14  169.59  237.46   0 
  -4  -5   3   93.42  209.96   0 
  -4   3  11  265.03  261.08   0 
  -4   5  12  -36.58  271.49   0 
  -4   8  13  235.38  289.31   0 
  -4  15  13   71.55  321.88   0 
  -3 -13 -22  116.14  250.21   0 
  -3 -13 -21  123.84  217.40   0 
  -3 -12 -16   63.91  266.63   0 
  -3 -11 -12   45.67  255.53   0 
  -3 -10  -9  139.86  273.36   0 
  -3  -9  -6   90.14  264.77   0 
  -3  -6   0  126.68  286.88   0 
  -3   3  10  167.94  273.87   0 
  -3   5  11  174.89  327.92   0 
  -2 -12 -21  111.10  299.86   0 
  -2 -10 -12  214.32  309.14   0 
  -2  -6  -2  188.36  348.42   0 
  -2  -2   4  222.70  318.42   0 
  -2  -1   5  645.08  397.25   0 
  -2   0   6  416.50  385.86   0 
  -2   1   7  204.38  315.26   0 
  -2   4   9  179.90  349.74   0 
  -2   6  10   31.76  333.68   0 
  -2  20   9   23.05  539.53   0 
  -1 -10 -17  139.57  357.37   0 
  -1  -8 -10   -8.61  317.96   0 
  -1   3   6  620.74  521.95   0 
  -1  22   5   87.64  289.35   0 
   0  10   6  319.21  437.37   0 
   0  11   6  -79.99  360.03   0 
   0  12   6  102.24  311.97   0 
   0  13   6  150.15  343.20   0 
   0  17   5  167.81  301.84   0 
   0  20   3  -17.60  247.99   0 
   1  -8 -38   62.10  322.18   0 
   1  -8 -29   92.87  377.65   0 
   1   0  -5  -12.35  429.67   0 
   1   4  -1 8367.98  441.84   0 
   1  12   2  345.18  316.99   0 
   1  16   1  119.03  239.71   0 
   1  18   0  115.08  219.57   0 
   1  19  -1   50.93  220.25   0 
   2  -5 -37    9.88  234.07   0 
   2  -5 -36  136.73  242.53   0 
   2  -5 -35   28.01  245.01   0 
   2  -5 -33  120.94  242.80   0 
   2  -5 -32   11.38  263.04   0 
   2  -5 -31   46.71  273.21   0 
   2  -3 -19  213.09  324.19   0 
   2  -1 -14   59.66  311.65   0 
   2   3  -8   77.93  329.27   0 
   2   7  -5   83.49  307.05   0 
   2   9  -4  230.44  279.83   0 
   2  10  -4   95.18  267.59   0 
   2  12  -4   66.52  202.62   0 
   2  16  -5  179.95  228.05   0 
   2  19  -7  106.69  218.87   0 
   2  21  -9   27.26  211.65   0 
   3   0 -37   91.35  223.33   0 
   3   0 -36  132.95  223.02   0 
   3   0 -30   37.15  232.42   0 
   3   0 -29  235.87  235.47   0 
   3   0 -28  240.78  237.51   0 
   3   0 -27  178.90  233.36   0 
   3   1 -24  121.10  241.18   0 
   3   1 -23 -121.60  244.27   0 
   3   2 -21  149.02  194.68   0 
   3   3 -19  108.11  204.55   0 
   3   4 -17  110.82  259.90   0 
   3   5 -16   70.07  218.58   0 
   3   6 -15  -57.99  216.76   0 
   3   7 -14  117.97  214.30   0 
   3   8 -13  177.69  266.69   0 
   3   9 -13  159.63  212.91   0 
   3  11 -12  -61.03  240.36   0 
   3  13 -12  183.13  241.61   0 
   3  14 -13   78.56  186.54   0 
   3  15 -13  146.08  216.55   0 
   3  16 -14  125.03  175.81   0 
   3  18 -16   67.95  167.65   0 
  -7  -8  -5   38.37  163.77   0 
  -7  -2   5   23.65  167.06   0 
  -7  -1   6  -50.86  171.45   0 
  -7   0   7  -11.12  176.05   0 
  -7   1   8 -118.51  169.40   0 
  -7   6  11  205.02  213.28   0 
  -6 -11 -12   14.61  219.29   0 
  -6 -11 -11   45.44  187.16   0 
  -6  -9  -6    3.82  224.01   0 
  -6  -8  -3  203.51  173.93   0 
  -6  -7  -1  100.75  177.94   0 
  -6  -3   5  -53.60  168.61   0 
  -6  -2   6   29.97  228.49   0 
  -6  -1   7  -30.47  231.22   0 
  -6   0   8   37.13  229.14   0 
  -6   1   9   94.95  177.88   0 
  -6   4  11  101.40  230.69   0 
  -6   9  13  119.98  233.12   0 
  -6  10  13 -185.57  235.48   0 
  -6  11  13    8.72  263.36   0 
  -6  12  13  159.29  255.06   0 
  -6  13  13   -5.53  246.00   0 
  -5 -13 -19  154.36  226.11   0 
  -5 -12 -14  128.05  226.58   0 
  -5 -11 -11  118.72  226.47   0 
  -5 -10  -8   -7.28  220.98   0 
  -5  -9  -5   98.88  215.24   0 
  -5  -7  -1  286.68  245.77   0 
  -5  -4   4 -184.82  249.16   0 
  -5   2  10   28.37  233.84   0 
  -5   8  13  111.37  229.95   0 
  -4 -13 -20  112.38  261.54   0 
  -4 -12 -15  120.53  236.70   0 
  -4 -11 -11  -27.14  241.55   0 
  -4  -8  -3  -51.12  245.90   0 
  -4  -7  -1  148.91  215.08   0 
  -4  -6   1  -64.19  227.69   0 
  -4  -4   4   62.34  226.33   0 
  -4  -3   5  175.68  266.66   0 
  -4   1   9  152.44  258.80   0 
  -4   2  10  -49.42  260.56   0 
  -4   6  12  174.53  319.18   0 
  -4   9  13  145.33  272.51   0 
  -3 -13 -23  194.85  254.90   0 
  -3 -11 -13  182.66  290.42   0 
  -3  -8  -4   23.04  218.33   0 
  -3  -7  -2  113.31  222.50   0 
  -3  -3   4  231.77  289.33   0 
  -3   2   9  256.10  299.59   0 
  -3   8  12  123.52  303.50   0 
  -3  15  12   37.72  419.35   0 
  -2 -11 -16  176.02  300.22   0 
  -2  -9  -9   -1.78  286.66   0 
  -2  -4   1  328.04  368.16   0 
  -1 -11 -23  -11.70  430.31   0 
  -1  21   6   55.74  327.13   0 
   0  -5  -8  127.03  740.86   0 
   0  -4  -6  124.20  877.07   0 
   0  19   4   17.58  260.09   0 
   0  23   1  141.43  237.03   0 
   1  -8 -28  -16.58  402.50   0 
   1  -7 -21   47.80  401.91   0 
   1  -6 -17  393.77  447.42   0 
   1  -5 -14  822.18  471.02   0 
   1   7   1  307.36  358.09   0 
   1  10   2   64.75  269.38   0 
   1  11   2  239.20  277.40   0 
   1  13   2  101.41  271.99   0 
   1  14   2   46.44  270.36   0 
   1  17   1   58.58  240.75   0 
   1  20  -1  -55.51  223.12   0 
   1  21  -2  206.56  234.65   0 
   1  22  -3   89.45  228.71   0 
   2  -5 -38   11.16  237.26   0 
   2  -5 -29   43.15  269.54   0 
   2  -4 -22   45.94  311.40   0 
   2  -2 -16   58.14  280.25   0 
   2   1 -10   75.46  355.26   0 
   2   2  -9  202.80  300.76   0 
   2   6  -5  347.94  318.13   0 
   2  15  -4  195.51  254.38   0 
   2  16  -4   92.48  236.81   0 
   2  17  -5  -75.13  244.63   0 
   2  21  -8  -16.19  205.60   0 
   3  -1 -35   52.85  239.02   0 
   3  -1 -34  203.80  235.01   0 
   3  -1 -32  153.76  237.31   0 
   3   0 -26   93.22  240.05   0 
   3   0 -25   52.53  259.26   0 
   3   1 -22   58.98  253.67   0 
   3   2 -20   39.34  206.03   0 
   3   2 -19  195.91  256.29   0 
   3   3 -18  307.70  207.88   0 
   3   3 -17  231.19  256.98   0 
   3   4 -16  232.35  201.96   0 
   3   5 -15   26.32  229.57   0 
   3   6 -14  -12.17  216.93   0 
   3   7 -13  305.05  224.97   0 
   3   8 -12  186.57  272.64   0 
   3   9 -12  -19.85  212.32   0 
   3  10 -11  217.24  249.02   0 
   3  11 -11  176.90  247.69   0 
   3  12 -11  173.67  247.67   0 
   3  14 -12  -28.30  186.19   0 
   3  15 -12   55.64  221.30   0 
   3  16 -13  134.62  180.05   0 
   3  16 -12   40.36  215.69   0 
   3  17 -14 -106.99  165.97   0 
   3  17 -13  100.11  210.76   0 
   3  18 -15 -111.79  183.50   0 
   3  19 -15  104.65  214.08   0 
   4   8 -31  131.43  207.94   0 
   4   9 -31  -49.64  199.74   0 
   4  10 -30   -1.25  162.94   0 
   4  10 -28 -102.47  207.40   0 
   4  10 -27  208.06  221.50   0 
   4  11 -28  104.66  216.88   0 
   4  11 -27  -25.43  216.91   0 
   4  12 -27   44.58  208.99   0 
  -7  -5   0  137.81  165.36   0 
  -7   0   6  216.07  208.88   0 
  -7   2   8  -74.40  213.82   0 
  -7   3   9  102.00  174.90   0 
  -7   5  10   85.97  216.80   0 
  -7   7  11  147.84  178.49   0 
  -7   8  11   20.89  227.63   0 
  -6 -10  -9  -40.74  178.36   0 
  -6  -9  -7 -106.63  221.89   0 
  -6  -8  -4   53.79  172.85   0 
  -6  -7  -2    6.38  182.36   0 
  -6  -6   0   35.54  180.81   0 
  -6  -5   1    1.66  229.51   0 
  -6  -4   3    2.07  176.83   0 
  -6  -3   4  -82.25  219.46   0 
  -6   2   9   -3.43  215.08   0 
  -6   5  11  -49.41  237.51   0 
  -6   7  12  -42.47  223.83   0 
  -5 -13 -20   97.74  228.16   0 
  -5 -12 -15   36.25  221.37   0 
  -5 -11 -12    8.36  226.54   0 
  -5  -9  -6   81.20  210.26   0 
  -5  -5   2  145.41  202.16   0 
  -5  -3   5  -32.37  207.23   0 
  -5  -2   6  -55.83  194.30   0 
  -5  -1   7  -39.97  235.40   0 
  -5   0   8  -75.64  252.33   0 
  -5   4  11  170.74  254.52   0 
  -5   6  12   53.02  239.04   0 
  -5   9  13   -3.20  237.34   0 
  -5  10  13  109.34  269.26   0 
  -5  14  13   27.71  251.31   0 
  -4 -11 -12   57.75  235.22   0 
  -4  -9  -6   86.50  246.95   0 
  -4  -6   0  140.71  277.76   0 
  -4  -2   6 -120.73  209.73   0 
  -4  -1   7 -146.47  209.03   0 
  -4   0   8  -37.55  212.02   0 
  -4   4  11  163.22  265.08   0 
  -4  11  13  -93.60  267.98   0 
  -4  12  13  -21.17  288.95   0 
  -4  13  13   16.47  298.16   0 
  -3 -13 -24  -20.24  244.97   0 
  -3 -12 -18  146.75  265.58   0 
  -3 -10 -10   84.74  279.84   0 
  -3  -8  -5  212.69  270.00   0 
  -3  -5   1   70.33  246.89   0 
  -3  -1   6  176.51  311.47   0 
  -3   0   7   51.24  313.61   0 
  -3   1   8  292.02  309.57   0 
  -3   4  10  373.24  321.36   0 
  -3   6  11  154.26  325.09   0 
  -3   9  12  129.91  340.96   0 
  -2 -12 -22   -0.23  300.93   0 
  -2 -11 -17  153.05  331.55   0 
  -2 -10 -13  180.26  306.25   0 
  -2  -8  -7   46.54  292.42   0 
  -2  -5  -1  279.14  353.11   0 
  -2   3   8  191.56  395.80   0 
  -2   7  10  195.80  419.62   0 
  -1  -7  -8  165.66  347.03   0 
  -1  -2   1 1053.50  495.15   0 
  -1  15   9   12.35  478.90   0 
  -1  20   7   91.16  349.98   0 
   0   9   6  179.71  397.91   0 
   0  15   6  -80.82  288.14   0 
   0  21   3   20.55  243.51   0 
   1  -8 -27   78.24  396.86   0 
   1  -1  -6  390.25  517.77   0 
   1  18   1  -52.78  272.07   0 
   1  21  -1  130.65  278.25   0 
   2  -5 -26   45.20  274.46   0 
   2  -3 -18    1.60  284.87   0 
   2  -2 -15  244.55  345.29   0 
   2  -1 -13  980.59  344.24   0 
   2   7  -4   34.87  319.79   0 
   2  12  -3   89.22  215.57   0 
   2  13  -3   90.03  202.95   0 
   2  14  -3  122.46  250.29   0 
   2  17  -4  -48.93  245.38   0 
   2  18  -5   65.39  192.53   0 
   3  -1 -37  104.02  225.97   0 
   3  -1 -30  135.29  240.18   0 
   3  -1 -29  263.05  241.05   0 
   3  -1 -28  110.43  239.20   0 
   3   0 -24  117.20  245.36   0 
   3   0 -23  172.66  255.19   0 
   3   1 -21  141.12  211.87   0 
   3   1 -20  266.85  253.86   0 
   3   2 -18   -4.19  259.21   0 
   3   3 -16  112.48  255.36   0 
   3   4 -15   58.06  209.86   0 
   3   5 -14  150.05  207.56   0 
   3   6 -13  184.95  229.87   0 
   3   7 -12   99.83  217.67   0 
   3   8 -11   15.76  282.81   0 
   3   9 -11   40.84  217.96   0 
   3  13 -10   28.97  245.22   0 
   3  16 -11   92.69  209.66   0 
   4   6 -33   50.77  216.05   0 
   4   6 -32  176.17  213.25   0 
   4   7 -32   95.35  183.71   0 
   4   7 -31  103.38  174.81   0 
   4   7 -30   -4.62  209.78   0 
   4   8 -29   35.04  175.40   0 
   4   8 -28  166.50  169.83   0 
   4   9 -27   12.91  172.61   0 
   4   9 -26 -112.06  175.68   0 
   4   9 -25    9.34  223.11   0 
   4  10 -26    5.29  173.00   0 
   4  11 -26 -110.57  181.17   0 
   4  11 -24  100.26  221.37   0 
   4  12 -25   17.45  173.48   0 
   4  12 -24   64.63  212.74   0 
   4  13 -26  -24.11  177.97   0 
   4  13 -25   14.52  177.23   0 
   4  13 -24  -31.76  201.51   0 
  -7  -8  -7  227.36  161.82   0 
  -7  -6  -3  122.12  206.64   0 
  -7  -5  -1   61.70  178.26   0 
  -7  -3   2 -112.90  230.33   0 
  -7   6  10 -104.79  217.60   0 
  -6 -10 -10  156.23  178.87   0 
  -6  -8  -5   99.10  175.66   0 
  -6  -7  -3  170.72  177.36   0 
  -6  -6  -1  118.98  182.26   0 
  -6  -4   2 -112.30  226.69   0 
  -6  -2   5  140.88  192.80   0 
  -6  -1   6  -11.03  191.69   0 
  -6   0   7   34.52  189.30   0 
  -6   1   8  -49.77  170.60   0 
  -6   6  11   57.37  224.62   0 
  -6   9  12  161.71  229.13   0 
  -5 -12 -17  113.83  219.19   0 
  -5 -12 -16    3.98  179.81   0 
  -5 -11 -13   27.59  224.38   0 
  -5  -9  -7  131.21  220.83   0 
  -5  -8  -4   57.03  192.05   0 
  -5  -7  -2  395.82  198.72   0 
  -5  -6   0  -43.19  198.94   0 
  -5  -4   3  258.68  210.12   0 
  -5  -3   4  -64.70  253.74   0 
  -5   3  10  124.72  252.49   0 
  -5   5  11  186.31  250.80   0 
  -5   7  12  161.94  237.17   0 
  -5  11  13   13.21  213.94   0 
  -5  12  13  236.39  252.11   0 
  -5  13  13   42.05  246.65   0 
  -4 -13 -23   69.41  257.98   0 
  -4 -11 -13   72.20  241.64   0 
  -4  -7  -2  231.21  210.26   0 
  -4  -3   4  -63.09  276.79   0 
  -4   3  10  292.31  278.19   0 
  -4   5  11  -11.98  283.56   0 
  -4   7  12  234.85  269.57   0 
  -4  17  12   15.71  353.80   0 
  -3 -13 -26   72.92  278.31   0 
  -3 -13 -25  -53.80  244.64   0 
  -3 -12 -19  -25.25  254.27   0 
  -3 -11 -14   80.06  248.58   0 
  -3  -4   2  238.46  297.26   0 
  -3  10  12  -32.20  337.44   0 
  -3  14  12  151.17  388.91   0 
  -2 -12 -23   97.55  304.67   0 
  -2  -9 -10  218.48  291.06   0 
  -2  -7  -5  217.73  332.65   0 
  -2  -6  -3  186.18  353.32   0 
  -2  -3   2   47.15  324.94   0 
  -2   5   9  294.45  358.39   0 
  -1 -11 -24  -23.55  427.75   0 
  -1 -10 -18   98.85  362.55   0 
  -1  -9 -14  435.94  364.81   0 
  -1  -8 -11  125.34  395.35   0 
  -1  -6  -6  610.82  433.80   0 
  -1  -5  -4  181.20  495.14   0 
  -1  -1   2   79.96  646.60   0 
  -1   2   5  322.97  601.02   0 
  -1   5   7  167.71  574.52   0 
   1  -8 -26  157.62  424.16   0 
   1   6   1  617.20  414.14   0 
   1   8   2  299.41  337.15   0 
   1  20   0  -32.48  231.33   0 
   2  -3 -17   47.65  340.14   0 
   2   0 -11  233.20  292.64   0 
   2   2  -8  407.88  288.75   0 
   2   3  -7   48.54  278.40   0 
   2   5  -5  235.86  263.15   0 
   2   8  -3  229.86  311.43   0 
   2   9  -3  220.95  237.51   0 
   2  16  -3  158.97  244.13   0 
   2  19  -5  207.03  181.39   0 
   3  -2 -35   61.08  269.38   0 
   3  -1 -26  254.72  255.95   0 
   3  -1 -25  -73.11  240.99   0 
   3   0 -22  207.61  260.68   0 
   3   1 -19   -1.91  268.12   0 
   3   2 -17   60.03  259.90   0 
   3   4 -14   52.83  264.76   0 
   3   6 -12   15.53  231.61   0 
   3   7 -11  172.53  280.09   0 
   3   9 -10  134.30  221.36   0 
   3  10 -10   62.91  202.68   0 
   3  12  -9  101.90  252.12   0 
   3  13  -9  134.08  239.50   0 
   3  14 -10  151.70  195.74   0 
   3  15 -10  -66.98  180.82   0 
   3  16 -10  -58.79  209.78   0 
   3  17 -11   24.29  225.18   0 
   4   5 -32  -22.36  218.68   0 
   4   5 -30  105.90  212.41   0 
   4   6 -29  118.89  170.35   0 
   4   6 -28  175.56  225.87   0 
   4   7 -27   -2.95  183.27   0 
   4   8 -23  165.44  224.47   0 
   4   9 -24  -15.98  180.72   0 
   4   9 -23  106.90  178.76   0 
   4   9 -22  -37.33  230.19   0 
   4  10 -23  130.38  181.44   0 
   4  11 -23  -73.24  180.66   0 
   4  11 -22  -86.07  186.55   0 
   4  11 -21  175.81  230.29   0 
   4  12 -22 -103.56  173.27   0 
   4  13 -23   21.02  159.72   0 
   4  14 -21  -47.27  211.51   0 
   4  15 -22 -107.46  214.42   0 
  -7  -8  -8   64.15  168.28   0 
  -7  -7  -6  126.91  205.35   0 
  -7  -6  -4 -173.89  223.01   0 
  -7  -5  -2  -15.34  222.70   0 
  -7  -4   0   94.22  180.95   0 
  -7   0   5   87.06  178.98   0 
  -7   2   7  -65.47  176.47   0 
  -7   4   8  120.14  225.72   0 
  -7   5   9  205.72  182.34   0 
  -7   7  10  -20.66  171.72   0 
  -7   8  10 -223.64  223.49   0 
  -6 -10 -12  158.86  221.54   0 
  -6  -8  -6  -12.10  182.66   0 
  -6  -6  -2  -14.82  228.32   0 
  -6   1   7   -3.73  219.89   0 
  -6   2   8  150.56  223.03   0 
  -6   5  10   40.88  232.49   0 
  -6   7  11  242.34  226.43   0 
  -6  11  12  191.57  239.41   0 
  -6  12  12  184.71  270.02   0 
  -6  13  12  171.63  253.88   0 
  -5 -12 -18   85.76  222.18   0 
  -5 -11 -14  179.77  229.98   0 
  -5 -10 -10   73.87  188.20   0 
  -5  -8  -5  -66.52  228.66   0 
  -5  -7  -3   20.36  249.50   0 
  -5  -5   1   96.94  209.41   0 
  -5  -4   2   72.55  264.37   0 
  -5  -2   5  154.61  198.52   0 
  -5  -1   6  -38.39  251.56   0 
  -5   1   8    2.28  259.60   0 
  -5   2   9  120.67  211.52   0 
  -5   4  10  142.08  238.93   0 
  -5   8  12  -39.99  248.49   0 
  -4 -12 -18  179.72  235.68   0 
  -4 -10 -10   69.48  258.49   0 
  -4  -9  -7   45.72  203.52   0 
  -4  -6  -1   37.16  278.52   0 
  -4  -5   1  -82.16  231.09   0 
  -4  -1   6  231.39  265.08   0 
  -4   0   7  -63.44  266.71   0 
  -4   1   8   46.63  265.10   0 
  -4   2   9  138.84  216.53   0 
  -4   8  12   17.27  263.16   0 
  -3 -13 -28  139.23  310.07   0 
  -3 -13 -27   68.50  245.33   0 
  -3 -11 -15  206.03  294.07   0 
  -3 -10 -11  158.38  280.28   0 
  -3  -5   0   40.67  309.87   0 
  -3  -3   3   93.46  294.32   0 
  -3   7  11  168.86  323.48   0 
  -3  11  12   46.04  321.54   0 
  -3  12  12  137.60  353.67   0 
  -3  13  12  155.63  361.37   0 
  -2 -12 -24    1.63  309.12   0 
  -2 -11 -18  -28.50  290.63   0 
  -2  -4   0  466.18  381.00   0 
  -2  -2   3   30.49  341.39   0 
  -2  -1   4   99.06  428.21   0 
  -2   2   7   86.26  386.40   0 
  -1   0   3  173.66  604.41   0 
  -1   1   4  112.53  582.72   0 
  -1  16   9  112.86  476.87   0 
  -1  22   6   79.21  334.74   0 
   0   3   3   54.16  959.25   0 
   0   6   5  920.63  545.89   0 
   0  17   6   68.80  321.63   0 
   0  19   5   44.28  269.85   0 
   0  22   3    6.22  242.29   0 
   0  23   2  -18.70  243.47   0 
   1  -8 -25  273.72  465.67   0 
   1  -7 -20   67.05  457.11   0 
   1  -4 -11  151.15  479.28   0 
   1  -3  -9   71.88  465.42   0 
   1   1  -3  137.22  641.05   0 
   1   3  -1  497.82  550.23   0 
   1  11   3  382.55  292.40   0 
   1  12   3  137.47  279.66   0 
   1  14   3  172.54  287.53   0 
   1  17   2  -16.11  237.78   0 
   1  19   1  -17.96  236.53   0 
   1  22  -1   57.33  225.92   0 
   2  -6 -37  171.73  282.37   0 
   2  -6 -35  108.71  285.39   0 
   2  -6 -34   77.51  294.49   0 
   2  -6 -32  167.91  305.53   0 
   2  -5 -24  334.83  303.62   0 
   2  -4 -20  136.29  274.20   0 
   2  -2 -14  -67.09  346.23   0 
   2  -1 -12  131.35  346.21   0 
   2   1  -9  249.65  284.26   0 
   2   6  -4  163.36  271.96   0 
   2  10  -2  113.88  279.01   0 
   2  11  -2  206.06  222.95   0 
   2  12  -2  124.52  235.09   0 
   2  13  -2  255.29  221.38   0 
   2  14  -2   73.90  263.29   0 
   2  15  -2  228.25  248.46   0 
   2  17  -3  100.44  242.88   0 
   2  19  -4  -48.66  223.75   0 
   3  -2 -38   80.29  232.18   0 
   3  -2 -37  183.49  235.29   0 
   3  -2 -36   68.85  243.43   0 
   3  -2 -32  235.53  228.96   0 
   3  -2 -31  -69.43  229.99   0 
   3  -2 -29  141.45  245.70   0 
   3  -1 -24  216.60  260.86   0 
   3   0 -21  835.26  271.38   0 
   3   1 -18  -45.90  272.49   0 
   3   2 -16 -135.04  266.53   0 
   3   3 -15 -117.05  216.38   0 
   3   4 -13   73.60  273.60   0 
   3   6 -11  120.86  277.64   0 
   3   7 -10   47.33  276.10   0 
   3   9  -9  -22.14  276.59   0 
   3  14  -9   35.60  194.03   0 
   3  15  -9  211.51  222.97   0 
   3  16  -9   78.19  219.75   0 
   3  18 -11  -26.79  176.40   0 
   3  19 -12  -69.14  186.59   0 
   4   4 -34  188.06  218.05   0 
   4   4 -31  -86.43  226.65   0 
   4   4 -30  -83.99  216.39   0 
   4   5 -29  -14.24  177.40   0 
   4   5 -28   65.86  184.84   0 
   4   6 -26  133.33  187.28   0 
   4   6 -25  -28.40  193.75   0 
   4   7 -23   33.96  187.99   0 
   4   8 -22  153.78  187.53   0 
   4   8 -21  -53.28  223.57   0 
   4   9 -20   57.43  225.43   0 
   4  10 -21 -136.48  180.57   0 
   4  11 -20   38.22  197.05   0 
   4  12 -19  132.34  223.50   0 
   4  13 -19 -147.79  228.97   0 
   4  14 -20  114.40  180.14   0 
   4  15 -21  -22.35  183.60   0 
   4  15 -20  131.61  220.55   0 
  -7  -6  -5  181.35  216.29   0 
  -7  -5  -3   54.99  217.47   0 
  -7  -4  -1   44.47  180.96   0 
  -7  -2   2  -46.52  180.05   0 
  -7  -1   3  -14.06  220.14   0 
  -7   3   7  108.57  184.95   0 
  -7   5   8  137.48  228.75   0 
  -7   6   9   72.23  173.85   0 
  -7   7   9  124.95  221.10   0 
  -6 -10 -13 -185.87  219.49   0 
  -6  -9 -10 -148.60  218.88   0 
  -6  -8  -7  196.72  224.39   0 
  -6  -7  -5  153.95  222.05   0 
  -6  -6  -3   18.80  232.04   0 
  -6  -4   1    4.99  188.03   0 
  -6   6  10   59.39  236.65   0 
  -6   8  11  -21.56  235.41   0 
  -5 -12 -20  178.20  220.71   0 
  -5 -12 -19  -53.35  228.14   0 
  -5 -11 -15  171.18  223.06   0 
  -5 -10 -11  169.79  190.59   0 
  -5  -8  -6  -26.32  225.99   0 
  -5  -5   0  307.40  261.41   0 
  -5  -3   3    1.27  272.70   0 
  -5   6  11   91.51  250.18   0 
  -5   9  12   52.54  245.36   0 
  -5  16  12  100.73  265.98   0 
  -4 -13 -26   98.40  250.85   0 
  -4 -12 -19  -46.18  231.25   0 
  -4 -11 -14  212.61  252.26   0 
  -4 -10 -11  163.28  247.50   0 
  -4  -9  -8   35.78  247.62   0 
  -4  -4   2  299.33  231.23   0 
  -4   4  10  167.95  290.58   0 
  -4   6  11 -124.04  286.48   0 
  -4   9  12   23.69  287.47   0 
  -4  16  12   64.84  320.20   0 
  -3 -13 -30   80.72  295.76   0 
  -3 -13 -29   41.46  262.66   0 
  -3 -10 -12  -27.13  286.02   0 
  -3  -9  -9  -69.30  286.79   0 
  -3  -7  -4  -17.18  288.75   0 
  -3  -2   4  434.62  243.03   0 
  -3   1   7  113.14  325.56   0 
  -3   2   8  266.83  318.13   0 
  -2 -12 -25   96.53  313.78   0 
  -2  -8  -8  305.03  297.61   0 
  -2   0   5  -20.19  343.67   0 
  -2   1   6  204.36  326.35   0 
  -2   8  10  224.24  430.23   0 
  -1 -11 -25  114.44  432.09   0 
  -1 -10 -19  119.87  400.18   0 
  -1  21   7  -10.72  364.47   0 
   0   8   6  215.81  480.26   0 
   0  21   4   80.58  251.69   0 
   1  -6 -16  145.58  523.94   0 
   1  -2  -7  179.45  553.09   0 
   1   4   0 2387.02  429.26   0 
   1   7   2  262.82  366.08   0 
   1  10   3  170.00  284.29   0 
   1  16   3  179.77  290.72   0 
   1  20   1 -120.87  218.09   0 
   2  -6 -38   33.05  272.59   0 
   2  -6 -31   91.06  278.31   0 
   2  -6 -30   72.31  303.04   0 
   2  -5 -23  138.64  311.57   0 
   2  -3 -16  116.62  347.30   0 
   2   0 -10   -5.57  375.34   0 
   2   3  -6   20.90  367.55   0 
   2   4  -5  -14.79  347.87   0 
   2   7  -3   42.93  275.15   0 
   2   9  -2  187.91  243.76   0 
   2  16  -2   69.02  253.76   0 
   2  17  -2 -126.85  243.82   0 
   2  18  -3   99.53  201.01   0 
   2  20  -4  169.52  239.52   0 
   3  -2 -28   -2.75  248.92   0 
   3  -2 -27  204.16  248.24   0 
   3  -1 -23  -19.48  271.51   0 
   3  -1 -22   81.89  286.68   0 
   3   0 -20   86.78  230.59   0 
   3   1 -17  -15.85  268.67   0 
   3   2 -15  135.60  275.94   0 
   3   5 -11  163.63  281.29   0 
   3   8  -9  102.10  224.65   0 
   3  10  -8  -48.30  266.67   0 
   3  11  -8  -16.22  207.05   0 
   3  12  -8   95.79  209.84   0 
   3  13  -8  174.67  201.84   0 
   3  18 -10  113.15  180.28   0 
   3  19 -10  152.70  223.97   0 
   3  20 -11  132.90  223.98   0 
   4   3 -32  129.40  226.67   0 
   4   4 -29  105.77  181.01   0 
   4   4 -28  128.66  168.95   0 
   4   5 -24   46.82  224.60   0 
   4   6 -22   78.52  234.38   0 
   4   7 -21  191.90  194.52   0 
   4   8 -20   92.64  192.95   0 
   4   9 -19   32.42  178.51   0 
   4  10 -19  -48.43  185.61   0 
   4  11 -18  -96.07  191.76   0 
   4  12 -18  113.48  185.54   0 
   4  16 -20   43.93  182.42   0 
  -7  -8 -10  187.72  175.16   0 
  -7  -6  -6  210.31  223.90   0 
  -7  -2   1  -52.84  236.44   0 
  -7   6   8   98.55  223.32   0 
  -7   8   9   -7.52  213.45   0 
  -6 -10 -14  266.25  225.13   0 
  -6  -9 -11 -176.45  228.67   0 
  -6  -8  -8   81.44  233.51   0 
  -6  -2   3  -87.25  185.12   0 
  -6   0   5  137.32  238.08   0 
  -6   1   6  -49.19  218.77   0 
  -6   2   7  -75.83  227.15   0 
  -6   3   8   42.07  184.14   0 
  -6   5   9  -18.01  247.18   0 
  -6   7  10   -9.88  231.57   0 
  -6   9  11  143.84  230.06   0 
  -6  10  11   53.00  250.25   0 
  -5 -12 -21   27.71  224.31   0 
  -5 -11 -16  191.30  230.38   0 
  -5 -10 -12  119.07  239.62   0 
  -5  -6  -2    5.48  202.86   0 
  -5  -4   1  157.44  271.54   0 
  -5  -2   4  130.22  218.28   0 
  -5   2   8    3.10  216.12   0 
  -5   5  10    6.72  261.90   0 
  -5  11  12   89.98  232.15   0 
  -5  12  12  199.70  262.56   0 
  -5  13  12  101.14  254.58   0 
  -5  14  12   94.12  254.39   0 
  -4 -12 -20  -46.09  234.35   0 
  -4 -11 -15 -109.12  246.64   0 
  -4 -10 -12  172.10  256.79   0 
  -4  -9  -9  -83.26  245.94   0 
  -4  -5   0  -68.95  226.71   0 
  -4  -3   3  -30.13  224.88   0 
  -4  -2   4  155.44  268.60   0 
  -4   2   8  142.19  272.71   0 
  -4   3   9  -37.99  215.28   0 
  -4   5  10   33.47  296.42   0 
  -4   7  11   35.48  323.90   0 
  -4  11  12   63.45  269.46   0 
  -4  15  12  -44.41  309.20   0 
  -3 -12 -21  110.64  235.63   0 
  -3 -11 -16   38.39  251.80   0 
  -3  -4   1  -25.52  249.65   0 
  -3   4   9   97.56  343.69   0 
  -3  17  11  -17.24  432.73   0 
  -2 -12 -26    3.68  309.74   0 
  -2 -11 -19   98.54  282.01   0 
  -2 -10 -15   52.96  315.95   0 
  -2  -7  -6  192.11  337.18   0 
  -2  -6  -4  164.29  361.00   0 
  -2  -5  -2   67.48  305.25   0 
  -2   4   8  536.96  383.40   0 
  -1  -9 -15  202.45  362.95   0 
  -1  -7  -9  625.35  378.41   0 
  -1  -3  -1  235.66  441.80   0 
   0  12   7  130.92  362.73   0 
   0  13   7   49.01  359.01   0 
   0  18   6  132.39  306.00   0 
   1   0  -4    5.05  583.59   0 
   1   9   3  385.47  316.16   0 
   1  21   1  116.88  266.99   0 
   1  22   0  -24.06  233.00   0 
   2  -6 -29   -0.40  278.23   0 
   2  -5 -22   93.54  356.16   0 
   2   1  -8 -153.24  370.96   0 
   2   2  -7   85.40  305.91   0 
   2   5  -4  113.85  275.82   0 
   2   6  -3  123.81  341.63   0 
   2   8  -2  210.09  263.79   0 
   2  10  -1  -19.73  285.14   0 
   2  11  -1  184.14  277.12   0 
   2  12  -1  479.11  240.58   0 
   2  13  -1  195.11  218.25   0 
   2  14  -1  134.93  269.75   0 
   2  15  -1  104.72  251.68   0 
   2  18  -2  -43.32  242.26   0 
   2  19  -3  -12.33  184.76   0 
   2  21  -4   22.54  224.27   0 
   3  -3 -37  127.64  253.24   0 
   3  -3 -35   63.16  266.96   0 
   3  -3 -33   29.93  279.01   0 
   3  -2 -26  144.68  243.19   0 
   3  -2 -25  123.29  248.56   0 
   3   0 -19  136.43  219.66   0 
   3   3 -13   10.78  288.19   0 
   3   4 -12   50.68  236.67   0 
   3   6 -10  100.90  228.75   0 
   3   7  -9  270.15  234.56   0 
   3   9  -8   42.63  227.17   0 
   3  13  -7    4.45  202.98   0 
   3  16  -8   17.69  202.29   0 
   3  17  -8   84.33  230.18   0 
   4   2 -34  143.32  218.73   0 
   4   3 -30   54.02  190.75   0 
   4   3 -29  233.46  188.46   0 
   4   3 -28 -113.92  223.14   0 
   4   4 -25   93.97  190.60   0 
   4   7 -20   88.36  193.96   0 
   4   8 -18   40.72  240.90   0 
   4   9 -17  -48.18  241.13   0 
   4  10 -17   90.45  187.53   0 
   4  11 -17  138.36  192.24   0 
   4  11 -16 -103.42  233.89   0 
   4  13 -17  147.73  174.76   0 
   4  13 -16  166.60  225.65   0 
   4  14 -17 -181.23  176.01   0 
   4  16 -17  174.75  207.18   0 
  -7  -7  -9   40.04  161.37   0 
  -7  -6  -7  -75.52  212.79   0 
  -7  -2   0  138.34  226.96   0 
  -7  -1   2  -85.08  177.56   0 
  -7   0   3  -38.89  185.73   0 
  -7   1   4   75.16  190.06   0 
  -7   5   7  184.57  235.50   0 
  -7   9   9  128.48  228.07   0 
  -6 -10 -15   14.53  188.33   0 
  -6  -9 -12   36.36  226.25   0 
  -6  -8  -9   51.23  234.33   0 
  -6  -6  -4  -64.87  194.90   0 
  -6  -5  -2   51.78  195.29   0 
  -6  -4  -1  -91.32  235.59   0 
  -6  -3   1  -25.95  193.42   0 
  -6   4   8  -62.62  243.83   0 
  -6   8  10   84.26  228.55   0 
  -6  12  11 -120.17  228.26   0 
  -6  13  11  197.65  229.17   0 
  -5 -12 -22  131.04  235.64   0 
  -5 -11 -17   45.92  229.43   0 
  -5 -10 -13  140.87  237.08   0 
  -5  -8  -7  161.24  198.41   0 
  -5  -7  -5 -109.44  204.39   0 
  -5  -5  -1   88.98  212.71   0 
  -5  -3   2    3.39  218.39   0 
  -5   4   9   97.69  249.19   0 
  -5   6  10  143.98  251.70   0 
  -4 -12 -21   53.24  233.56   0 
  -4 -11 -16   83.57  257.46   0 
  -4  -4   1  187.76  240.95   0 
  -4  -1   5  221.83  228.12   0 
  -4   0   6   62.65  226.82   0 
  -4   1   7   28.57  219.81   0 
  -4  12  12  123.18  279.87   0 
  -4  13  12   69.24  269.30   0 
  -4  14  12  -18.83  312.39   0 
  -4  18  11  134.62  369.77   0 
  -3 -12 -23   11.65  277.75   0 
  -3 -11 -17   84.66  251.55   0 
  -3 -10 -13  170.99  285.91   0 
  -3  -9 -10  135.49  300.97   0 
  -3  -7  -5   51.32  288.20   0 
  -3  -6  -3  248.79  308.57   0 
  -3  -5  -1   80.30  257.15   0 
  -3   6  10   44.24  292.96   0 
  -2 -12 -27   -8.93  307.49   0 
  -2 -11 -20  189.07  308.12   0 
  -2  -9 -12  351.94  334.90   0 
  -2  -8  -9   60.45  307.67   0 
  -2   6   9   66.18  357.41   0 
  -1 -11 -26  148.58  420.91   0 
  -1  -8 -12  346.81  394.30   0 
  -1  17   9   31.66  453.16   0 
   0  11   7  254.03  389.89   0 
   0  15   7   94.49  335.58   0 
   1  -8 -24   99.26  467.69   0 
   1  13   4   76.15  325.26   0 
   1  14   4   20.91  330.20   0 
   1  18   3  -50.25  274.92   0 
   1  20   2  -50.72  246.62   0 
   2  -4 -18   18.83  342.58   0 
   2  -2 -13  334.06  340.43   0 
   2  -1 -11  752.32  362.05   0 
   2   7  -2  648.86  348.28   0 
   2   9  -1   66.49  297.18   0 
   2  16  -1   -3.30  196.76   0 
   2  17  -1  171.78  252.32   0 
   2  19  -2 -144.32  234.98   0 
   2  20  -3  -59.20  194.33   0 
   3  -3 -30   58.52  226.24   0 
   3  -3 -29  210.49  281.72   0 
   3  -1 -20  479.01  281.21   0 
   3   0 -18  135.02  228.51   0 
   3   2 -14  -38.21  230.17   0 
   3   3 -12  163.61  295.80   0 
   3   4 -11  -42.24  243.77   0 
   3   5 -10  265.36  237.80   0 
   3   6  -9  251.88  231.73   0 
   3  10  -7  107.70  219.15   0 
   3  14  -6 -108.87  230.49   0 
   3  16  -7  163.22  186.52   0 
   3  18  -8  173.20  185.35   0 
   3  20  -9  118.33  220.79   0 
   4   2 -32 -104.95  193.21   0 
   4   2 -29  287.47  235.58   0 
   4   2 -28  182.06  232.45   0 
   4   3 -26  -23.31  199.63   0 
   4   5 -21   92.75  193.47   0 
   4   5 -20  -50.03  257.32   0 
   4   6 -19 -127.78  265.15   0 
   4   7 -18  270.85  201.25   0 
   4   8 -17   11.22  192.47   0 
   4   9 -16  174.67  245.00   0 
   4  10 -16   70.95  194.31   0 
   4  10 -15  149.94  244.71   0 
   4  11 -15   75.18  230.72   0 
   4  13 -15  -63.75  185.18   0 
   4  14 -15  125.28  174.83   0 
   4  15 -16  170.80  186.91   0 
   4  17 -17  -56.35  173.05   0 
   4  17 -16   65.13  212.27   0 
  -7  -7 -10  -66.11  173.38   0 
  -7  -3  -2  108.04  195.06   0 
  -7  -1   1  108.57  188.84   0 
  -7   1   3  165.01  236.86   0 
  -7   3   5  -40.47  229.94   0 
  -7   6   7  149.89  232.74   0 
  -6 -10 -17 -153.67  231.23   0 
  -6  -9 -13  172.91  221.59   0 
  -6  -8 -10  104.31  230.22   0 
  -6  -5  -3  133.64  187.18   0 
  -6  -3   0   70.18  239.46   0 
  -6   3   7  153.10  188.29   0 
  -6   5   8  211.04  256.21   0 
  -6   7   9   58.72  235.38   0 
  -6  10  10 -142.79  293.71   0 
  -5 -11 -19  256.10  237.77   0 
  -5 -11 -18  227.51  238.28   0 
  -5  -9 -11  127.79  256.88   0 
  -5  -7  -6  214.79  262.14   0 
  -5  -6  -4  481.67  264.83   0 
  -5  -5  -2   78.83  267.02   0 
  -5  -4   0   26.16  216.98   0 
  -5  -1   4  -42.44  212.63   0 
  -5   2   7  166.87  274.36   0 
  -5   3   8  141.53  202.27   0 
  -5   7  10   18.76  255.30   0 
  -5   9  11  104.24  249.40   0 
  -4 -11 -17  111.94  253.89   0 
  -4 -10 -13   32.38  210.49   0 
  -4  -9 -10   73.68  209.28   0 
  -4  -7  -5  122.29  223.85   0 
  -4  -5  -1  153.71  240.91   0 
  -4  -3   2  266.52  235.86   0 
  -4  -2   3  260.47  279.15   0 
  -4   4   9   45.05  216.68   0 
  -4   6  10  175.36  289.98   0 
  -4   8  11  316.04  275.22   0 
  -3 -11 -18   97.86  248.72   0 
  -3 -10 -14  139.44  281.51   0 
  -3  -8  -8  171.11  275.25   0 
  -3  -4   0  226.10  308.76   0 
  -3  -2   3  109.69  255.18   0 
  -3  -1   4  738.32  337.80   0 
  -3   2   7   78.11  332.47   0 
  -3   3   8  373.07  313.01   0 
  -3   9  11  142.33  318.56   0 
  -2 -12 -29  102.64  320.33   0 
  -2 -12 -28  110.42  301.21   0 
  -2 -10 -16  111.14  333.69   0 
  -2  -7  -7   59.38  336.88   0 
  -2  -4  -1  441.39  327.53   0 
  -2   3   7  139.25  373.18   0 
  -2   9  10   49.58  451.33   0 
  -1 -10 -20  170.48  406.78   0 
  -1  -5  -5 1545.53  532.12   0 
  -1  -4  -3  780.44  499.80   0 
  -1  20   8   -0.09  392.53   0 
   0  10   7  166.58  466.15   0 
   0  19   6   14.66  278.44   0 
   1  -9 -37   93.12  423.32   0 
   1  -9 -36  -36.00  429.55   0 
   1  -9 -35  -44.52  434.22   0 
   1  -7 -19  148.70  480.82   0 
   1   6   2 1474.99  435.90   0 
   1   8   3  539.61  336.87   0 
   1  11   4  186.81  307.38   0 
   2  -5 -21  236.50  325.96   0 
   2   0  -9  520.41  315.14   0 
   2   2  -6  976.71  405.65   0 
   2   3  -5  249.39  319.22   0 
   2   4  -4   47.85  297.47   0 
   2   5  -3  -71.42  349.36   0 
   2  11   0  -65.87  274.63   0 
   2  12   0   48.12  289.07   0 
   2  13   0  134.70  291.15   0 
   2  21  -3    6.87  247.73   0 
   3  -3 -27   79.95  264.33   0 
   3  -2 -23   94.57  278.55   0 
   3  -2 -22  -35.08  330.99   0 
   3  -1 -19  195.29  307.68   0 
   3   0 -17   93.59  279.48   0 
   3   1 -15    3.89  231.32   0 
   3   2 -13   31.22  296.52   0 
   3   5  -9   32.75  295.63   0 
   3  11  -6  -21.48  213.33   0 
   3  15  -6   65.36  201.02   0 
   3  17  -6   65.23  240.15   0 
   3  18  -7   37.89  186.77   0 
   4   1 -35  -14.54  228.55   0 
   4   1 -33   32.04  221.66   0 
   4   1 -32   94.48  223.52   0 
   4   1 -31   35.95  234.51   0 
   4   1 -30  225.15  232.25   0 
   4   2 -26  -15.32  245.91   0 
   4   3 -24  183.86  197.68   0 
   4   3 -23   55.54  231.20   0 
   4   4 -21  122.22  237.12   0 
   4   6 -18  193.05  214.57   0 
   4   7 -16   41.30  248.18   0 
   4   8 -16  144.88  199.21   0 
   4   9 -15  198.15  198.23   0 
   4  11 -14  253.25  200.04   0 
   4  12 -14   75.84  186.19   0 
   4  13 -14  165.99  187.14   0 
   4  14 -14   34.51  180.11   0 
   4  16 -15   94.13  182.57   0 
   4  17 -15  157.90  187.78   0 
  -7  -6  -9  149.50  212.20   0 
  -7  -1   0  102.17  220.65   0 
  -7   0   1  129.84  231.70   0 
  -7   4   5  224.86  234.02   0 
  -7   5   6  121.82  190.38   0 
  -7   7   7  -86.86  232.33   0 
  -7   9   8 -132.16  194.23   0 
  -6  -8 -11   48.59  222.59   0 
  -6  -7  -8  -39.48  189.19   0 
  -6  -6  -6  -78.07  189.74   0 
  -6  -4  -2  144.68  194.71   0 
  -6  -1   2  125.48  257.92   0 
  -6   3   6  100.88  234.61   0 
  -6   4   7  166.28  248.16   0 
  -6   6   8   94.14  250.69   0 
  -6   8   9  187.70  237.71   0 
  -6  11  10  192.55  236.44   0 
  -6  12  10  198.53  283.87   0 
  -5 -10 -15 -149.09  201.96   0 
  -5  -9 -12   45.15  251.08   0 
  -5  -8  -9   72.52  238.42   0 
  -5  -4  -1  -41.82  270.94   0 
  -5  -3   1   57.35  226.53   0 
  -5  -2   2  106.74  278.49   0 
  -5   4   8   71.22  260.40   0 
  -5  11  11  122.79  247.13   0 
  -5  12  11  123.52  266.21   0 
  -5  14  11   44.52  268.89   0 
  -5  15  11   96.58  251.74   0 
  -5  16  11   98.84  268.49   0 
  -4 -12 -24   89.73  254.68   0 
  -4 -11 -19  117.83  297.69   0 
  -4 -10 -14  -33.50  254.61   0 
  -4  -8  -8   47.82  210.20   0 
  -4  -5  -2   72.59  278.81   0 
  -4  -1   4   70.13  231.44   0 
  -4   0   5  149.71  280.50   0 
  -4   2   7  265.44  277.34   0 
  -4   3   8   23.27  227.22   0 
  -4   9  11   22.99  277.26   0 
  -4  17  11   -8.87  342.31   0 
  -3 -11 -19  161.20  303.71   0 
  -3 -10 -15  243.34  319.89   0 
  -3  -9 -11  128.04  238.69   0 
  -3  -7  -6  144.27  292.65   0 
  -3  -5  -2  149.11  259.49   0 
  -3   0   5  775.43  283.12   0 
  -3   1   6   98.84  283.15   0 
  -3   5   9  306.07  305.83   0 
  -3  10  11   42.29  350.21   0 
  -2 -12 -31  -61.36  340.99   0 
  -2 -11 -21   86.54  280.00   0 
  -2  -9 -13  205.92  329.82   0 
  -2  -8 -10  160.11  365.94   0 
  -2  -6  -5  221.42  365.76   0 
  -2  -5  -3   28.23  325.58   0 
  -2  -1   3  198.26  365.75   0 
  -2   0   4  178.01  446.84   0 
  -2   1   5  615.93  433.91   0 
  -2   2   6  965.84  429.96   0 
  -1 -11 -27  144.36  410.87   0 
  -1  -9 -16  180.56  404.30   0 
  -1  -2   0  -17.24  506.70   0 
  -1   4   6  748.87  618.58   0 
  -1  22   7    6.01  366.42   0 
   0  17   7   80.46  339.68   0 
   1  -1  -5  -91.71  568.01   0 
   1  10   4  686.74  312.09   0 
   1  17   4   93.87  274.71   0 
   1  21   2   92.88  223.02   0 
   2  -2 -12   77.89  350.38   0 
   2   1  -7  183.00  404.56   0 
   2   6  -2   81.44  293.52   0 
   2  16   0  140.68  197.67   0 
   2  22  -3   51.86  242.18   0 
   3  -4 -37  -81.95  265.70   0 
   3  -4 -33 -104.20  260.38   0 
   3  -3 -26   93.65  254.45   0 
   3   0 -16 -112.17  285.33   0 
   3   1 -14  304.04  289.16   0 
   3   4 -10  291.15  247.93   0 
   3   6  -8   30.35  236.91   0 
   3   7  -7  205.24  233.62   0 
   3   9  -6   44.54  239.44   0 
   3  11  -5  198.91  274.29   0 
   3  14  -5  131.29  191.67   0 
   3  15  -5   67.56  244.71   0 
   3  18  -6   -0.70  232.72   0 
   3  20  -7   66.60  234.13   0 
   4   1 -28  176.00  243.17   0 
   4   2 -25   96.52  206.58   0 
   4   2 -24  136.24  245.83   0 
   4   3 -22  150.15  188.91   0 
   4   3 -21  220.04  245.77   0 
   4   4 -20    8.95  204.38   0 
   4   5 -18  202.61  215.90   0 
   4   6 -17  -72.27  214.38   0 
   4   7 -15  307.84  267.44   0 
   4   8 -15  158.76  203.91   0 
   4   8 -14  199.28  255.74   0 
   4   9 -14   79.32  199.37   0 
   4  11 -13  -95.70  190.34   0 
   4  13 -13  108.43  188.47   0 
   4  14 -13    8.95  183.55   0 
   4  14 -12   42.93  233.12   0 
   4  15 -13  176.33  183.40   0 
   4  16 -13  -15.28  229.40   0 
   4  17 -14   85.55  174.16   0 
   4  17 -13  152.49  223.72   0 
  -7  -7 -12  172.99  181.81   0 
  -7  -6 -10   34.53  213.15   0 
  -7  -5  -8    6.14  224.02   0 
  -7  -3  -4   85.67  229.09   0 
  -7  -2  -2  -88.02  198.85   0 
  -7   3   4   14.35  178.04   0 
  -7   6   6  133.76  190.80   0 
  -7   8   7  -66.44  225.75   0 
  -7   9   7  -42.87  230.21   0 
  -6  -9 -15   23.11  190.00   0 
  -6  -8 -12  135.28  221.77   0 
  -6  -6  -7  190.67  233.16   0 
  -6  -5  -5   98.94  229.97   0 
  -6  -3  -1  -48.28  194.88   0 
  -6   1   4  102.34  204.91   0 
  -6   5   7  -52.82  240.60   0 
  -5 -11 -22    7.32  227.19   0 
  -5 -11 -21  145.82  232.70   0 
  -5 -10 -17  122.81  237.78   0 
  -5 -10 -16  -35.78  200.18   0 
  -5  -9 -13  203.17  251.10   0 
  -5  -8 -10  221.88  233.07   0 
  -5  -7  -7   73.04  202.63   0 
  -5  -6  -5  123.57  218.64   0 
  -5  -1   3  -60.63  213.23   0 
  -5   8  10  185.77  256.13   0 
  -5  13  11  150.90  234.01   0 
  -4 -12 -27   -0.34  271.37   0 
  -4 -12 -26   34.39  240.76   0 
  -4 -11 -20   69.01  288.05   0 
  -4 -10 -15   70.71  253.62   0 
  -4  -9 -12  127.46  262.87   0 
  -4  -8  -9  121.05  261.93   0 
  -4  -6  -4  -75.99  234.01   0 
  -4  -3   1   90.62  237.14   0 
  -4   5   9  136.33  232.79   0 
  -4   7  10  182.17  300.19   0 
  -4  10  11  -85.20  254.45   0 
  -4  16  11  137.18  335.86   0 
  -3 -12 -27  126.79  268.49   0 
  -3 -12 -26  -36.81  268.02   0 
  -3 -11 -20   61.14  289.23   0 
  -3  -9 -12  133.28  291.41   0 
  -3  -8  -9   43.10  273.70   0 
  -3  -3   1  318.10  256.56   0 
  -3   4   8   58.60  307.87   0 
  -2 -12 -33   85.33  341.05   0 
  -2 -10 -17   19.65  320.26   0 
  -2  -3   0  139.70  347.28   0 
  -2   5   8 1055.45  383.55   0 
   0   4   4 6802.42  882.89   0 
   0   7   6  123.26  514.44   0 
   0  18   7   50.19  321.55   0 
   0  22   5  -90.72  313.58   0 
   1   2  -1 1016.41  534.39   0 
   1   3   0  341.50  565.59   0 
   1   7   3 1048.32  379.28   0 
   1   9   4  387.95  363.47   0 
   1  20   3   81.45  242.25   0 
   1  22   2  131.70  263.70   0 
   2  -7 -36   40.05  310.25   0 
   2  -7 -35  -20.95  318.09   0 
   2  -7 -33  -19.24  318.79   0 
   2  -6 -24  231.68  344.54   0 
   2  -5 -20 -154.08  336.19   0 
   2  -3 -14   89.32  320.29   0 
   2  -1 -10  103.34  317.64   0 
   2   7  -1  674.12  294.85   0 
   2   9   0  325.42  308.63   0 
   2  13   1  140.09  292.88   0 
   2  14   1  -50.52  290.52   0 
   2  18   0  113.58  242.68   0 
   2  20  -1  118.69  252.41   0 
   2  22  -2  -41.98  287.22   0 
   3  -4 -32   34.92  224.77   0 
   3  -4 -30   11.31  275.18   0 
   3  -3 -24   90.87  270.11   0 
   3  -2 -20   25.07  344.87   0 
   3  -1 -18   69.46  246.87   0 
   3   0 -15  190.72  288.38   0 
   3   2 -12  -46.30  247.81   0 
   3   4  -9  157.65  307.61   0 
   3   5  -8   59.15  298.70   0 
   3   6  -7   95.19  298.61   0 
   3   8  -6  -44.00  221.78   0 
   3   9  -5   57.21  271.04   0 
   3  10  -5  108.09  223.80   0 
   3  14  -4   -0.53  233.15   0 
   3  17  -5  124.93  207.14   0 
   4   0 -35  110.85  232.04   0 
   4   0 -34    9.31  231.92   0 
   4   0 -30  107.94  236.48   0 
   4   1 -26  -97.10  261.72   0 
   4   1 -25  272.68  255.65   0 
   4   2 -23  193.67  193.88   0 
   4   3 -20  244.49  253.02   0 
   4   4 -18  236.75  265.50   0 
   4   5 -17  159.70  217.22   0 
   4   6 -15    5.28  266.00   0 
   4   8 -13  204.71  263.66   0 
   4   9 -13   48.51  205.74   0 
   4  10 -12  169.47  252.87   0 
   4  11 -12  -24.20  207.24   0 
   4  12 -12  -20.52  193.92   0 
   4  13 -11  192.53  234.70   0 
   4  15 -12   87.53  191.69   0 
   4  16 -12   61.09  187.82   0 
   5   8 -28 -110.43  227.22   0 
   5   9 -26   54.21  230.09   0 
   5  11 -24   41.20  227.41   0 
  -7  -6 -11  115.38  178.97   0 
  -7  -5  -9   80.61  227.47   0 
  -7  -3  -5  140.70  233.62   0 
  -7   0   0   57.20  192.42   0 
  -7   2   2  138.98  230.05   0 
  -7   3   3  113.66  231.92   0 
  -7   7   6   95.06  187.16   0 
  -6  -9 -16  -22.43  191.12   0 
  -6  -8 -13   99.53  189.09   0 
  -6  -7 -10 -141.91  204.05   0 
  -6  -6  -8 -108.05  230.45   0 
  -6  -5  -6  253.40  234.20   0 
  -6  -4  -4   87.14  246.37   0 
  -6  -3  -2  -89.67  190.13   0 
  -6   0   2   34.07  257.42   0 
  -6   3   5   72.54  242.67   0 
  -6   4   6  -42.00  189.59   0 
  -6   6   7   53.72  260.64   0 
  -6   7   8  193.45  207.66   0 
  -6   8   8  207.22  241.58   0 
  -6  10   9  163.95  253.96   0 
  -5 -11 -23  124.83  229.32   0 
  -5 -10 -18  -45.61  244.76   0 
  -5  -7  -8   -9.91  195.41   0 
  -5  -6  -6   96.42  264.09   0 
  -5  -4  -2  269.01  230.67   0 
  -5  -2   1  158.93  279.18   0 
  -5   5   8  133.79  270.54   0 
  -5   7   9   47.14  258.32   0 
  -5  10  10   22.19  285.98   0 
  -4 -12 -28  130.94  275.05   0 
  -4 -11 -21   71.56  242.06   0 
  -4 -10 -16  103.26  254.37   0 
  -4  -7  -7  -19.45  225.39   0 
  -4  -6  -5  136.82  284.33   0 
  -4  -4  -1  169.51  246.03   0 
  -4  -2   2  156.60  238.10   0 
  -4  -1   3  207.62  291.88   0 
  -4   3   7   55.33  277.29   0 
  -4   4   8  -21.89  225.79   0 
  -4   8  10 -116.13  286.70   0 
  -4  11  11  136.74  242.85   0 
  -4  12  11   56.10  283.88   0 
  -4  13  11  -46.25  304.34   0 
  -4  14  11   28.41  318.08   0 
  -4  15  11  149.48  327.30   0 
  -3 -12 -29  -99.73  283.08   0 
  -3 -11 -21  -45.41  275.05   0 
  -3 -10 -16  142.44  269.73   0 
  -3  -4  -1  112.88  268.26   0 
  -3  -2   2  355.57  262.48   0 
  -3  -1   3  437.47  327.17   0 
  -3   3   7    2.92  322.95   0 
  -3   6   9  146.09  351.94   0 
  -3  12  11   53.71  327.88   0 
  -3  13  11  -66.37  371.53   0 
  -2 -11 -23  146.36  318.66   0 
  -2  -7  -8  159.26  326.33   0 
  -2  -4  -2  173.62  398.30   0 
  -2   7   9  197.79  368.18   0 
  -1 -10 -21  -24.83  369.73   0 
  -1  -8 -13   73.98  394.78   0 
  -1  -1   1 3866.11  616.34   0 
   1  -4 -10   71.54  475.14   0 
   1  -3  -8  193.85  508.65   0 
   1   1  -2  264.60  545.87   0 
   1   4   1 8982.27  482.37   0 
   1  12   5  191.96  343.76   0 
   1  13   5   35.51  278.81   0 
   1  14   5  102.87  289.69   0 
   1  15   5   -1.41  317.86   0 
   1  16   5  125.05  294.15   0 
   1  19   4  139.25  285.07   0 
   2  -5 -19  204.07  380.84   0 
   2  -4 -16  111.95  368.57   0 
   2   0  -8    3.47  339.14   0 
   2   2  -5  100.23  426.13   0 
   2   3  -4  292.65  334.35   0 
   2   5  -2  222.73  361.26   0 
   2   8   0  314.87  337.96   0 
   2  11   1   40.39  275.38   0 
   2  16   1   -8.29  254.04   0 
   2  19   0  -97.76  241.36   0 
   2  21  -1  -74.72  255.21   0 
   3  -4 -28  156.85  276.42   0 
   3  -3 -23  167.19  284.41   0 
   3  -1 -17  187.94  268.01   0 
   3   1 -13   61.87  246.25   0 
   3   2 -11  288.60  314.85   0 
   3   3 -10  216.81  255.54   0 
   3  11  -4   26.83  220.10   0 
   3  17  -4   29.31  243.22   0 
   3  19  -5  126.60  223.99   0 
   4   1 -24   -0.15  267.49   0 
   4   2 -21  258.66  244.71   0 
   4   3 -19  194.83  220.55   0 
   4   4 -17  365.76  269.05   0 
   4   5 -16  126.06  217.47   0 
   4   7 -13  -80.76  268.31   0 
   4   8 -12  -42.71  268.77   0 
   4  12 -11  -26.83  200.05   0 
   4  13 -10  -62.65  239.39   0 
   4  14 -10  -39.18  235.68   0 
   4  17 -11   54.65  238.03   0 
   4  18 -12   31.91  189.46   0 
   5   7 -28    5.41  207.07   0 
   5   8 -26   22.10  209.44   0 
   5   8 -25  166.94  220.29   0 
   5   9 -25  111.69  176.30   0 
   5  10 -24  121.09  189.79   0 
   5  10 -23  107.12  217.43   0 
  -7  -6 -12   28.23  171.78   0 
  -7  -5 -10  211.69  226.50   0 
  -7  -4  -7   58.60  195.59   0 
  -7  -2  -4  -86.00  238.89   0 
  -7  -1  -2   46.58  195.73   0 
  -7   0  -1  -65.93  192.16   0 
  -7   1   0  105.35  232.80   0 
  -7   5   4  125.73  229.53   0 
  -7   7   5  222.87  232.24   0 
  -7   8   6   20.94  187.43   0 
  -7   9   6  112.54  229.06   0 
  -6  -8 -14  164.93  193.47   0 
  -6  -7 -11  -58.50  195.13   0 
  -6  -3  -3  -11.10  240.32   0 
  -6  -1   0 -107.24  244.52   0 
  -6   5   6  197.63  258.33   0 
  -6   9   8  168.45  242.17   0 
  -6  12   9   34.40  256.20   0 
  -6  13   9  282.52  237.85   0 
  -6  14   9   91.79  235.36   0 
  -5 -11 -24  -70.59  235.74   0 
  -5 -10 -19  -80.33  236.40   0 
  -5  -8 -12   10.48  230.76   0 
  -5  -7  -9  -67.53  236.29   0 
  -5  -3  -1  239.53  225.35   0 
  -5  -1   2  127.60  218.59   0 
  -5   0   3  301.66  266.89   0 
  -5   2   5   83.62  260.48   0 
  -5   3   6   29.69  263.07   0 
  -5   4   7  -47.49  211.57   0 
  -5   6   8   13.50  270.50   0 
  -5   8   9  -52.48  243.98   0 
  -5  11  10  -27.42  241.31   0 
  -4 -11 -22  -99.96  254.69   0 
  -4  -9 -13  178.56  214.82   0 
  -4  -8 -10  211.46  219.43   0 
  -4  -3   0   62.15  233.65   0 
  -4   0   4  100.08  240.06   0 
  -4   1   5  163.01  237.95   0 
  -4   2   6 -104.35  231.90   0 
  -3 -12 -31   -5.76  312.81   0 
  -3 -11 -22  -65.31  280.53   0 
  -3  -9 -13  169.42  302.92   0 
  -3  -8 -10  118.23  295.50   0 
  -3  -3   0   36.67  314.12   0 
  -3   0   4 -183.83  293.19   0 
  -3   1   5  227.35  354.75   0 
  -3   2   6  720.29  351.46   0 
  -2  -8 -11  238.81  310.29   0 
  -2  -5  -4  147.67  392.20   0 
  -2  -2   1   17.90  375.26   0 
  -2   4   7   -0.40  403.19   0 
  -1  -3  -2  583.66  549.30   0 
   0  19   7   67.33  318.60   0 
   0  21   6   97.10  263.03   0 
   1   5   2 1212.12  458.81   0 
   1   8   4  858.85  379.79   0 
   1  11   5  188.60  360.27   0 
   1  17   5   51.72  275.27   0 
   1  20   4  -91.40  265.48   0 
   2  -7 -29  -59.55  326.71   0 
   2  -6 -23  168.63  324.88   0 
   2  -3 -13  282.89  382.56   0 
   2  -2 -11   68.85  354.41   0 
   2  -1  -9  137.88  385.15   0 
   2   1  -6  146.83  420.15   0 
   2   6  -1   74.17  303.11   0 
   2  10   1  105.03  239.75   0 
   2  14   2  150.44  294.88   0 
   2  18   1  167.61  246.38   0 
   2  20   0   34.28  251.81   0 
   3  -4 -27  -91.67  249.60   0 
   3  -4 -26   68.72  302.25   0 
   3  -3 -22   81.72  290.75   0 
   3  -1 -16  180.79  287.29   0 
   3   0 -14  224.84  294.58   0 
   3   1 -12  461.09  310.39   0 
   3   3  -9   68.46  314.86   0 
   3   4  -8   -2.91  252.52   0 
   3   5  -7  209.19  240.07   0 
   3   6  -6  167.77  252.26   0 
   3   9  -4   73.99  270.11   0 
   3  12  -3  151.11  263.26   0 
   3  13  -3  149.95  262.83   0 
   3  14  -3  -24.31  204.25   0 
   3  15  -3  165.85  243.67   0 
   3  19  -4   61.56  231.04   0 
   4  -1 -34   26.63  251.33   0 
   4  -1 -33    4.05  249.79   0 
   4  -1 -32   90.76  243.24   0 
   4  -1 -31  -51.71  236.84   0 
   4   0 -25   24.67  259.45   0 
   4   1 -23   63.26  197.59   0 
   4   1 -22   54.11  240.01   0 
   4   2 -20  142.85  208.00   0 
   4   3 -18  297.43  219.26   0 
   4   4 -16  209.13  228.54   0 
   4   5 -15  262.70  224.34   0 
   4   6 -13  -81.58  278.13   0 
   4   7 -12  103.05  276.99   0 
   4   9 -11  112.17  213.58   0 
   4  10 -10   54.74  263.59   0 
   4  11 -10  153.23  200.79   0 
   4  12 -10   74.42  199.35   0 
   4  13  -9  -38.54  238.34   0 
   4  17 -10  -52.36  238.86   0 
   4  18 -11   29.38  200.84   0 
   5   5 -30  187.46  233.03   0 
   5   6 -29   69.63  192.64   0 
   5   6 -28  125.71  195.44   0 
   5   7 -26   89.72  201.46   0 
   5   7 -24  130.29  227.33   0 
   5   8 -23   83.24  232.19   0 
   5   9 -22  -74.60  228.43   0 
   5  10 -21  238.04  235.24   0 
   5  11 -21 -146.23  189.85   0 
   5  11 -20  149.52  234.79   0 
   5  12 -21  184.42  190.18   0 
   5  12 -20  133.91  226.79   0 
   5  13 -20   36.94  192.60   0 
   5  13 -19  115.02  227.72   0 
  -7  -6 -14  182.98  231.08   0 
  -7  -6 -13   15.08  183.34   0 
  -7  -5 -11  180.29  218.19   0 
  -7  -4  -8   52.97  191.34   0 
  -7  -3  -6  143.20  190.63   0 
  -7  -1  -3   20.43  192.63   0 
  -7   0  -2  148.43  228.08   0 
  -7   6   4   -6.30  230.43   0 
  -7   8   5  152.66  235.82   0 
  -6  -8 -15  -41.84  192.56   0 
  -6  -7 -12   13.66  196.87   0 
  -6  -6 -10  101.92  239.70   0 
  -6  -5  -7   82.69  194.17   0 
  -6  -4  -5  148.56  200.59   0 
  -6  -2  -2 -118.31  246.97   0 
  -6   0   1   46.08  212.88   0 
  -6   1   2  136.49  211.95   0 
  -6   2   3  164.06  247.66   0 
  -6   3   4    1.86  196.20   0 
  -6   6   6   43.43  261.23   0 
  -6   7   7   24.91  202.87   0 
  -5 -10 -20  148.88  243.03   0 
  -5  -9 -16  -64.18  247.39   0 
  -5  -6  -7   80.34  214.03   0 
  -5  -4  -3   59.83  223.33   0 
  -5  -2   0   40.86  225.31   0 
  -5   5   7   26.39  261.04   0 
  -5   9   9   82.66  263.29   0 
  -5  13  10  -70.97  234.13   0 
  -5  14  10   58.28  279.12   0 
  -5  15  10  -30.84  262.91   0 
  -4 -11 -23  101.66  255.84   0 
  -4 -10 -18   99.82  263.63   0 
  -4  -9 -14   19.18  268.92   0 
  -4  -6  -6   27.03  217.01   0 
  -4  -5  -4  143.64  218.27   0 
  -4  -4  -2  173.14  251.70   0 
  -4  -2   1  191.24  240.29   0 
  -4   5   8  -10.86  245.12   0 
  -4   7   9  153.57  294.11   0 
  -3 -11 -23  112.82  284.43   0 
  -3 -10 -18 -111.06  305.40   0 
  -3  -7  -8   35.60  293.68   0 
  -3  -4  -2  176.59  336.43   0 
  -3  -2   1  191.44  314.79   0 
  -3   5   8  169.20  309.43   0 
  -3   9  10  133.27  324.67   0 
  -2 -11 -24   88.36  280.12   0 
  -2  -1   2  191.20  382.52   0 
  -1  -4  -4 1630.25  593.75   0 
  -1   0   2  290.81  564.29   0 
  -1   3   5  828.60  609.33   0 
   1  -2  -6   99.52  531.24   0 
   1   0  -3   75.93  530.03   0 
   1  18   5   34.33  277.59   0 
   1  22   3   11.14  218.08   0 
   2   7   0  228.36  290.53   0 
   2   9   1  -18.42  252.09   0 
   2  12   2  279.23  308.56   0 
   2  13   2  394.31  305.77   0 
   2  15   2  173.61  273.66   0 
   2  16   2  -89.97  255.52   0 
   2  17   2  113.29  256.40   0 
   2  19   1  124.29  244.39   0 
   2  21   0  173.51  248.48   0 
   3  -5 -35   50.90  247.73   0 
   3  -5 -34   44.53  264.40   0 
   3  -5 -33  162.49  281.67   0 
   3  -5 -32  116.28  267.69   0 
   3  -4 -25  196.29  303.35   0 
   3  -3 -21  140.80  301.48   0 
   3  -2 -18   55.55  312.02   0 
   3   2 -10  293.71  265.09   0 
   3  14  -2  154.72  256.18   0 
   3  18  -3  174.53  239.37   0 
   3  20  -4   73.52  231.96   0 
   4  -1 -29   89.15  237.63   0 
   4  -1 -28    3.50  239.35   0 
   4   0 -24   93.09  256.60   0 
   4   2 -19  284.96  224.11   0 
   4   2 -18  158.56  263.10   0 
   4   3 -17  171.27  223.05   0 
   4   4 -15  291.80  209.69   0 
   4   5 -14  101.78  221.29   0 
   4   7 -11   51.14  283.61   0 
   4   8 -11  288.59  222.11   0 
   4   9 -10   25.93  216.02   0 
   4  10  -9  154.40  267.16   0 
   4  15  -9  -79.79  204.65   0 
   4  16  -9   98.85  185.59   0 
   4  17  -9   20.51  240.02   0 
   4  18  -9   86.28  236.36   0 
   5   4 -30   28.00  232.18   0 
   5   5 -29  117.62  178.65   0 
   5   6 -26  188.96  182.81   0 
   5   6 -24  124.59  241.67   0 
   5   7 -23  -13.32  189.67   0 
   5   8 -22  -61.28  183.01   0 
   5   8 -21  139.02  232.57   0 
   5  10 -19   14.80  242.36   0 
   5  11 -19  -69.44  184.26   0 
   5  11 -18  300.15  247.51   0 
   5  12 -19  -70.10  174.11   0 
   5  12 -18   44.31  223.05   0 
   5  14 -18  159.63  188.99   0 
  -7  -6 -15  235.15  229.00   0 
  -7  -5 -12   -4.35  214.73   0 
  -7  -3  -7  109.58  184.72   0 
  -7  -2  -6   90.19  228.03   0 
  -7  -1  -4  -43.90  203.71   0 
  -7   0  -3  -18.56  231.32   0 
  -7   1  -1  -32.88  191.94   0 
  -7   3   1   55.54  193.82   0 
  -7   4   2  113.92  185.31   0 
  -7   7   4   39.34  239.91   0 
  -7   9   5 -116.59  230.32   0 
  -6  -7 -14  -94.96  220.64   0 
  -6  -6 -11  -81.09  241.16   0 
  -6  -5  -8  -19.35  197.63   0 
  -6  -3  -4  144.38  201.39   0 
  -6  -2  -3  300.02  244.52   0 
  -6  -1  -1  150.97  206.30   0 
  -6   0   0  188.30  256.45   0 
  -6   4   4   -2.59  240.75   0 
  -6   9   7  -58.91  236.97   0 
  -6  11   8   36.63  253.86   0 
  -6  12   8  234.04  256.21   0 
  -5 -10 -22  -75.83  224.48   0 
  -5 -10 -21   91.75  203.46   0 
  -5  -9 -17   -2.21  245.29   0 
  -5  -8 -14  218.80  256.96   0 
  -5  -7 -11  113.16  234.72   0 
  -5  -6  -8  227.35  211.04   0 
  -5  -4  -4  112.44  268.80   0 
  -5  -3  -2  218.26  234.36   0 
  -5  -1   1   45.41  231.35   0 
  -5   2   4  180.44  263.28   0 
  -5   3   5  160.37  261.53   0 
  -5   4   6  159.74  209.65   0 
  -5   7   8   41.76  218.26   0 
  -5  10   9  113.49  254.32   0 
  -4 -10 -19  -12.98  263.28   0 
  -4  -9 -15  110.26  254.42   0 
  -4  -7  -9   75.22  261.48   0 
  -4  -3  -1  255.37  241.88   0 
  -4  -1   2   86.21  242.33   0 
  -4   0   3  -10.71  298.01   0 
  -4   1   4  219.84  294.84   0 
  -4   2   5  -60.82  288.79   0 
  -4   3   6  340.63  286.26   0 
  -4   4   7  187.42  230.33   0 
  -4  10  10 -101.15  257.85   0 
  -3  -6  -6   83.86  249.22   0 
  -3  -5  -4  193.80  265.53   0 
  -3  -1   2   51.93  342.58   0 
  -3   4   7  200.77  327.50   0 
  -3   7   9  250.37  303.64   0 
  -2  -9 -15  102.90  290.26   0 
  -2  -7  -9  254.94  319.64   0 
  -2  -3  -1  114.45  354.29   0 
  -2   0   3  384.31  383.03   0 
  -2   1   4   53.39  454.33   0 
  -2   2   5   60.61  426.40   0 
  -2   3   6  217.00  407.81   0 
  -1  -5  -6 2312.07  469.00   0 
  -1   1   3  449.74  631.05   0 
  -1   2   4  203.30  574.26   0 
   2  -4 -15  110.85  321.30   0 
   2   0  -7  546.32  357.46   0 
   2   3  -3  117.14  340.56   0 
   2   4  -2  340.57  326.55   0 
   2   5  -1  306.41  399.26   0 
   2   8   1  120.86  337.81   0 
   2  10   2   53.57  292.04   0 
   2  20   1  111.82  254.28   0 
   2  22   0  -68.91  251.65   0 
   3  -4 -24  -35.45  262.72   0 
   3  -2 -17  175.66  284.91   0 
   3  -1 -15  212.64  239.05   0 
   3   0 -13  263.86  250.07   0 
   3   1 -11  144.93  265.91   0 
   3   3  -8  362.86  317.61   0 
   3   5  -6   -0.22  249.51   0 
   3   6  -5  282.64  250.81   0 
   3  12  -2  173.63  270.56   0 
   3  13  -2  165.99  216.94   0 
   3  15  -2   91.48  210.10   0 
   3  16  -2  261.17  261.34   0 
   3  20  -3   69.47  225.49   0 
   4  -2 -34  131.73  249.18   0 
   4  -2 -33   83.60  261.20   0 
   4  -1 -27   53.80  252.27   0 
   4  -1 -26    4.11  264.96   0 
   4   0 -23  102.08  211.48   0 
   4   0 -22  191.32  267.24   0 
   4   1 -20  104.60  224.48   0 
   4   2 -17  -56.44  276.00   0 
   4   3 -16 -103.66  223.17   0 
   4   5 -13  224.14  220.50   0 
   4   8 -10  -40.67  225.24   0 
   4   9  -9   96.17  268.30   0 
   4  12  -8   58.75  216.76   0 
   4  13  -8   71.84  203.47   0 
   4  14  -8   63.93  201.23   0 
   4  17  -8   91.85  237.01   0 
   4  18  -8   60.90  240.54   0 
   5   3 -31  265.61  229.09   0 
   5   4 -29  191.16  203.54   0 
   5   4 -27   50.02  226.57   0 
   5   5 -25  165.01  179.84   0 
   5   5 -24  -66.63  233.45   0 
   5   6 -23  227.75  183.52   0 
   5  10 -18   17.70  197.84   0 
   5  11 -17  218.89  244.20   0 
   5  12 -17   31.55  189.06   0 
   5  13 -16  198.35  229.35   0 
   5  14 -17  117.48  190.74   0 
   5  14 -16  179.11  239.75   0 
   5  15 -16  218.35  232.98   0 
  -7  -5 -13   99.47  171.24   0 
  -7  -3  -8   45.89  194.32   0 
  -7   1  -2   37.11  190.60   0 
  -7   6   3   37.43  195.31   0 
  -7  10   5 -189.54  192.16   0 
  -6  -5  -9   35.05  195.94   0 
  -6  -4  -7   98.11  194.53   0 
  -6  -3  -5  -50.69  198.51   0 
  -6   2   2  -95.94  210.99   0 
  -6   3   3  -30.46  191.06   0 
  -6   7   6   51.85  201.21   0 
  -5   6   7  -25.94  220.04   0 
  -4  -6  -7  130.56  231.76   0 
  -4  -5  -5  402.38  248.90   0 
  -4  -4  -3   25.67  245.94   0 
  -4  -2   0   12.83  237.48   0 
  -4   6   8  137.78  254.23   0 
  -3  -3  -1  235.74  260.98   0 
  -2  -4  -3  350.00  347.87   0 
   2   2  -4   65.54  360.14   0 
   3   2  -9  -78.32  265.78   0 
   3  18  -2  173.40  196.67   0 
   4   1 -19  103.96  213.71   0 
   4   3 -15   81.86  227.00   0 
   4   6 -11 -167.11  241.38   0 
   4   7 -10  125.08  243.33   0 
   4   8  -9   22.14  230.50   0 
   4  10  -8   19.63  223.77   0 
   4  13  -7  130.14  198.41   0 
   4  16  -7   66.88  191.47   0 
   5   4 -26  -68.50  197.21   0 
   5   5 -23   13.12  198.02   0 
   5   6 -21    8.23  207.33   0 
   5   7 -20   99.66  191.35   0 
   5  10 -17  156.64  194.64   0 
   5  14 -15   95.17  178.79   0 
  -7   6   0  130.67  170.37   0 
  -7   7   5   46.34  177.33   0 
  -7   8   8   14.10  160.28   0 
  -7   8   9  -74.90  133.86   0 
  -6   4   1   28.04  172.57   0 
  -6   5   6  -69.28  174.87   0 
  -6   6  10   22.23  169.32   0 
  -6   7  13   54.33  130.70   0 
  -6   8  15 -101.19  155.59   0 
  -6   9  17  105.03  161.41   0 
  -5   2  -2   49.48  210.99   0 
  -5   3   5    7.09  184.04   0 
  -5   4 -30   36.33  230.23   0 
  -5   4   9  -92.73  187.32   0 
  -5   5  12   27.80  167.95   0 
  -5   6  15  248.01  158.25   0 
  -5   9  21  103.57  160.21   0 
  -5  10  23  100.42  123.90   0 
  -4   1   0   50.30  199.29   0 
  -4   2 -27  -27.98  225.17   0 
  -4   2   6  -77.38  180.89   0 
  -4   3 -31  102.84  212.62   0 
  -4   3  10  268.24  175.27   0 
  -4   4 -34  -77.17  190.06   0 
  -4   4  13   -4.21  169.89   0 
  -4   5  16    0.02  173.32   0 
  -4   8  22  207.42  159.63   0 
  -4   9  24 -132.63  133.89   0 
  -4  12  28  115.92  160.96   0 
  -3   0 -19   43.91  237.12   0 
  -3   0  -3   17.24  299.50   0 
  -3   1 -26   74.18  192.54   0 
  -3   1   5   56.53  242.65   0 
  -3   2 -30  -32.01  185.87   0 
  -3   3  13  148.01  155.93   0 
  -3   4 -36  -68.02  169.10   0 
  -3   4  16   73.97  152.56   0 
  -3   5  18  245.39  182.12   0 
  -3   8  24   35.72  160.55   0 
  -3   9  26   75.31  130.92   0 
  -2   0 -22  126.40  208.52   0 
  -2   1   7    2.19  270.47   0 
  -2   2  11  135.23  229.60   0 
  -2   3 -35   88.45  167.64   0 
  -2   4 -37  133.97  177.79   0 
  -2   4  17  168.96  184.59   0 
  -2   9  27  116.71  130.88   0 
  -2  11  29  -39.62  164.33   0 
  -1   0 -22   93.78  196.75   0 
  -1   0   2  585.00  419.62   0 
  -1   1 -28   22.43  180.35   0 
  -1   3 -35  -83.25  174.46   0 
  -1   4 -37  -63.09  140.90   0 
  -1   6  22  -35.38  144.06   0 
  -1   9  27   14.12  129.35   0 
  -1  10  28  -39.41  151.25   0 
   0   0 -20  475.51  208.12   0 
   0   1 -26  149.91  181.85   0 
   0   1   6  243.62  472.80   0 
   0   2 -30  105.27  134.53   0 
   0   3 -34   36.09  172.81   0 
   0   4 -36   68.66  134.74   0 
   0   5 -39   80.47  172.60   0 
   0   5  19   95.17  157.15   0 
   0   7  23   53.63  173.13   0 
   0   9  26    6.59  168.25   0 
   0  11  29  129.34  136.06   0 
   0  13  31  -13.18  167.17   0 
   0  14  32  -78.04  156.87   0 
   1   0 -12  -17.23  261.71   0 
   1   0 -11   49.70  283.40   0 
   1   0 -10   75.00  307.20   0 
   1   0  -9   78.55  339.04   0 
   1   0  -8  113.22  364.55   0 
   1   1 -23   37.42  192.60   0 
   1   1 -22  128.14  146.99   0 
   1   2 -28   57.92  182.47   0 
   1   2 -27  112.88  146.61   0 
   1   3 -31   18.84  144.73   0 
   1   4 -34  -89.75  138.64   0 
   1   5 -37  115.06  166.18   0 
   1   5  17   -3.18  196.37   0 
   1   6 -39  123.09  135.82   0 
   1   8  23  207.36  185.82   0 
   1  10  26   62.00  169.59   0 
   2   1 -13  965.32  232.12   0 
   2   1 -12  285.59  232.69   0 
   2   1 -11  549.42  243.65   0 
   2   1 -10   81.48  250.26   0 
   2   1  -9  343.34  256.31   0 
   2   1  -8  118.07  266.03   0 
   2   1  -7   63.91  282.82   0 
   2   2 -22  225.57  153.14   0 
   2   3 -27  -10.11  141.20   0 
   2   5 -34    9.68  159.94   0 
   2   6 -36  168.12  128.83   0 
   2  10  24   54.99  171.81   0 
   3   3 -20  333.28  181.10   0 
   3   3 -19   79.55  147.03   0 
   3   3   0   86.09  251.73   0 
   3   4 -25   76.15  172.46   0 
   3   6 -32  171.84  169.00   0 
   3   7 -34   83.18  131.26   0 
   3  11  22   19.03  187.39   0 
   4   5 -20  -17.81  159.07   0 
   4   5 -19   77.88  134.48   0 
   4   6 -25 -123.73  161.38   0 
   4   6 -24  -46.68  130.60   0 
   4   7 -28  -12.03  132.88   0 
   5   7 -16  131.00  171.44   0 
   5   7 -15  112.98  170.50   0 
   5   7 -14  152.13  179.35   0 
   5   7 -13   66.23  173.74   0 
   5   7 -12  -52.26  142.09   0 
   5   7  -6   45.01  168.21   0 
   5   7  -5   56.22  172.46   0 
   5   7  -4   22.15  191.71   0 
   5   8 -22  -54.55  159.49   0 
   5   9 -25 -108.67  136.54   0 
   5  13  14   31.63  348.46   0 
   6  11 -16  -20.14  130.94   0 
   6  11  -2    7.70  179.46   0 
   6  11  -1  -29.64  180.71   0 
   6  12   3  -22.91  214.39   0 
   6  13   6   68.58  305.47   0 
  -7   6  -1   64.24  164.96   0 
  -7   7   3 -100.28  198.27   0 
  -7   7   4  134.88  167.92   0 
  -7   8   7   29.90  160.71   0 
  -6   4   0  189.16  171.47   0 
  -6   5   5  -68.60  165.40   0 
  -6   6   9    5.40  166.02   0 
  -6   7  12  164.09  130.61   0 
  -6   8  14 -114.58  152.83   0 
  -6   9  16  -48.84  160.16   0 
  -6  10  18  174.88  169.44   0 
  -5   2  -3  128.94  205.97   0 
  -5   3 -27   62.93  267.93   0 
  -5   3   4    4.05  190.47   0 
  -5   4   8  129.55  170.48   0 
  -5   5  11    5.92  169.04   0 
  -5   6  14   -0.53  155.74   0 
  -5   8  19 -128.42  130.56   0 
  -5   9  20 -116.03  160.22   0 
  -5  10  22   71.98  160.25   0 
  -4   1 -22  109.01  255.91   0 
  -4   1  -1  167.64  198.68   0 
  -4   2   5  250.13  199.99   0 
  -4   3   9  -53.78  175.72   0 
  -4   5  15  257.59  176.28   0 
  -4   6  18  101.47  141.44   0 
  -4   7  20  -81.00  134.12   0 
  -4   9  23 -104.74  161.20   0 
  -4  10  25  -38.06  131.62   0 
  -4  11  26  -36.29  124.98   0 
  -4  12  27  154.63  155.69   0 
  -3   0 -20   44.01  235.45   0 
  -3   1   4  427.12  248.16   0 
  -3   2 -31  195.51  184.85   0 
  -3   2   9   70.58  176.99   0 
  -3   3 -34  113.91  172.15   0 
  -3   3  12  104.54  195.67   0 
  -3   4 -37  -35.50  169.00   0 
  -3   4  15  -41.57  181.86   0 
  -3   6  20   95.50  141.18   0 
  -3   7  22  121.54  135.17   0 
  -3  11  28   78.19  128.59   0 
  -2   0 -23   71.86  214.94   0 
  -2   1 -28  157.48  168.76   0 
  -2   2 -32  116.73  171.96   0 
  -2   3  14  218.90  166.45   0 
  -2   4 -38   77.77  172.44   0 
  -2   5  19   65.51  156.99   0 
  -2   7  23  199.88  140.19   0 
  -2   9  26  101.22  166.08   0 
  -2  12  30  -14.20  131.57   0 
  -2  13  31  106.79  115.86   0 
  -1   0 -23   35.37  186.98   0 
  -1   1 -29   62.65  188.72   0 
  -1   1   7 1035.84  316.13   0 
  -1   2 -32   65.00  144.13   0 
  -1   2  11  523.09  224.31   0 
  -1   3 -36   16.44  167.60   0 
  -1   3  14 1608.31  237.14   0 
  -1   4 -38    0.80  142.41   0 
  -1   4  17   58.70  170.97   0 
  -1   5  19  118.54  185.21   0 
  -1   6  21  -15.13  175.54   0 
  -1   7  23   85.73  168.43   0 
  -1   8  25  197.27  141.46   0 
  -1  13  31   56.14  136.33   0 
  -1  14  32  -68.26  128.54   0 
   0   0 -22 -100.81  188.86   0 
   0   0 -21  -81.40  158.45   0 
   0   1 -27  109.07  139.41   0 
   0   2 -31   72.56  137.44   0 
   0   2  10   91.15  319.08   0 
   0   3 -35  -20.26  171.37   0 
   0   4 -37  163.26  135.38   0 
   0   4  16   62.02  228.95   0 
   0   8  24  141.73  169.59   0 
   0  10  27   29.53  174.08   0 
   0  11  28  -35.91  164.22   0 
   1   0 -15  174.45  220.91   0 
   1   0 -14   54.16  187.72   0 
   1   0 -13  113.04  197.44   0 
   1   0  -7   94.08  320.77   0 
   1   0  -6  991.70  414.76   0 
   1   1 -24   89.12  186.69   0 
   1   2 -29  227.13  175.10   0 
   1   3 -32   92.91  128.37   0 
   1   3  11  503.92  312.45   0 
   1   4 -35  118.00  127.59   0 
   1   4  14  583.43  258.56   0 
   1   5 -38  124.24  167.60   0 
   1   7  21   28.25  196.66   0 
   1   9  24   89.77  173.05   0 
   1  11  27   36.90  168.70   0 
   1  12  28   87.70  158.62   0 
   2   1 -16  130.30  205.27   0 
   2   1 -15   74.15  167.29   0 
   2   1 -14   17.30  172.01   0 
   2   1  -6  207.49  232.53   0 
   2   1  -5  521.29  288.80   0 
   2   2 -24   -2.59  186.93   0 
   2   2 -23   63.80  156.32   0 
   2   3 -29   55.57  163.45   0 
   2   3 -28  133.76  134.73   0 
   2   6 -37   39.10  133.17   0 
   2   6  16  307.55  227.16   0 
   2   9  22   35.68  170.26   0 
   2  12  26   89.05  162.31   0 
   2  13  27  105.79  188.00   0 
   2  14  28   68.57  194.01   0 
   2  15  29   60.63  175.55   0 
   3   3 -22   96.89  174.65   0 
   3   3 -21  -22.85  136.88   0 
   3   4 -27  -20.24  156.77   0 
   3  10  20  107.41  210.78   0 
   3  12  23   52.85  187.29   0 
   3  13  24   64.67  202.66   0 
   3  15  26   99.87  185.44   0 
   4   4 -13  170.82  181.76   0 
   4   4 -12   88.26  169.05   0 
   4   4 -11   80.80  183.45   0 
   4   4 -10  124.84  193.14   0 
   4   4  -9  158.56  201.24   0 
   4   4  -8   90.58  191.51   0 
   4   5 -22   38.53  167.04   0 
   4   5   1   28.01  216.77   0 
   4   6 -26  -77.24  128.54   0 
   4   6   6  -39.38  371.51   0 
   4   7 -29   11.19  127.15   0 
   4   8 -32  -88.76  131.91   0 
   4  11  17  -20.96  243.18   0 
   4  13  20   25.18  205.60   0 
   5   7 -18  -28.87  173.89   0 
   5   7 -17   37.59  144.83   0 
   5   7  -3    9.08  169.93   0 
   5   7  -2  264.49  195.19   0 
   5   8 -24   28.60  168.60   0 
   5   8 -23  -44.31  127.99   0 
   5   8   3  198.40  267.19   0 
   6  10 -15   93.61  171.66   0 
   6  10 -14  110.64  163.13   0 
   6  10 -12   84.51  158.63   0 
   6  10 -11   90.95  178.12   0 
   6  10 -10    7.69  188.84   0 
   6  10  -9  167.63  167.32   0 
   6  10  -8   43.66  165.05   0 
   6  10  -7   74.80  188.86   0 
   6  10  -6   61.77  180.52   0 
   6  11   0   44.05  185.32   0 
   6  12   4   39.71  288.51   0 
  -7   6  -4   51.11  180.06   0 
  -7   6  -3   -6.25  156.49   0 
  -7   7   2   23.85  171.50   0 
  -7   8   6   77.33  159.30   0 
  -7   9   9  139.06  160.83   0 
  -6   4  -2   63.58  187.68   0 
  -6   4  -1   77.86  162.80   0 
  -6   5   4   11.05  168.64   0 
  -6   6   8   19.68  164.87   0 
  -6   8  13   -8.09  152.90   0 
  -6   9  15  105.02  158.00   0 
  -6  10  17 -161.74  171.10   0 
  -5   2  -5  126.95  232.75   0 
  -5   2  -4  165.92  206.80   0 
  -5   3   3  130.18  190.09   0 
  -5   4 -31   66.27  227.11   0 
  -5   4   7  234.34  170.85   0 
  -5   6  13 -136.34  152.63   0 
  -5   7  16  151.11  132.13   0 
  -5   8  18  -17.86  130.85   0 
  -5  10  21   32.34  153.19   0 
  -5  11  23   18.72  123.30   0 
  -4   1  -2  124.47  229.30   0 
  -4   2 -28   58.87  208.21   0 
  -4   2   4  104.04  198.37   0 
  -4   3 -32  122.17  187.49   0 
  -4   4  12   49.10  138.52   0 
  -4   6  17  145.51  138.69   0 
  -4   8  21   61.32  128.48   0 
  -4  10  24 -114.60  130.77   0 
  -3   0  -4  100.23  323.37   0 
  -3   1 -27   29.58  187.39   0 
  -3   2   8  -71.44  222.24   0 
  -3   3 -35   69.09  198.51   0 
  -3   5  17  -43.62  150.37   0 
  -3   6  19   82.77  177.99   0 
  -3   7  21  206.32  136.54   0 
  -3   8  23  208.23  129.54   0 
  -3  10  26   29.24  131.84   0 
  -3  11  27  -27.49  126.22   0 
  -2   0 -24   78.65  218.92   0 
  -2   1 -29  137.43  173.86   0 
  -2   1   6  206.03  281.41   0 
  -2   2 -33  102.57  166.34   0 
  -2   2  10   59.13  200.55   0 
  -2   3 -36   78.65  177.98   0 
  -2   3  13  566.68  210.88   0 
  -2   4 -39  132.80  162.32   0 
  -2   4  16  135.16  158.74   0 
  -2   5  18  -44.46  187.81   0 
  -2   7  22  156.26  172.15   0 
  -2  10  27  108.19  132.93   0 
  -2  11  28   50.41  131.85   0 
  -2  12  29   60.46  157.64   0 
  -2  14  31   77.70  128.97   0 
  -1  -1 -14  236.76  243.65   0 
  -1  -1 -13  387.76  259.06   0 
  -1  -1 -10   35.22  334.71   0 
  -1  -1  -9  316.06  363.46   0 
  -1   0 -24   92.36  180.86   0 
  -1   1 -30  220.88  176.21   0 
  -1   2 -33  -75.35  148.32   0 
  -1   4 -39  174.78  167.65   0 
  -1   8  24  160.94  172.95   0 
  -1  10  27   37.44  131.10   0 
  -1  11  28   75.22  146.02   0 
  -1  13  30  103.35  157.25   0 
  -1  14  31  114.55  164.15   0 
   0   0 -23  105.71  183.39   0 
   0   1 -28  -33.18  148.52   0 
   0   2 -32  116.86  123.79   0 
   0   3 -36  -75.50  162.04   0 
   0   3  13  935.20  221.54   0 
   0   4 -38   73.90  137.49   0 
   0   5  18 1147.74  201.43   0 
   0   6  20  287.74  176.23   0 
   0   7  22  304.66  181.74   0 
   0   9  25  135.47  171.74   0 
   0  12  29  -87.57  133.18   0 
   0  14  31  -55.92  130.97   0 
   1   0 -18   20.82  215.40   0 
   1   0 -17  748.70  188.55   0 
   1   0 -16   59.08  187.29   0 
   1   0  -5  -39.30  438.96   0 
   1   2 -30   69.57  172.36   0 
   1   3 -34  -88.92  161.15   0 
   1   3 -33   23.43  133.23   0 
   1   4 -37  125.95  165.99   0 
   1   4 -36  170.64  134.35   0 
   1   8  22   47.62  190.23   0 
   2   1 -19  524.06  187.02   0 
   2   1 -18  118.06  156.57   0 
   2   1 -17  325.02  164.77   0 
   2   1  -4  -54.41  289.71   0 
   2   2 -26  338.99  174.74   0 
   2   2 -25  194.04  146.91   0 
   2   4 -33   10.09  130.72   0 
   2   5 -36  -59.60  130.01   0 
   2   7  18  117.25  207.55   0 
   2   8  20   89.14  184.80   0 
   2  10  23   40.66  191.75   0 
   3   2 -14  154.76  187.55   0 
   3   2 -13   40.77  191.88   0 
   3   2 -12    4.67  195.81   0 
   3   2 -11  182.92  202.21   0 
   3   2 -10  261.83  212.75   0 
   3   2  -9   98.18  216.03   0 
   3   2  -8  120.99  219.04   0 
   3   3 -23  328.38  140.94   0 
   3   3   1  164.80  281.13   0 
   3   4 -28   54.04  136.93   0 
   3   5 -32  238.22  170.20   0 
   3   5 -31   58.17  129.87   0 
   3   6 -35  142.71  160.61   0 
   3   7  14   87.30  229.88   0 
   4   4 -17  411.12  161.72   0 
   4   4 -16   23.11  175.91   0 
   4   4 -15  174.90  141.73   0 
   4   4 -14  182.00  138.69   0 
   4   4  -7   85.56  192.68   0 
   4   4  -6  -65.59  196.36   0 
   4   4  -5   16.67  215.06   0 
   4   5 -24   10.75  160.36   0 
   4   5 -23  223.48  130.65   0 
   4   5   2  -27.45  279.19   0 
   4   7 -31   64.77  123.17   0 
   4  15  22   31.43  193.40   0 
   5   7 -21  -52.12  153.42   0 
   5   8 -26   77.32  164.17   0 
   5   8 -25  -16.30  131.54   0 
   5   9   7   63.30  369.07   0 
   6  10 -19  124.22  160.38   0 
   6  10 -18  -36.52  158.40   0 
   6  10 -16  152.30  160.80   0 
   6  10  -5  246.45  157.18   0 
   6  10  -4  154.03  194.52   0 
   6  11   1   60.94  223.31   0 
  -7   6  -6   74.50  172.09   0 
  -7   6  -5   61.59  154.30   0 
  -7   7   1  -42.71  166.51   0 
  -7   9   8   99.90  161.39   0 
  -6   4  -3  -15.94  186.94   0 
  -6   5   3   32.50  171.36   0 
  -6   6   7   27.06  172.59   0 
  -6   7  10  122.13  131.00   0 
  -6   8  12  197.63  156.53   0 
  -6   9  14  106.02  157.73   0 
  -6  10  16 -195.12  157.17   0 
  -5   2  -6  121.72  226.83   0 
  -5   3   2  -49.94  185.93   0 
  -5   4   6  151.80  179.66   0 
  -5   5  10  -72.81  130.79   0 
  -5   6  12  -31.87  154.28   0 
  -5   7  15  116.02  128.86   0 
  -5   9  19  166.02  126.77   0 
  -5  10  20  -35.80  154.72   0 
  -5  11  22  -49.78  122.79   0 
  -5  12  23  255.88  155.96   0 
  -4   1 -23   65.95  240.41   0 
  -4   1  -3   51.11  231.49   0 
  -4   2 -29   95.38  221.64   0 
  -4   2   3  152.12  224.30   0 
  -4   3 -33  121.65  192.52   0 
  -4   4  11   45.68  167.46   0 
  -4   5  14   52.71  141.53   0 
  -4   6  16   80.07  176.94   0 
  -4   7  18  129.58  171.10   0 
  -4   8  20  -43.92  130.65   0 
  -4   9  22 -105.01  125.79   0 
  -4  12  26    0.90  122.79   0 
  -3   0 -22  103.03  213.35   0 
  -3   1 -28   10.08  163.49   0 
  -3   1   3  338.28  243.90   0 
  -3   2 -32  115.17  160.54   0 
  -3   3  11  268.50  162.76   0 
  -3   4  14  185.13  151.60   0 
  -3   5  16   15.46  184.57   0 
  -3   7  20   32.54  167.81   0 
  -3   8  22   15.11  158.79   0 
  -2  -1 -13 1138.21  286.27   0 
  -2  -1 -12  276.24  308.45   0 
  -2  -1 -11  649.09  321.25   0 
  -2   0 -25   45.84  183.19   0 
  -2   0   0 1096.23  375.18   0 
  -2   1 -30  -74.25  174.66   0 
  -2   2 -34  142.69  171.92   0 
  -2   3 -37   39.36  174.62   0 
  -2   6  20   80.96  149.83   0 
  -2   9  25    4.38  140.34   0 
  -2  11  27    3.58  153.80   0 
  -2  14  30   79.88  150.56   0 
  -1  -1 -17  433.50  217.29   0 
  -1  -1 -16  384.84  235.03   0 
  -1  -1 -15    4.07  239.68   0 
  -1  -1  -8  -43.67  318.73   0 
  -1   0 -25  126.07  155.80   0 
  -1   0   1  -27.52  567.73   0 
  -1   1 -31  -48.85  173.61   0 
  -1   2 -34   44.63  139.16   0 
  -1   2  10   16.05  236.80   0 
  -1   3 -37  130.72  135.95   0 
  -1   3  13  703.70  240.59   0 
  -1   4 -40  172.68  158.33   0 
  -1   5  18  204.95  192.19   0 
  -1   6  20    3.88  167.72   0 
  -1   7  22  132.19  139.71   0 
   0   0 -24  238.44  182.53   0 
   0   1 -29   60.15  138.21   0 
   0   2 -33   95.55  134.89   0 
   0   3 -37 -112.65  162.04   0 
   0   4 -39   79.26  139.98   0 
   0   4  15  125.50  237.01   0 
   0   8  23  116.05  163.30   0 
   0  10  26  102.26  167.88   0 
   1   0 -20  173.28  200.24   0 
   1   0 -19   71.71  170.57   0 
   1   1 -27   24.65  172.11   0 
   1   1 -26   44.21  139.73   0 
   1   2 -31   47.18  145.94   0 
   1   2   7  101.77  345.76   0 
   1   3 -35   79.42  173.56   0 
   1   4 -38  172.87  158.19   0 
   1   5  16  102.50  202.63   0 
   1   6  18  -21.98  205.50   0 
   1   7  20  100.15  189.75   0 
   1  12  27   76.84  161.56   0 
   1  13  28  261.53  163.92   0 
   1  14  29  110.06  154.74   0 
   1  15  30   90.04  153.43   0 
   2   1 -21  -64.58  176.22   0 
   2   1 -20  -16.52  146.82   0 
   2   1  -3  261.95  347.27   0 
   2   2 -27  130.79  173.31   0 
   2   3 -31   51.92  134.02   0 
   2   4 -34 -106.39  127.74   0 
   2   5 -37   40.14  125.02   0 
   2   5  13   84.94  243.00   0 
   2   9  21  115.87  172.84   0 
   2  11  24   27.04  168.82   0 
   2  12  25  -62.33  166.58   0 
   2  14  27   75.18  168.85   0 
   2  15  28   48.37  172.21   0 
   3   2 -18  265.11  178.31   0 
   3   2 -17  165.84  183.87   0 
   3   2 -16   -2.28  140.18   0 
   3   2 -15   10.12  147.38   0 
   3   2  -7   60.15  227.75   0 
   3   2  -6  909.31  258.54   0 
   3   3 -25  227.80  137.46   0 
   3   3 -24  164.96  139.34   0 
   3   4 -29  111.56  131.41   0 
   3   8  16   73.43  200.40   0 
   3   9  18  124.97  168.85   0 
   4   4 -20   42.70  170.91   0 
   4   4 -19  447.22  138.21   0 
   4   4 -18   91.61  138.31   0 
   4   4  -4  128.48  215.81   0 
   4   5 -26  -90.57  154.47   0 
   4   5 -25   38.95  131.59   0 
   4   6 -29  -70.20  136.00   0 
   4   7 -32   38.31  130.24   0 
   4  10  15   83.28  241.59   0 
   5   6 -15  272.80  170.68   0 
   5   6 -14   66.79  168.54   0 
   5   6 -13    3.36  167.66   0 
   5   6 -12   40.77  169.43   0 
   5   6 -11  130.67  169.64   0 
   5   6 -10   11.44  168.09   0 
   5   6  -9   62.01  199.15   0 
   5   6  -8   23.68  198.90   0 
   5   6  -7  102.24  198.91   0 
   5   7 -23   50.20  156.32   0 
   5   7 -22  136.26  125.82   0 
   5   7   0   85.45  229.64   0 
   5   8   4  137.41  287.76   0 
   6   9 -13   17.90  199.38   0 
   6   9 -11 -161.45  203.55   0 
   6  10  -3 -122.13  197.98   0 
   6  10  -2   91.10  220.75   0 
   6  11   2  140.45  247.61   0 
   6  12   5   12.90  297.87   0 
  -7   6  -9  146.86  211.20   0 
  -7   6  -8   42.28  194.93   0 
  -7   6  -7   31.64  151.48   0 
  -7   7  -1   51.46  166.91   0 
  -7   7   0  161.05  160.05   0 
  -7   8   3   32.55  165.70   0 
  -7   8   4   40.82  140.33   0 
  -7   9   7   24.52  134.63   0 
  -6   4  -5   75.94  184.97   0 
  -6   4  -4   64.94  157.52   0 
  -6   5   2   98.64  165.84   0 
  -6   6   6  -15.05  140.23   0 
  -6   7   9  115.60  136.73   0 
  -6   8  11  -12.80  157.15   0 
  -6   9  13   24.13  153.97   0 
  -6  10  15  200.04  157.42   0 
  -6  11  17  -30.40  132.95   0 
  -5   2  -7  121.21  226.36   0 
  -5   3 -28  -18.62  245.09   0 
  -5   3   1   58.13  191.10   0 
  -5   4   5   14.47  181.83   0 
  -5   5   9   12.18  135.38   0 
  -5   7  14   18.98  127.07   0 
  -5   8  16    7.36  163.54   0 
  -5   9  18  -62.87  133.36   0 
  -5  11  21  -22.73  120.24   0 
  -5  12  22 -107.53  150.34   0 
  -4   1 -24   22.07  243.24   0 
  -4   1  -4   21.22  250.66   0 
  -4   3   7  112.61  179.04   0 
  -4   4  10  209.36  171.14   0 
  -4   5  13   92.83  139.22   0 
  -4   6  15  133.14  169.51   0 
  -4   8  19   30.46  168.40   0 
  -4   9  21  -13.85  131.89   0 
  -4  10  22  234.56  156.04   0 
  -4  11  24  -41.30  127.16   0 
  -4  13  26  -66.15  126.77   0 
  -3   0 -23  -41.79  198.78   0 
  -3   0  -5 1096.40  372.29   0 
  -3   1 -29   37.52  161.01   0 
  -3   1   2  131.22  275.63   0 
  -3   2 -33  -49.84  158.30   0 
  -3   2   7  226.15  187.93   0 
  -3   3 -36  118.60  131.71   0 
  -3   3  10  200.01  205.90   0 
  -3   4  13  183.36  185.42   0 
  -3   6  18  198.96  150.94   0 
  -3  12  27   97.62  129.00   0 
  -3  13  28  130.00  117.16   0 
  -2  -1 -16   54.21  245.58   0 
  -2  -1 -15   68.36  205.59   0 
  -2  -1 -14   13.81  221.49   0 
  -2  -1 -10  103.63  337.23   0 
  -2   0 -26  266.03  180.95   0 
  -2   1 -31  -15.65  170.24   0 
  -2   1   5  935.79  296.06   0 
  -2   2   9  164.36  194.97   0 
  -2   3 -38  174.32  174.64   0 
  -2   3  12  348.35  174.64   0 
  -2   4  15   65.60  157.39   0 
  -2   5  17  -20.57  146.13   0 
  -2   6  19  146.43  186.46   0 
  -2   7  21  138.46  137.44   0 
  -1  -1 -18  136.35  168.31   0 
  -1   0 -27  102.58  153.82   0 
  -1   1 -32   30.61  181.43   0 
  -1   1   6  352.98  338.68   0 
  -1   2 -35   83.10  139.28   0 
  -1   3 -38  -27.77  135.26   0 
  -1   4  15  -28.33  214.51   0 
  -1   8  23   60.87  140.00   0 
  -1  10  26   50.65  124.80   0 
  -1  11  27  187.12  147.64   0 
  -1  14  30  139.63  164.71   0 
   0  -1 -15  814.16  221.75   0 
   0  -1 -14 1160.15  223.11   0 
   0  -1 -13  269.02  233.19   0 
   0   0 -26  376.75  143.30   0 
   0   0 -25   -7.20  143.68   0 
   0   1 -31  262.42  131.93   0 
   0   2 -35   23.20  137.02   0 
   0   2 -34  215.49  134.29   0 
   0   2   9  325.34  281.09   0 
   0   3 -38  170.56  135.75   0 
   0   3  12  217.71  275.30   0 
   0   4 -40  111.89  139.78   0 
   0   6  19  265.41  185.17   0 
   0   7  21   69.24  141.73   0 
   0   9  24  578.56  171.88   0 
   1   0 -22  -71.79  145.09   0 
   1   0  -4   76.16  366.04   0 
   1   1 -28  175.75  143.94   0 
   1   2 -33  -61.57  131.41   0 
   1   2 -32  122.19  132.28   0 
   1   3 -36  -39.59  132.51   0 
   1   4 -39  -29.12  123.81   0 
   1   4  13  885.36  230.84   0 
   1   9  23   66.20  143.26   0 
   2   1 -23   56.97  153.88   0 
   2   1 -22   81.96  157.51   0 
   2   2 -29   19.56  132.56   0 
   2   2 -28  165.68  137.63   0 
   2   3 -33 -156.24  129.23   0 
   2   3 -32   33.98  133.20   0 
   2   4 -36    6.68  133.61   0 
   2   5 -38  -79.43  125.78   0 
   2   8  19   -1.47  185.47   0 
   2  13  26    7.54  161.25   0 
   3   2 -21   90.53  171.74   0 
   3   2 -20  136.32  142.52   0 
   3   2 -19  299.84  148.82   0 
   3   2  -5  775.19  222.47   0 
   3   3 -27   61.42  132.17   0 
   3   3 -26  -10.03  129.87   0 
   3   3   2  682.33  334.11   0 
   3   4 -31  -29.05  138.21   0 
   3  12  22   47.04  165.63   0 
   3  13  23   14.83  181.80   0 
   3  14  24   25.17  178.93   0 
   3  15  25  -58.55  169.12   0 
   4   4 -23  237.98  161.17   0 
   4   4 -21   54.91  137.00   0 
   4   4  -3  180.01  215.11   0 
   4   5 -28 -128.49  154.35   0 
   4   5   3   20.36  294.95   0 
   4   6 -31   -5.73  129.35   0 
   4   9  13   39.18  288.68   0 
   4  12  18   -9.49  226.47   0 
   5   6 -17   10.13  142.65   0 
   5   6  -6   94.30  192.77   0 
   5   6  -5  277.79  198.10   0 
   5   7 -26  -59.89  167.95   0 
   5   7 -25   38.23  164.89   0 
   5   7 -24    9.29  134.93   0 
   5   7   1  149.63  245.45   0 
   5  10  10   -1.01  135.01   0 
   6   9 -18   73.67  160.69   0 
   6   9 -17  -12.66  152.29   0 
   6   9 -15   73.37  169.99   0 
   6   9 -10  142.41  165.56   0 
   6   9  -9  -20.63  188.07   0 
   6   9  -8   79.13  190.00   0 
   6   9  -7  110.56  183.99   0 
   6   9  -6   62.03  209.99   0 
   6  10  -1  163.57  228.91   0 
  -7   6 -14   43.06  239.59   0 
  -7   6 -13   44.11  224.03   0 
  -7   6 -12    5.52  220.93   0 
  -7   6 -11   76.33  195.54   0 
  -7   6 -10   73.20  189.57   0 
  -7   7  -2   26.75  168.84   0 
  -7   8   2  100.42  166.48   0 
  -7   9   5   65.41  155.72   0 
  -7   9   6   82.63  125.79   0 
  -6   4  -6  143.76  186.95   0 
  -6   5   0   56.51  193.77   0 
  -6   5   1 -135.59  169.07   0 
  -6   6   5  -11.43  140.19   0 
  -6   7   8   65.20  133.31   0 
  -6   8  10  200.77  158.34   0 
  -6   9  12   78.22  157.24   0 
  -6  10  14   96.32  163.07   0 
  -6  11  16   76.84  159.19   0 
  -5   2  -9  340.87  258.48   0 
  -5   2  -8   49.75  222.34   0 
  -5   3   0  149.65  184.14   0 
  -5   5   8  -28.81  182.34   0 
  -5   6  11  -95.35  131.14   0 
  -5   7  13  179.80  153.14   0 
  -5   9  17  -51.63  128.92   0 
  -5  10  19   95.19  123.84   0 
  -5  11  20  161.72  151.67   0 
  -5  12  21  155.25  145.46   0 
  -4   1  -5   26.96  270.63   0 
  -4   2 -30  153.70  191.31   0 
  -4   2   2   74.90  195.69   0 
  -4   3   6   -2.43  183.01   0 
  -4   5  12  201.65  168.74   0 
  -4   7  17   75.53  146.06   0 
  -4   9  20  -68.45  150.56   0 
  -4  11  23   55.92  128.09   0 
  -3   2 -34   42.95  157.69   0 
  -3   2   6  844.23  240.35   0 
  -3   3 -37   88.31  159.59   0 
  -3   5  15  170.12  150.27   0 
  -3   6  17   83.84  180.08   0 
  -3   7  19  199.97  139.67   0 
  -3   8  21  -34.48  133.91   0 
  -3   9  22   84.01  160.32   0 
  -3  11  25  -12.74  133.05   0 
  -3  13  27   -7.47  154.38   0 
  -2  -1 -18   71.78  197.83   0 
  -2  -1 -17  276.60  204.18   0 
  -2   0 -27  252.84  175.48   0 
  -2   1 -32   79.42  159.98   0 
  -2   2 -36  160.74  165.69   0 
  -2   3 -39   12.51  169.59   0 
  -2   4  14  -39.78  191.89   0 
  -2   8  22  264.70  137.69   0 
  -2  10  25  135.64  132.14   0 
  -2  11  26  128.94  156.08   0 
  -2  12  27  -72.37  166.02   0 
  -2  13  28   89.94  155.94   0 
  -1  -1 -20   69.37  151.09   0 
  -1   0 -28  101.71  143.57   0 
  -1   1 -33   15.61  176.76   0 
  -1   2 -36   41.70  133.18   0 
  -1   2   9  -16.70  303.91   0 
  -1   3 -39   62.26  137.20   0 
  -1   3  12  214.01  240.09   0 
  -1   5  17   37.18  162.93   0 
  -1   6  19  333.80  145.08   0 
  -1   7  21    6.56  139.43   0 
  -1   9  24  -51.80  134.59   0 
  -1  10  25   14.82  159.50   0 
  -1  15  30   46.55  159.44   0 
   0  -1 -17  512.61  196.41   0 
   0  -1 -16   86.56  201.90   0 
   0  -1  -9  408.99  297.33   0 
   0   0 -27   23.31  139.02   0 
   0   1 -32  188.74  137.98   0 
   0   1   5   86.04  438.56   0 
   0   2 -36   -9.91  127.26   0 
   0   8  22   59.50  163.50   0 
   0  10  25  224.05  138.36   0 
   0  11  26  -64.93  170.54   0 
   0  12  27  121.35  166.01   0 
   0  13  28   99.05  161.24   0 
   0  15  30  -48.22  127.12   0 
   1   0 -24    6.43  147.29   0 
   1   0 -23    5.92  148.81   0 
   1   1 -30   71.86  139.23   0 
   1   1 -29  -93.67  138.91   0 
   1   2 -34  119.87  123.40   0 
   1   3 -37  103.76  129.98   0 
   1   3  10   55.60  282.04   0 
   1   8  21   80.43  151.38   0 
   1  10  24   25.19  136.66   0 
   1  11  25   69.80  164.06   0 
   1  12  26  145.30  164.91   0 
   1  13  27  242.07  158.31   0 
   1  14  28  -68.48  154.82   0 
   1  15  29   61.81  155.37   0 
   2   1 -25  196.65  149.33   0 
   2   1 -24   50.20  147.56   0 
   2   1  -2   50.49  349.80   0 
   2   2 -30  175.27  136.68   0 
   2   3 -34  223.72  137.07   0 
   2   4  10  228.84  272.52   0 
   2   6  15  177.32  194.31   0 
   2   7  17    0.05  181.27   0 
   2  10  22  127.93  161.53   0 
   2  11  23   28.18  163.32   0 
   2  16  28  -28.73  160.85   0 
   3   2 -23  154.11  140.04   0 
   3   2 -22   26.51  146.41   0 
   3   2  -4  469.03  224.50   0 
   3   3 -29  160.68  134.32   0 
   3   4 -33  -55.15  157.01   0 
   3   4 -32   65.07  141.44   0 
   3   5 -36  123.12  136.70   0 
   3  10  19   -5.36  159.17   0 
   4   3 -15   90.50  166.30   0 
   4   3 -14   58.01  169.51   0 
   4   3 -13   38.97  174.89   0 
   4   3 -12  137.32  171.78   0 
   4   4 -25  133.48  157.80   0 
   4   4 -24  114.40  125.83   0 
   4   4  -2   75.89  218.69   0 
   4   5 -29   86.48  126.62   0 
   4   6 -33  100.82  134.13   0 
   4   6 -32  118.77  132.06   0 
   4  13  19   30.71  200.11   0 
   5   6 -23  192.37  153.85   0 
   5   6 -21  -16.00  120.22   0 
   5   6  -4  288.21  194.07   0 
   5   7 -28   57.46  164.11   0 
   5   7 -27   40.54  125.02   0 
   5   8   5    0.48  107.97   0 
   6   9 -19  -16.50  153.15   0 
   6   9  -5   77.48  201.91   0 
   6  10   0   84.44  220.99   0 
   6  11   3  103.20  263.66   0 
  -7   7  -4   86.02  176.68   0 
  -7   7  -3  135.34  155.85   0 
  -7   8   0  160.99  191.03   0 
  -7   8   1  120.36  166.66   0 
  -7   9   4   54.88  158.87   0 
  -6   4 -20   35.41  357.73   0 
  -6   4  -8  141.94  210.27   0 
  -6   4  -7   44.07  185.63   0 
  -6   5  -1   67.64  177.15   0 
  -6   6   3   52.29  160.57   0 
  -6   6   4  123.19  137.35   0 
  -6   7   7   37.23  132.79   0 
  -6   8   9   15.16  161.16   0 
  -6   9  11   53.28  156.34   0 
  -6  10  13  -67.01  155.10   0 
  -6  11  15 -114.55  156.65   0 
  -5   2 -10  102.46  259.13   0 
  -5   3 -29  113.14  238.43   0 
  -5   3  -1   87.37  180.27   0 
  -5   4   4  -63.33  147.00   0 
  -5   5   7  168.78  163.75   0 
  -5   7  12   89.70  155.77   0 
  -5   8  14  228.12  159.09   0 
  -5   9  16   -8.43  153.44   0 
  -5  11  19  221.48  150.48   0 
  -5  13  22  101.38  124.99   0 
  -4   1 -26  152.98  237.88   0 
  -4   1 -25   41.93  224.21   0 
  -4   2 -31   91.46  191.10   0 
  -4   2   1  330.22  231.55   0 
  -4   4   9  -66.11  148.72   0 
  -4   6  14   88.60  138.69   0 
  -4   7  16  -48.09  139.68   0 
  -4   8  18  171.33  133.00   0 
  -4  10  21   19.49  127.03   0 
  -4  11  22  143.49  165.18   0 
  -3   0 -25  117.30  188.63   0 
  -3   0 -24  106.58  163.27   0 
  -3   1 -31   12.61  188.64   0 
  -3   1   1  -67.59  248.01   0 
  -3   2 -35  124.09  166.93   0 
  -3   3   9   44.89  211.31   0 
  -3   4  12    6.89  154.59   0 
  -3   7  18   -2.39  172.77   0 
  -3   8  20    2.39  135.81   0 
  -3  10  23   16.66  129.93   0 
  -3  12  25   93.45  151.08   0 
  -2  -1 -21  171.49  207.23   0 
  -2  -1 -20   69.32  187.72   0 
  -2  -1 -19  256.19  195.80   0 
  -2  -1  -9  201.97  366.55   0 
  -2   0 -29  432.13  193.53   0 
  -2   0 -28   76.14  165.53   0 
  -2   0  -1 1528.72  368.37   0 
  -2   1 -33  -26.96  165.54   0 
  -2   1   4  199.28  299.84   0 
  -2   2 -37   42.90  165.82   0 
  -2   2   8  385.97  206.78   0 
  -2   3  11   63.98  180.50   0 
  -2   5  16  120.94  151.61   0 
  -2   6  18  -46.39  147.08   0 
  -2   7  20  101.78  147.29   0 
  -2   9  23  150.53  139.47   0 
  -2  10  24  159.09  161.73   0 
  -2  15  29  -27.80  146.23   0 
  -1  -1 -23  129.78  199.26   0 
  -1  -1 -22    3.26  161.32   0 
  -1  -1 -21  100.28  158.75   0 
  -1   0 -30  157.53  171.77   0 
  -1   0 -29  259.26  148.50   0 
  -1   1 -34   32.53  139.31   0 
  -1   2 -38  -29.90  157.94   0 
  -1   2 -37   44.08  135.94   0 
  -1   3 -40   -0.63  131.28   0 
  -1   4  14  563.82  236.76   0 
  -1   7  20  144.68  169.73   0 
  -1   8  22  232.07  134.08   0 
  -1  11  26  139.85  122.01   0 
  -1  12  27  151.21  126.08   0 
  -1  13  28   31.45  122.66   0 
  -1  14  29  148.26  133.84   0 
   0  -1 -22  -40.16  183.93   0 
   0  -1 -21  133.02  154.85   0 
   0  -1 -20  112.75  164.62   0 
   0  -1 -19   -3.93  174.43   0 
   0   0 -28  227.67  135.71   0 
   0   1 -34  119.60  162.71   0 
   0   1 -33   16.53  141.78   0 
   0   3 -40 -129.31  134.60   0 
   0   4  14   84.97  200.88   0 
   0   5  16   71.72  215.92   0 
   0   6  18   46.03  188.05   0 
   0   7  20  116.03  145.00   0 
   0   9  23   80.83  168.74   0 
   0  15  29  108.26  159.11   0 
   1   0 -26  189.64  140.84   0 
   1   0 -25  161.80  141.93   0 
   1   0  -3  192.20  473.38   0 
   1   1 -32  224.91  158.13   0 
   1   1 -31   73.96  128.87   0 
   1   2 -36    8.83  163.65   0 
   1   2 -35  -37.63  138.29   0 
   1   3 -39  119.15  162.98   0 
   1   3 -38   96.08  126.70   0 
   1   5  15   -2.05  168.84   0 
   1   6  17  284.96  188.45   0 
   1   7  19  108.46  155.46   0 
   1   9  22  288.53  183.74   0 
   1  10  23  493.67  177.16   0 
   1  16  29  133.24  151.82   0 
   2   0 -18   15.47  185.29   0 
   2   0 -16  122.62  192.78   0 
   2   0 -15  148.53  174.14   0 
   2   0 -14   19.68  171.44   0 
   2   0 -13   79.53  215.47   0 
   2   0 -12  342.97  215.64   0 
   2   0 -11  294.71  247.32   0 
   2   1 -27  131.77  139.87   0 
   2   2 -31  261.22  133.19   0 
   2   3 -36  318.95  173.09   0 
   2   4 -39   66.44  156.06   0 
   2   4 -38  -90.54  132.19   0 
   2   9  20  215.49  179.82   0 
   2  12  24   60.16  159.41   0 
   2  13  25   10.24  161.09   0 
   2  14  26  -51.10  169.91   0 
   3   2 -26  -54.06  160.13   0 
   3   2 -25  119.74  137.48   0 
   3   2 -24   21.33  138.95   0 
   3   2  -3  307.82  251.55   0 
   3   3 -31  146.30  173.96   0 
   3   3 -30   30.31  135.54   0 
   3   4 -34  101.61  136.14   0 
   3   4   5   48.17  175.81   0 
   3   6  11   34.67  308.39   0 
   3   7  13  215.26  269.91   0 
   3   8  15  152.79  242.00   0 
   3   9  17  127.91  195.88   0 
   3  11  20   48.94  185.29   0 
   3  12  21   54.54  191.28   0 
   3  15  24   20.47  174.55   0 
   3  16  25   87.99  152.06   0 
   4   3 -20   25.42  167.94   0 
   4   3 -19  173.25  172.86   0 
   4   3 -18  161.03  140.22   0 
   4   3 -17   79.12  144.86   0 
   4   3 -16  108.76  133.46   0 
   4   3 -11  253.44  184.33   0 
   4   3 -10  397.83  193.49   0 
   4   3  -9   28.99  191.46   0 
   4   4 -27  112.46  155.04   0 
   4   4 -26  149.46  124.93   0 
   4   5 -31    9.80  127.14   0 
   4   5 -30  -41.61  123.89   0 
   4   6   5  -11.15  100.42   0 
   4   7   8    9.26  200.41   0 
   4  11  16   52.24  239.00   0 
   4  14  20  125.73  184.55   0 
   4  15  21   70.40  186.87   0 
   5   5 -16  106.97  173.91   0 
   5   5 -14   61.09  164.61   0 
   5   5 -13   97.48  166.08   0 
   5   6 -25  196.54  158.21   0 
   5   6 -24   -4.69  129.76   0 
   5  10   8    0.64  136.56   0 
   5  11  10    3.33  182.45   0 
   5  14  15    5.23  263.02   0 
   5  15  16   44.62  257.62   0 
   6  11   0   -2.64   87.90   0 
   6  12   3    3.45   98.88   0 
   6  13   5   -8.10   94.73   0 
  -7   7  -6   97.67  180.41   0 
  -7   7  -5   24.77  150.29   0 
  -7   8  -1 -178.72  187.01   0 
  -7   9   3  140.04  165.87   0 
  -6   4 -19   75.01  334.96   0 
  -6   4 -10   91.40  237.33   0 
  -6   4  -9   46.07  215.47   0 
  -6   5  -2   29.92  180.80   0 
  -6   6   2   93.23  160.92   0 
  -6   7   6   72.86  127.67   0 
  -6   8   8   46.90  159.43   0 
  -6   9  10  -70.11  151.90   0 
  -6  10  12  -20.00  159.12   0 
  -6  11  14  -23.66  154.72   0 
  -5   2 -24  122.74  360.86   0 
  -5   2 -11   85.04  265.70   0 
  -5   3 -30   80.63  262.80   0 
  -5   3  -2  115.56  203.64   0 
  -5   4   3  -75.94  183.29   0 
  -5   5   6   62.90  171.17   0 
  -5   6   9  123.56  164.59   0 
  -5   7  11 -124.13  150.55   0 
  -5   9  15   80.20  152.18   0 
  -5  10  17  216.33  120.22   0 
  -5  12  20 -106.51  116.18   0 
  -5  13  21   99.56  119.35   0 
  -4   1  -6  103.69  265.51   0 
  -4   2 -32   89.83  206.18   0 
  -4   3   5   88.35  156.24   0 
  -4   4   8  -67.04  174.13   0 
  -4   5  11  145.87  138.55   0 
  -4   6  13 -108.25  169.06   0 
  -4   7  15  127.94  171.21   0 
  -4   8  17   23.97  133.31   0 
  -4   9  19  150.38  130.31   0 
  -4  10  20   14.03  156.33   0 
  -4  14  25  147.83  129.49   0 
  -3   0 -26   81.36  189.41   0 
  -3   0  -6  770.59  375.59   0 
  -3   1 -32  -82.58  186.54   0 
  -3   2 -36   66.48  181.39   0 
  -3   2   5  685.95  243.18   0 
  -3   4  11  207.42  190.51   0 
  -3   6  16   85.54  144.92   0 
  -3   9  21  -42.88  128.84   0 
  -3  10  22   87.61  158.59   0 
  -3  13  26  -57.06  136.13   0 
  -2  -1 -23   36.70  210.38   0 
  -2  -1 -22  -19.69  173.33   0 
  -2   0 -30  140.14  168.35   0 
  -2   1 -34   57.18  157.76   0 
  -2   4  13  -17.12  160.83   0 
  -2   7  19  205.84  182.00   0 
  -2   8  21  179.23  137.96   0 
  -2   9  22   51.29  172.02   0 
  -2  11  25  -23.69  126.69   0 
  -2  12  26   54.25  124.83   0 
  -2  13  27   -2.98  127.78   0 
  -2  14  28  213.78  133.89   0 
  -1  -1 -25  111.30  184.49   0 
  -1  -1 -24  -19.22  188.28   0 
  -1  -1  -6  394.03  466.41   0 
  -1   0 -31  206.76  166.86   0 
  -1   1 -35   66.83  134.56   0 
  -1   1   5   16.29  351.81   0 
  -1   2 -39  192.76  161.38   0 
  -1   5  16  170.43  168.55   0 
  -1   6  18  192.98  147.89   0 
  -1   9  23  -36.36  140.72   0 
  -1  10  24   19.16  159.74   0 
  -1  11  25  -55.74  149.23   0 
  -1  13  27   -1.98  158.61   0 
  -1  14  28  160.67  152.54   0 
   0  -1 -24   47.82  172.93   0 
   0  -1 -23  110.49  144.91   0 
   0  -1  -7 2860.92  431.30   0 
   0   0 -31   32.88  163.36   0 
   0   0 -30   78.10  132.81   0 
   0   1 -35   78.51  164.95   0 
   0   2 -38  -58.47  129.11   0 
   0   2   8  256.02  373.37   0 
   0   3  11  121.74  230.99   0 
   0   8  21   37.17  172.15   0 
   0  10  24   43.54  134.48   0 
   0  11  25  126.77  165.79   0 
   0  12  26  120.42  171.11   0 
   0  14  28  111.11  162.81   0 
   1  -1 -18  169.93  206.44   0 
   1  -1 -15   59.47  224.69   0 
   1  -1 -14  304.53  228.50   0 
   1   0 -28  -25.03  173.19   0 
   1   0 -27   56.43  143.09   0 
   1   1 -33   -5.53  157.33   0 
   1   2 -37   18.48  157.22   0 
   1   3 -40  102.49  156.52   0 
   1   4  12  319.70  261.85   0 
   1   8  20  -34.59  189.61   0 
   1  11  24   16.87  172.19   0 
   1  12  25  153.36  170.69   0 
   1  13  26   16.53  158.49   0 
   1  14  27   94.36  159.43   0 
   1  15  28   14.33  134.78   0 
   2   0 -22   -8.92  186.77   0 
   2   0 -21   16.17  176.31   0 
   2   0 -19  -24.91  147.99   0 
   2   0 -10  -11.42  204.31   0 
   2   0  -9  737.52  248.43   0 
   2   1 -29  210.64  170.04   0 
   2   1 -28   65.29  138.46   0 
   2   2 -34  163.85  155.82   0 
   2   2 -33   13.23  129.18   0 
   2   5  12  183.13  259.28   0 
   2   8  18  -18.94  207.50   0 
   2  10  21  144.87  166.63   0 
   2  15  26  118.21  195.32   0 
   2  16  27  -47.84  166.72   0 
   3   1 -19  -54.59  184.69   0 
   3   1 -18   96.35  180.33   0 
   3   1 -17  -39.02  169.03   0 
   3   1 -16  118.27  172.46   0 
   3   1 -15   55.53  179.11   0 
   3   1 -14  153.26  182.38   0 
   3   1 -13   88.52  190.81   0 
   3   1 -12  722.64  199.20   0 
   3   2 -28  -36.41  161.53   0 
   3   2 -27  111.92  130.36   0 
   3   3 -33  118.83  164.38   0 
   3   3 -32  -95.77  139.82   0 
   3  10  18  160.61  217.33   0 
   3  13  22  -30.15  176.76   0 
   3  14  23  -43.73  152.31   0 
   4   3 -23  111.28  162.13   0 
   4   3 -22  205.43  134.25   0 
   4   3 -21  202.75  129.10   0 
   4   3  -8   71.64  196.39   0 
   4   3  -7  110.04  191.42   0 
   4   4 -29  148.44  161.89   0 
   4   4 -28    5.87  122.52   0 
   4   4  -1  108.39  210.67   0 
   4   5 -33  -68.81  165.54   0 
   4  10  14   62.88  295.07   0 
   4  12  17  -78.74  254.81   0 
   5   5 -21   66.66  155.70   0 
   5   5 -20   59.43  149.08   0 
   5   5 -19   77.59  150.52   0 
   5   5 -17   10.05  141.72   0 
   5   5 -12  102.55  167.55   0 
   5   5 -11   94.11  160.39   0 
   5   5 -10   34.81  172.20   0 
   5   5  -9  -99.68  166.24   0 
   5   6 -28   98.28  150.48   0 
   5   6 -27  121.16  157.21   0 
   5   6 -26  103.56  124.76   0 
   5   6  -3  182.17  166.27   0 
   6   8 -21  178.87  161.65   0 
   6   8 -20   26.68  157.19   0 
   6   8 -19   82.92  154.37   0 
   6   8 -16  -19.17  157.46   0 
   6   8 -15  124.07  160.58   0 
   6   8 -14  -30.13  151.20   0 
   6   8 -13  -86.58  170.33   0 
   6   8 -12  113.74  165.19   0 
   6   8 -11   88.42  169.21   0 
   6   8 -10   83.52  163.00   0 
   6   8  -9  247.22  188.24   0 
   6   9  -4   -4.30  178.15   0 
   6   9  -3   39.08  200.19   0 
  -7   7  -8  -17.22  181.32   0 
  -7   7  -7    6.41  180.34   0 
  -7   8  -2  -49.73  165.48   0 
  -7   9   2   66.56  167.07   0 
  -6   4 -12  -50.65  236.62   0 
  -6   4 -11  151.98  218.38   0 
  -6   5  -3  -36.58  187.88   0 
  -6   6   1  -77.77  197.18   0 
  -6   7   5   20.38  161.42   0 
  -6   8   7  -41.07  160.31   0 
  -6  10  11  -49.78  156.73   0 
  -6  11  13  114.69  159.11   0 
  -6  12  15  103.94  112.33   0 
  -5   2 -13  117.84  310.60   0 
  -5   2 -12   39.25  278.56   0 
  -5   3  -3    1.78  206.48   0 
  -5   4   2  231.03  180.79   0 
  -5   5   5  210.13  172.06   0 
  -5   6   8   -6.24  168.81   0 
  -5   8  13  -28.64  124.08   0 
  -5  10  16  189.91  147.51   0 
  -5  11  18  219.55  120.57   0 
  -5  12  19   67.13  119.65   0 
  -5  13  20   15.06  149.15   0 
  -4   1 -27   93.21  222.07   0 
  -4   2   0  270.04  195.07   0 
  -4   3   4   99.11  192.65   0 
  -4   4   7  242.23  172.31   0 
  -4   5  10  143.12  171.12   0 
  -4   8  16  170.22  165.28   0 
  -4   9  18  -63.57  130.80   0 
  -4  11  21  117.45  125.36   0 
  -3   0 -27  146.38  194.97   0 
  -3   1 -33  -30.85  179.48   0 
  -3   1   0   97.68  243.92   0 
  -3   3   8  337.35  176.41   0 
  -3   5  13    7.94  175.45   0 
  -3   6  15  114.07  182.06   0 
  -3   7  17  -16.03  146.91   0 
  -3   8  19   45.42  132.63   0 
  -3   9  20   60.96  157.69   0 
  -3  11  23   43.98  126.99   0 
  -3  12  24  -83.21  124.15   0 
  -3  15  27  -12.63  125.83   0 
  -2  -1 -24  172.38  203.01   0 
  -2   0 -31 -121.68  167.56   0 
  -2   1 -35   32.83  161.19   0 
  -2   2 -39   47.25  165.43   0 
  -2   2   7  123.46  211.65   0 
  -2   3  10   84.87  181.12   0 
  -2   5  15  234.40  153.01   0 
  -2   6  17   92.18  147.82   0 
  -2  10  23  -93.35  140.71   0 
  -2  11  24  157.85  154.46   0 
  -2  12  25  -28.76  153.16   0 
  -2  13  26  -14.18  160.31   0 
  -2  15  28   68.78  127.25   0 
  -1  -1 -26  126.28  179.56   0 
  -1   1 -37  305.11  158.29   0 
  -1   1 -36  106.72  137.57   0 
  -1   2 -40  103.30  157.44   0 
  -1   2   8  100.13  275.62   0 
  -1   3  11  349.81  209.58   0 
  -1   7  19  139.70  166.19   0 
  -1   8  21   33.68  136.81   0 
  -1   9  22  410.55  174.95   0 
  -1  12  26   57.94  123.67   0 
  -1  16  29   91.88  154.22   0 
   0  -1 -26  220.38  174.70   0 
   0  -1 -25  416.98  141.02   0 
   0   0 -32  375.40  167.86   0 
   0   1 -36   19.63  158.19   0 
   0   2 -40  -42.37  160.37   0 
   0   2 -39  158.27  133.42   0 
   0   4  13  204.55  254.75   0 
   0   7  19   50.55  172.57   0 
   0   9  22   46.79  159.10   0 
   1  -1 -22   34.01  174.87   0 
   1  -1 -21  104.85  186.47   0 
   1  -1 -20   19.92  158.35   0 
   1  -1 -19  279.36  166.86   0 
   1  -1 -12  321.23  212.75   0 
   1  -1 -11  362.57  277.80   0 
   1   0 -30  326.42  172.24   0 
   1   0 -29  278.30  143.98   0 
   1   1 -35   -3.61  161.30   0 
   1   1 -34  -14.95  134.11   0 
   1   2 -38   80.86  153.67   0 
   1   5  14  995.36  258.50   0 
   1   6  16   84.75  199.95   0 
   1   7  18  185.11  183.94   0 
   1   9  21  243.00  183.83   0 
   1  16  28   40.85  155.72   0 
   2   0 -24   32.42  182.60   0 
   2   0 -23  131.76  147.96   0 
   2   0  -8  -49.84  255.79   0 
   2   1 -31  164.62  161.71   0 
   2   1 -30   -0.28  135.22   0 
   2   2 -35  -68.24  151.81   0 
   2   3 -39  110.50  164.07   0 
   2   3 -38   20.23  122.14   0 
   2   6  14   47.36  223.09   0 
   2   7  16   52.51  210.89   0 
   2  11  22  107.96  161.94   0 
   2  12  23  155.31  162.23   0 
   2  13  24  -28.94  163.81   0 
   2  14  25  116.18  160.77   0 
   3   1 -23   28.22  167.52   0 
   3   1 -22   46.99  170.32   0 
   3   1 -21  -28.11  137.61   0 
   3   1 -20  333.61  143.52   0 
   3   1 -11  160.15  164.72   0 
   3   1 -10  189.77  206.09   0 
   3   1  -9   70.69  213.08   0 
   3   2 -30  -55.10  163.78   0 
   3   2 -29   60.69  129.11   0 
   3   2  -2  424.47  253.70   0 
   3   4 -37 -124.20  126.58   0 
   3  16  24   -1.21  167.90   0 
   4   3 -26  179.00  155.23   0 
   4   3 -25   15.26  129.60   0 
   4   3 -24    7.11  127.82   0 
   4   3  -6  249.24  192.35   0 
   4   5 -34  143.32  126.29   0 
   4  13  18   88.69  230.51   0 
   4  14  19   71.89  229.39   0 
   4  15  20   10.77  207.36   0 
   5   5 -25    1.75  150.55   0 
   5   5 -24  171.96  153.05   0 
   5   5 -23  134.86  123.14   0 
   5   5 -22   97.37  124.90   0 
   5   5  -8  302.73  168.86   0 
   5   5  -7   24.80  199.13   0 
   5   7   2  267.50  207.01   0 
   5   8   5  156.20  282.50   0 
   6   8  -8  159.80  160.34   0 
   6   8  -7  146.04  181.94   0 
   6   9  -2 -117.27  195.30   0 
   6  10   1   23.80  205.23   0 
   6  12   6  110.98  312.85   0 
  -7   7  -9   79.87  181.01   0 
  -7   8  -4   66.35  164.08   0 
  -7   8  -3   82.63  154.35   0 
  -7   9   0  -34.05  162.99   0 
  -6   4 -18   69.48  293.22   0 
  -6   4 -17    1.47  289.71   0 
  -6   4 -16   17.39  267.99   0 
  -6   4 -15   61.14  269.59   0 
  -6   4 -14  -40.76  260.54   0 
  -6   4 -13   75.05  247.23   0 
  -6   5  -4   41.49  182.24   0 
  -6   6   0  134.39  189.65   0 
  -6   7   4  232.20  162.22   0 
  -6   8   6   52.70  155.95   0 
  -6   9   9   40.68  126.97   0 
  -6  11  12  -55.80  152.36   0 
  -6  12  14   35.63  137.16   0 
  -5   2 -25   71.37  338.46   0 
  -5   2 -15   25.48  359.34   0 
  -5   2 -14   43.14  322.02   0 
  -5   3 -31  110.26  266.19   0 
  -5   3  -4   11.11  202.96   0 
  -5   4   1   -5.20  180.96   0 
  -5   6   7   -8.38  175.55   0 
  -5   7  10   78.77  128.66   0 
  -5   8  12   98.88  124.95   0 
  -5   9  14  -53.48  125.99   0 
  -5  10  15    7.94  148.75   0 
  -5  11  17  -45.19  131.77   0 
  -5  12  18  127.23  148.39   0 
  -5  13  19  159.22  138.00   0 
  -4   1 -28  133.33  214.10   0 
  -4   1  -7  100.88  257.98   0 
  -4   2 -33  177.68  191.32   0 
  -4   2  -1  322.74  225.03   0 
  -4   6  12   64.19  138.98   0 
  -4   7  14  144.79  137.35   0 
  -4   9  17  136.73  165.20   0 
  -4  10  19  112.72  120.17   0 
  -4  11  20  110.91  135.79   0 
  -4  12  21  -95.86  163.41   0 
  -3   1 -34  -25.83  178.99   0 
  -3   2   4  235.08  234.06   0 
  -3   3   7   47.19  215.71   0 
  -3   4  10  127.86  193.66   0 
  -3  10  21   12.82  124.47   0 
  -3  12  23  136.33  159.57   0 
  -3  15  26 -110.05  126.48   0 
  -2  -1 -26  186.14  202.34   0 
  -2  -1 -25  131.37  181.54   0 
  -2   0 -32  135.23  167.13   0 
  -2   1 -36   42.14  169.11   0 
  -2   1   3  403.90  294.26   0 
  -2   4  12   93.46  164.93   0 
  -2   5  14 -135.64  192.83   0 
  -2   6  16  143.38  175.91   0 
  -2   7  18  182.10  142.83   0 
  -2   9  21  185.31  137.02   0 
  -2  15  27  152.94  147.55   0 
  -2  16  28 -116.54  121.31   0 
  -1  -1 -28   88.42  176.12   0 
  -1  -1 -27  168.79  148.48   0 
  -1   0 -34   62.60  166.65   0 
  -1   0 -33  140.54  144.53   0 
  -1   0   0   10.21  557.91   0 
  -1   1 -38  -40.14  159.88   0 
  -1   4  13  946.93  193.23   0 
  -1   5  15  -73.73  210.19   0 
  -1   6  17  273.02  158.08   0 
  -1   8  20   92.43  168.26   0 
  -1  10  23  502.44  133.75   0 
  -1  11  24  -67.26  148.64   0 
  -1  12  25  -50.32  149.23   0 
  -1  13  26  124.97  149.73   0 
  -1  14  27   88.82  125.28   0 
  -1  15  28   83.39  123.76   0 
   0  -1 -28  129.06  164.23   0 
   0  -1 -27  109.38  167.50   0 
   0  -1  -6  142.04  460.25   0 
   0   0 -33  -20.53  162.89   0 
   0   1 -37  125.53  127.28   0 
   0   2 -41   15.55  156.17   0 
   0   5  15   33.41  183.52   0 
   0   6  17  131.05  157.23   0 
   0   8  20   80.60  171.87   0 
   0  10  23   27.05  127.58   0 
   0  11  24   74.78  164.72   0 
   0  12  25  108.47  170.61   0 
   0  13  26   53.16  160.55   0 
   0  14  27   86.92  123.18   0 
   0  16  28  153.06  153.10   0 
   1  -1 -24  106.24  173.95   0 
   1  -1 -10   53.06  243.16   0 
   1   0 -31  -33.45  126.83   0 
   1   0  -2  765.06  489.71   0 
   1   2 -39  226.85  129.84   0 
   1   2   6  135.64  433.61   0 
   1   3   9   -8.16  331.01   0 
   1   8  19   90.76  191.75   0 
   1  10  22  185.56  173.38   0 
   1  11  23  -92.85  155.07   0 
   1  12  24   36.21  171.48   0 
   1  13  25  109.01  159.62   0 
   1  14  26 -102.85  153.19   0 
   1  15  27  107.78  146.01   0 
   2   0 -27  203.52  167.88   0 
   2   0 -26  384.54  136.70   0 
   2   0 -25  118.66  139.12   0 
   2   0  -7  442.74  277.92   0 
   2   1 -33   92.82  155.41   0 
   2   2 -37  132.93  151.29   0 
   2   2 -36   90.47  131.92   0 
   2   9  19   51.61  174.35   0 
   2  16  26  -59.07  162.16   0 
   3   1 -26  298.66  158.16   0 
   3   1 -24  233.48  139.04   0 
   3   1  -8  207.19  215.34   0 
   3   2 -32    1.52  166.54   0 
   3   3 -36  -39.29  156.00   0 
   3   9  16  -17.78  235.00   0 
   3  11  19   56.85  191.17   0 
   3  12  20   44.30  201.69   0 
   3  13  21  177.91  205.76   0 
   3  14  22  -11.67  170.99   0 
   3  15  23  129.94  171.30   0 
   4   2 -18  407.48  170.71   0 
   4   2 -17  139.80  171.11   0 
   4   2 -16   71.60  165.59   0 
   4   2 -15  -30.71  160.89   0 
   4   3 -28  -31.06  148.68   0 
   4   3 -27   80.21  126.52   0 
   4   4 -33   15.19  155.69   0 
   4   4 -32  -28.22  128.47   0 
   4   4   0  162.55  213.59   0 
   5   5 -26   97.21  126.63   0 
   5   5  -6   30.75  167.73   0 
   5   6  -1   28.26  191.01   0 
   5  13  13   30.09  337.02   0 
   6   7 -19  152.05  156.19   0 
   6   7 -18  138.14  154.08   0 
   6   7 -17   -1.13  149.56   0 
   6   7 -16    1.21  157.16   0 
   6   7 -15   28.04  159.12   0 
   6   7 -14   50.54  155.32   0 
   6   7 -13  140.60  161.67   0 
   6   8  -6   -9.05  150.02   0 
   6  11   4   56.03  253.38   0 
  -7   7 -12   99.49  203.08   0 
  -7   7 -11    3.79  204.37   0 
  -7   8  -5   62.88  185.54   0 
  -7   9  -1  114.90  165.61   0 
  -6   5  -5   57.61  179.64   0 
  -6   6  -1   -5.87  182.38   0 
  -6   7   3   55.83  162.90   0 
  -6   8   5  -51.64  158.57   0 
  -6   9   8  -17.34  129.92   0 
  -6  10  10  -52.85  122.10   0 
  -6  12  13   81.34  129.59   0 
  -5   2 -17   39.67  368.56   0 
  -5   2 -16   14.94  364.52   0 
  -5   4   0  123.06  208.07   0 
  -5   5   4   12.31  174.03   0 
  -5   7   9  234.02  162.54   0 
  -5   8  11  100.35  156.94   0 
  -5   9  13   93.32  126.79   0 
  -5  11  16   10.62  136.77   0 
  -5  12  17  147.48  145.62   0 
  -5  13  18   23.08  140.35   0 
  -4   1 -29   61.70  212.74   0 
  -4   2 -34  110.10  193.34   0 
  -4   3   3  121.91  188.09   0 
  -4   4   6  128.97  173.55   0 
  -4   5   9   26.61  137.66   0 
  -4   6  11   -8.87  167.43   0 
  -4   7  13  136.32  167.63   0 
  -4   8  15   31.83  132.32   0 
  -4  10  18  194.40  124.15   0 
  -4  11  19  189.42  152.22   0 
  -4  15  23 -196.47  158.26   0 
  -3   0 -29   19.66  186.21   0 
  -3   5  12    6.44  149.36   0 
  -3   6  14   63.83  150.47   0 
  -3   7  16  -25.92  143.75   0 
  -3   9  19   79.28  131.80   0 
  -3  15  25  134.68  145.82   0 
  -2  -1 -27  -74.21  186.69   0 
  -2   0 -33    3.32  159.08   0 
  -2   1 -37  199.48  174.12   0 
  -2   3   9  352.66  228.46   0 
  -2   8  19   52.65  137.97   0 
  -2  10  22  -82.60  133.45   0 
  -2  11  23   45.24  129.08   0 
  -2  13  25   37.77  123.30   0 
  -2  14  26  -27.51  124.35   0 
  -1  -1 -29  139.93  169.93   0 
  -1   0 -35  213.20  166.38   0 
  -1   1 -39   82.98  155.19   0 
  -1   1   4  196.00  445.48   0 
  -1   3  10  113.51  268.39   0 
  -1   7  18   45.07  168.89   0 
  -1   9  21   89.56  163.04   0 
  -1  16  28    8.34  129.17   0 
   0  -1 -29   19.87  153.24   0 
   0   0 -35 -164.52  163.33   0 
   0   0 -34 -164.65  133.50   0 
   0   1 -39   32.13  170.27   0 
   0   1 -38   28.34  129.34   0 
   0   1   4  348.57  547.93   0 
   0   3  10  -32.48  290.93   0 
   0   7  18    5.37  176.28   0 
   0   9  21  277.65  163.46   0 
   0  14  26   31.86  154.98   0 
   0  15  27  114.51  154.05   0 
   1  -1 -27  196.87  171.83   0 
   1  -1 -26   40.46  138.49   0 
   1  -1 -25   14.28  136.45   0 
   1  -1  -9  494.77  263.98   0 
   1   0 -33  270.91  158.45   0 
   1   0 -32  178.78  138.46   0 
   1   1 -37  113.51  123.73   0 
   1   2 -40  -51.10  131.29   0 
   1   9  20  252.51  218.40   0 
   1  16  27   93.29  165.45   0 
   2   0 -29  363.47  166.32   0 
   2   0 -28   21.70  142.80   0 
   2   8  17   47.97  197.84   0 
   2  10  20   90.46  167.35   0 
   2  11  21  -23.00  186.58   0 
   2  12  22   38.99  185.55   0 
   2  13  23   30.04  178.99   0 
   2  14  24   19.05  165.38   0 
   2  15  25   24.99  160.83   0 
   3   1 -28  180.86  154.46   0 
   3   1 -27  -66.87  133.24   0 
   3   2  -1  394.38  251.47   0 
   3   3 -37  158.05  127.66   0 
   4   2 -24   82.79  162.62   0 
   4   2 -23  146.33  166.80   0 
   4   2 -22  135.00  130.90   0 
   4   2 -20   93.72  132.78   0 
   4   2 -19  339.70  143.17   0 
   4   2 -14   56.40  140.17   0 
   4   2 -13   13.75  138.50   0 
   4   2 -12  170.31  174.25   0 
   4   2 -11  108.81  177.98   0 
   4   3 -30  -63.50  128.48   0 
   4   3 -29  138.89  135.96   0 
   4   3  -4  -37.24  180.11   0 
   4   4 -34   87.26  128.47   0 
   4   5   4    4.68  262.89   0 
   4   9  12   60.29  321.98   0 
   5   4 -22  177.09  150.21   0 
   5   4 -20  150.53  128.30   0 
   5   4 -19  141.38  141.87   0 
   5   4 -16  176.65  138.58   0 
   5   4 -15   19.46  134.02   0 
   5   4 -14   34.04  161.75   0 
   5   4 -13  162.20  167.84   0 
   5   5 -30  229.19  156.02   0 
   5   5 -28  120.01  131.30   0 
   5   5  -5  -89.79  164.60   0 
   5   7   3  175.17  233.51   0 
   6   7 -22  -22.75  129.32   0 
   6   7 -12  160.00  156.86   0 
   6   7 -11  169.36  155.76   0 
   6   7 -10  174.45  161.14   0 
   6   8  -5 -123.80  156.10   0 
   6   8  -4  -61.51  179.01   0 
   6   9  -1  101.42  183.84   0 
   6  10   2   -3.04  219.22   0 
  -7   8  -6   57.05  182.42   0 
  -7   9  -2   17.84  166.32   0 
  -7  10   1  259.41  162.94   0 
  -6   5  -6   60.42  183.82   0 
  -6   6  -2  -62.05  176.91   0 
  -6   8   4   -3.14  155.43   0 
  -6   9   7  -22.31  124.49   0 
  -6  10   9  199.46  123.17   0 
  -6  11  10   19.54  164.19   0 
  -5   2 -26  -46.37  323.01   0 
  -5   3  -5  125.10  199.70   0 
  -5   5   3  330.77  167.85   0 
  -5   6   6  -45.33  179.78   0 
  -5   7   8    4.18  154.85   0 
  -5   8  10   51.95  152.97   0 
  -5   9  12  202.22  154.35   0 
  -5  10  14   46.10  127.57   0 
  -5  11  15   -9.80  158.74   0 
  -5  14  19  -39.71  120.72   0 
  -4   1 -30  147.09  211.92   0 
  -4   1  -8   41.44  255.13   0 
  -4   2 -35  -38.30  217.92   0 
  -4   2  -2  236.70  221.83   0 
  -4   3   2   44.98  192.01   0 
  -4   5   8  155.93  169.42   0 
  -4   8  14   82.34  167.53   0 
  -4   9  16   79.96  135.44   0 
  -4  10  17  101.43  155.45   0 
  -4  14  22   21.00  119.40   0 
  -3   0 -30   88.47  193.82   0 
  -3   0  -7  -14.29  369.13   0 
  -3   1 -35  100.96  153.33   0 
  -3   1  -1  -10.61  244.49   0 
  -3   2   3  271.89  239.07   0 
  -3   3   6  101.06  219.81   0 
  -3   4   9  121.47  162.94   0 
  -3   5  11  121.57  183.06   0 
  -3   7  15  109.07  177.46   0 
  -3   8  17   54.51  137.25   0 
  -3   9  18   55.22  158.56   0 
  -3  11  21   22.64  126.66   0 
  -3  12  22    2.91  127.04   0 
  -3  13  23  106.83  126.03   0 
  -3  14  24  -25.14  127.16   0 
  -3  16  25  130.68  148.24   0 
  -2  -1 -28   93.59  154.98   0 
  -2   0 -34   90.60  151.53   0 
  -2   1 -38  143.99  155.77   0 
  -2   4  11   55.69  201.69   0 
  -2   5  13  255.50  187.60   0 
  -2   6  15  176.73  179.28   0 
  -2   9  20   92.35  136.78   0 
  -2  10  21  224.81  165.59   0 
  -2  11  22  105.10  162.57   0 
  -2  13  24   -4.17  153.41   0 
  -2  15  26   12.71  121.39   0 
  -1  -2 -19   40.69  187.92   0 
  -1  -2 -18   65.83  189.54   0 
  -1  -2 -17  135.94  229.73   0 
  -1  -1 -31  125.23  166.94   0 
  -1  -1 -30  159.08  134.24   0 
  -1   1 -40   33.61  155.16   0 
  -1   2   7  117.74  290.67   0 
  -1   4  12  183.93  221.67   0 
  -1   5  14  811.16  215.91   0 
  -1   6  16  176.28  190.31   0 
  -1   8  19   94.20  167.67   0 
  -1  10  22  170.83  139.58   0 
  -1  11  23  101.18  128.78   0 
  -1  12  24   45.39  146.50   0 
  -1  14  26   -2.14  120.92   0 
   0  -2 -20  357.91  192.57   0 
   0  -2 -18   86.45  216.52   0 
   0  -2 -17  113.06  231.44   0 
   0  -2 -16   42.49  238.89   0 
   0  -1 -31  120.56  162.40   0 
   0  -1 -30  355.34  139.39   0 
   0   0 -36  104.37  163.32   0 
   0   1 -40  196.63  160.62   0 
   0   2   7   47.49  384.45   0 
   0   4  12   68.01  251.48   0 
   0   5  14  372.51  231.17   0 
   0   6  16   83.74  196.00   0 
   0  10  22  -84.37  132.19   0 
   0  11  23  -45.30  156.40   0 
   0  12  24  225.98  156.98   0 
   0  13  25   46.69  161.04   0 
   0  16  27   71.67  151.48   0 
   1  -1 -29  113.52  167.39   0 
   1  -1 -28  141.28  139.10   0 
   1  -1  -8   15.41  282.06   0 
   1   0 -34   53.90  125.62   0 
   1   1 -39   99.71  163.69   0 
   1   1 -38   72.62  122.92   0 
   1   4  11   76.54  275.33   0 
   1   6  15  -38.30  212.38   0 
   1   7  17   66.43  197.59   0 
   1  10  21   44.08  176.01   0 
   1  13  24   81.78  162.73   0 
   1  15  26   89.91  136.91   0 
   1  17  27  -13.25  151.87   0 
   2  -1 -21  157.97  176.18   0 
   2  -1 -20    7.54  180.22   0 
   2  -1 -19  378.83  181.55   0 
   2  -1 -18  185.99  182.82   0 
   2  -1 -16  135.90  192.88   0 
   2  -1 -15   67.22  194.30   0 
   2   0 -31  145.07  157.07   0 
   2   1 -36   50.01  157.56   0 
   2   1 -35  -58.22  123.72   0 
   2   1   0  376.13  372.49   0 
   2   2 -39  -41.78  130.75   0 
   2   4   9   67.21  317.93   0 
   2   7  15   71.42  214.08   0 
   2  16  25   65.78  166.26   0 
   3   0 -20   26.25  171.80   0 
   3   0 -19   76.48  182.83   0 
   3   0 -18  253.33  181.86   0 
   3   0 -17  171.86  167.39   0 
   3   0 -16   31.65  168.63   0 
   3   1 -30  162.05  164.54   0 
   3   1 -29  164.53  133.17   0 
   3   1  -6  124.13  222.45   0 
   3   2 -34   15.53  125.62   0 
   3   8  14  101.95  238.72   0 
   3  10  17   66.16  210.77   0 
   3  16  23  124.45  178.10   0 
   4   2 -27  -73.48  154.41   0 
   4   2 -26  177.69  152.58   0 
   4   2 -25  -29.45  126.89   0 
   4   2 -10  146.02  190.77   0 
   4   2  -9   35.22  171.62   0 
   4   3 -33   41.16  147.75   0 
   4   3  -3  121.56  214.55   0 
   4   4   1   16.13  236.42   0 
   4  11  15  -28.65  256.35   0 
   4  16  20  131.88  203.87   0 
   5   4 -26  158.32  148.91   0 
   5   4 -24   69.07  120.44   0 
   5   4 -11   39.86  143.81   0 
   5   4 -10   21.52  169.56   0 
   5   4  -9  142.71  191.08   0 
   5   5  -4   22.34  167.57   0 
   5   6   0  -36.74  185.65   0 
   5  14  14   21.60  289.39   0 
   5  15  15   -4.17  276.37   0 
   6   7  -9   45.95  169.39   0 
   6   7  -8   80.28  181.14   0 
   6   9   0   84.31  210.91   0 
  -7   8  -8   79.15  173.78   0 
  -7   8  -7   19.83  148.67   0 
  -7   9  -4  -21.30  184.91   0 
  -7   9  -3   32.38  165.70   0 
  -7  10   0  -40.24  163.64   0 
  -6   5  -8   69.94  209.98   0 
  -6   5  -7  -25.65  186.22   0 
  -6   6  -3 -105.15  178.33   0 
  -6   7   1  161.79  146.48   0 
  -6   9   6 -140.91  155.31   0 
  -6  10   8  -28.11  121.03   0 
  -6  11   9  -65.90  156.20   0 
  -6  12  11  -57.60  148.89   0 
  -6  13  12    8.99  147.31   0 
  -5   3  -6  212.39  192.78   0 
  -5   4  -1    0.70  176.29   0 
  -5   6   5  190.17  164.70   0 
  -5   9  11   34.84  149.47   0 
  -5  10  13   80.22  117.78   0 
  -5  11  14   27.13  152.69   0 
  -5  12  16   13.26  125.65   0 
  -5  13  17   81.24  117.92   0 
  -5  14  18  -50.35  120.07   0 
  -4   4   5   27.88  134.69   0 
  -4   6  10   93.29  135.38   0 
  -4   7  12   -8.05  140.75   0 
  -4   9  15  138.98  159.90   0 
  -4  11  18  -27.45  122.58   0 
  -4  12  19    9.37  119.06   0 
  -4  13  20  131.68  123.65   0 
  -4  14  21   65.89  121.74   0 
  -4  15  22 -113.84  121.67   0 
  -3  -1 -22   25.16  218.65   0 
  -3  -1 -21  -18.60  221.50   0 
  -3  -1 -20  357.15  223.50   0 
  -3  -1 -19   70.90  240.11   0 
  -3  -1 -18  164.55  248.32   0 
  -3  -1 -17   39.83  269.34   0 
  -3  -1 -16  164.49  300.67   0 
  -3   0 -31   82.39  188.07   0 
  -3   1 -36   12.68  146.74   0 
  -3   6  13  179.35  143.42   0 
  -3   8  16   47.50  172.87   0 
  -3  10  19  -71.65  123.96   0 
  -3  13  22  181.12  154.20   0 
  -3  15  24   77.84  122.17   0 
  -2  -1 -30  221.06  183.30   0 
  -2   0 -35   50.82  156.71   0 
  -2   1 -39   34.31  162.95   0 
  -2   1   2   93.55  286.48   0 
  -2   3   8  287.15  231.69   0 
  -2   8  18   17.25  142.01   0 
  -2   9  19  195.62  171.48   0 
  -2  12  23  -38.39  124.60   0 
  -2  16  26   74.33  121.30   0 
  -1  -2 -23   26.18  181.96   0 
  -1  -2 -15  360.96  217.24   0 
  -1  -2 -14   20.50  254.98   0 
  -1  -1 -32   76.86  169.82   0 
  -1   0 -37  185.67  161.98   0 
  -1   1 -41  132.60  163.70   0 
  -1   7  17  226.71  178.25   0 
  -1   9  20  131.06  163.20   0 
  -1  14  25  133.54  139.58   0 
  -1  15  26  193.91  122.09   0 
   0  -2 -24   22.98  172.71   0 
   0  -2 -23   16.34  172.60   0 
   0  -2 -22  -38.41  146.35   0 
   0  -2 -21  322.44  150.21   0 
   0  -2 -15  856.05  207.98   0 
   0  -2 -14  171.27  263.78   0 
   0  -1 -33  174.70  157.71   0 
   0  -1 -32   25.04  159.80   0 
   0  -1  -5  -35.88  503.08   0 
   0   0 -37   49.91  154.00   0 
   0   1 -41   98.42  154.30   0 
   0   9  20   53.44  160.30   0 
   0  14  25   38.21  154.54   0 
   0  15  26   -1.43  148.16   0 
   1  -1 -31   93.56  150.99   0 
   1  -1 -30   75.27  127.31   0 
   1  -1  -7  983.20  297.88   0 
   1   0 -36   58.83  151.00   0 
   1   0 -35  -21.51  132.84   0 
   1   5  13  319.39  214.44   0 
   1  11  22   75.41  129.57   0 
   1  12  23   76.50  165.20   0 
   1  16  26   -2.51  147.83   0 
   2  -1 -25  192.74  168.36   0 
   2  -1 -24   42.74  147.86   0 
   2  -1 -23   30.64  142.49   0 
   2  -1 -22  173.22  143.96   0 
   2  -1 -14  -69.05  162.41   0 
   2  -1 -13  839.59  211.47   0 
   2   0 -33  135.76  157.83   0 
   2   0 -32  116.10  128.51   0 
   2   0  -5   41.16  230.60   0 
   2   1 -37  115.52  128.08   0 
   2   6  13  641.60  258.67   0 
   2   9  18   50.55  173.28   0 
   2  15  24   11.94  163.26   0 
   3   0 -25  121.31  155.83   0 
   3   0 -24  171.79  163.03   0 
   3   0 -22  -19.52  138.59   0 
   3   0 -21  801.45  146.18   0 
   3   0 -15  120.66  141.00   0 
   3   0 -14  129.21  149.50   0 
   3   0 -13   87.81  187.42   0 
   3   1 -32  -81.23  164.02   0 
   3   1 -31    7.68  128.10   0 
   3   1  -5   88.75  224.76   0 
   3   2 -37 -146.46  154.85   0 
   3   2 -36  -10.24  119.94   0 
   3  11  18  -12.43  207.50   0 
   3  14  21   63.17  175.87   0 
   3  15  22  182.30  173.60   0 
   4   2 -29  266.24  150.64   0 
   4   2 -28   31.73  124.11   0 
   4   2  -8  173.77  177.77   0 
   4   3 -34  -76.41  125.89   0 
   4  12  16   80.44  245.47   0 
   4  13  17   87.33  227.41   0 
   4  14  18   19.84  216.97   0 
   4  15  19   63.89  203.21   0 
   5   4 -29   96.72  150.55   0 
   5   4 -28  160.30  126.19   0 
   5   4 -27  -72.88  120.89   0 
   5   4  -8  180.23  168.11   0 
   5   5  -3  219.44  195.72   0 
   5   8   6  117.15  305.13   0 
   6   6 -23  152.98  151.39   0 
   6   6 -20   42.45  123.32   0 
   6   6 -18   36.45  126.26   0 
   6   6 -17   28.26  131.60   0 
   6   6 -16   48.92  158.86   0 
   6   6 -15    3.77  159.66   0 
   6   6 -14  155.52  154.00   0 
   6   6 -13   43.53  157.08   0 
   6   7  -7   64.99  152.97   0 
   6   8  -3  119.01  180.94   0 
   6  10   3   62.53  233.48   0 
   6  11   5   29.29  274.23   0 
  -7   8  -9  100.95  177.93   0 
  -7   9  -5   91.93  171.98   0 
  -7  10  -2   89.00  183.53   0 
  -7  10  -1   82.81  161.01   0 
  -6   5  -9  133.26  205.63   0 
  -6   6  -4   85.01  183.45   0 
  -6   7   0  107.91  157.07   0 
  -6   8   3   33.50  125.45   0 
  -6   9   5   94.53  156.87   0 
  -6  10   7   20.75  150.48   0 
  -6  12  10  138.43  151.77   0 
  -6  13  11  300.62  149.35   0 
  -5   2 -27  105.14  316.16   0 
  -5   3  -7  364.93  214.89   0 
  -5   4  -2    8.19  172.25   0 
  -5   6   4  440.02  171.90   0 
  -5   7   7    3.41  127.44   0 
  -5   8   9   70.58  122.77   0 
  -5  12  15  -47.49  122.88   0 
  -5  13  16   67.55  122.02   0 
  -5  14  17   19.42  113.37   0 
  -4   0 -20   47.72  328.01   0 
  -4   0 -19  202.59  391.35   0 
  -4   1 -31  -18.80  201.79   0 
  -4   1  -9  264.89  267.27   0 
  -4   2  -3  199.35  219.10   0 
  -4   3   1  171.11  188.31   0 
  -4   4   4   77.29  181.72   0 
  -4   5   7   79.99  135.90   0 
  -4   6   9  141.33  164.16   0 
  -4   7  11  -10.51  162.05   0 
  -4   8  13  170.24  134.47   0 
  -4  10  16  -17.41  132.81   0 
  -4  11  17  -18.94  115.88   0 
  -4  12  18  -41.38  145.85   0 
  -4  13  19  209.16  158.13   0 
  -4  15  21    1.46  121.69   0 
  -3  -1 -24  125.37  209.59   0 
  -3  -1 -23  -17.81  211.24   0 
  -3  -1 -15   48.85  332.32   0 
  -3   0 -32   73.71  154.43   0 
  -3   1 -37  174.20  156.93   0 
  -3   1  -2   95.76  254.61   0 
  -3   2   2  418.99  226.98   0 
  -3   3   5  290.95  222.48   0 
  -3   4   8  -46.10  163.51   0 
  -3   5  10  110.67  184.60   0 
  -3   6  12  -39.53  172.77   0 
  -3   9  17  213.20  132.34   0 
  -3  10  18  152.89  154.52   0 
  -3  15  23   12.31  153.38   0 
  -2  -1 -31   60.76  159.07   0 
  -2   0 -36 -105.77  173.15   0 
  -2   2   5   63.74  221.95   0 
  -2   5  12  259.90  192.96   0 
  -2   6  14  114.18  181.78   0 
  -2   7  16    5.78  145.24   0 
  -2  10  20  141.82  134.46   0 
  -2  11  21   65.45  166.38   0 
  -2  13  23  112.86  126.08   0 
  -2  14  24   72.97  128.77   0 
  -2  16  25  -23.03  141.27   0 
  -2  17  26   -2.12  116.31   0 
  -1  -2 -13  558.56  269.61   0 
  -1  -1 -33 -151.78  170.31   0 
  -1  -1  -5    6.78  554.67   0 
  -1   0 -38 -154.49  159.50   0 
  -1   3   9   10.88  229.18   0 
  -1   6  15    8.73  194.83   0 
  -1   8  18   92.91  164.20   0 
  -1  11  22   29.63  123.79   0 
  -1  12  23  -65.48  119.18   0 
  -1  13  24   93.56  118.35   0 
   0  -2 -27   14.29  156.30   0 
   0  -2 -26   66.76  167.26   0 
   0  -2 -25  157.28  137.55   0 
   0  -2 -13   67.84  211.27   0 
   0  -2 -12  746.71  283.05   0 
   0  -1 -34  -24.28  171.70   0 
   0   0 -38   63.18  124.37   0 
   0   7  17  160.45  150.77   0 
   0  10  21  151.08  128.53   0 
   0  11  22  153.04  161.78   0 
   0  12  23  -51.41  157.36   0 
   0  13  24  -34.69  131.22   0 
   1  -2 -23   29.42  174.08   0 
   1  -2 -22  121.87  167.90   0 
   1  -2 -21   56.17  176.27   0 
   1  -2 -19   24.02  159.72   0
[truncated: 826,100 more chars]
