# Supplementary material for: A chiral analog of the bicyclic guanidine TBD: synthesis, structure and Brønsted base catalysis
Source: Beilstein J Org Chem. 2016 Aug 19;12:1870–6. doi: 10.3762/bjoc.12.176 (PMC5082680; doi:10.3762/bjoc.12.176)
Supplement: File 4 — X-ray data of compound 30 (CCDC-1482613). [file Beilstein_J_Org_Chem-12-1870-s004.cif]

 
data_g2 
  
_audit_creation_method            SHELXL-2014/6 
_chemical_name_systematic         ? 
_chemical_name_common             ? 
_chemical_melting_point           ? 
_chemical_formula_moiety          'C24 H16 Br N O3' 
_chemical_formula_sum 
 'C24 H16 Br N O3' 
_chemical_formula_weight          446.29 
  
loop_ 
 _atom_type_symbol 
 _atom_type_description 
 _atom_type_scat_dispersion_real 
 _atom_type_scat_dispersion_imag 
 _atom_type_scat_source 
 'C'  'C'   0.0033   0.0016 
 'International Tables Vol C Tables 4.2.6.8 and 6.1.1.4' 
 'H'  'H'   0.0000   0.0000 
 'International Tables Vol C Tables 4.2.6.8 and 6.1.1.4' 
 'Br'  'Br'  -0.2901   2.4595 
 'International Tables Vol C Tables 4.2.6.8 and 6.1.1.4' 
 'N'  'N'   0.0061   0.0033 
 'International Tables Vol C Tables 4.2.6.8 and 6.1.1.4' 
 'O'  'O'   0.0106   0.0060 
 'International Tables Vol C Tables 4.2.6.8 and 6.1.1.4' 
  
_space_group_crystal_system       orthorhombic 
_space_group_IT_number            19 
_space_group_name_H-M_alt         'P 21 21 21' 
_space_group_name_Hall            'P 2ac 2ab' 
  
_shelx_space_group_comment 
; 
The symmetry employed for this shelxl refinement is uniquely defined 
by the following loop, which should always be used as a source of 
symmetry information in preference to the above space-group names. 
They are only intended as comments. 
; 
  
loop_ 
 _space_group_symop_operation_xyz 
 'x, y, z' 
 '-x+1/2, -y, z+1/2' 
 '-x, y+1/2, -z+1/2' 
 'x+1/2, -y+1/2, -z' 
  
_cell_length_a                    5.7034(5) 
_cell_length_b                    11.3752(11) 
_cell_length_c                    29.276(2) 
_cell_angle_alpha                 90 
_cell_angle_beta                  90 
_cell_angle_gamma                 90 
_cell_volume                      1899.3(3) 
_cell_formula_units_Z             4 
_cell_measurement_temperature     173(2) 
_cell_measurement_reflns_used     3576 
_cell_measurement_theta_min       2.3 
_cell_measurement_theta_max       24.4 
  
_exptl_crystal_description        needle 
_exptl_crystal_colour             colourless 
_exptl_crystal_density_meas       ? 
_exptl_crystal_density_method     ? 
_exptl_crystal_density_diffrn     1.561 
_exptl_crystal_F_000              904 
_exptl_transmission_factor_min    ? 
_exptl_transmission_factor_max    ? 
_exptl_crystal_size_max           0.260 
_exptl_crystal_size_mid           0.040 
_exptl_crystal_size_min           0.010 
_exptl_absorpt_coefficient_mu     2.191 
_shelx_estimated_absorpt_T_min    0.600 
_shelx_estimated_absorpt_T_max    0.978 
_exptl_absorpt_correction_type    multi-scan 
_exptl_absorpt_correction_T_min   0.382 
_exptl_absorpt_correction_T_max   1.000 
_exptl_absorpt_process_details    'X-Area (Stoe & Cie, 2001)' 
_exptl_absorpt_special_details    ? 
_diffrn_ambient_temperature       173(2) 
_diffrn_radiation_wavelength      0.71073 
_diffrn_radiation_type            MoK\a 
_diffrn_source                   'Genix 3D I\mS microfocus X-ray source' 
_diffrn_measurement_device_type   'STOE IPDS II two-circle-diffractometer' 
_diffrn_measurement_method        \w 
_diffrn_detector_area_resol_mean  ? 
_diffrn_reflns_number             9377 
_diffrn_reflns_av_unetI/netI      0.1834 
_diffrn_reflns_av_R_equivalents   0.1359 
_diffrn_reflns_limit_h_min        -5 
_diffrn_reflns_limit_h_max        6 
_diffrn_reflns_limit_k_min        -13 
_diffrn_reflns_limit_k_max        13 
_diffrn_reflns_limit_l_min        -34 
_diffrn_reflns_limit_l_max        32 
_diffrn_reflns_theta_min          1.921 
_diffrn_reflns_theta_max          24.998 
_diffrn_reflns_theta_full         25.000 
_diffrn_measured_fraction_theta_max   0.999 
_diffrn_measured_fraction_theta_full  0.998 
_diffrn_reflns_Laue_measured_fraction_max    0.999 
_diffrn_reflns_Laue_measured_fraction_full   0.998 
_diffrn_reflns_point_group_measured_fraction_max   0.998 
_diffrn_reflns_point_group_measured_fraction_full  0.997 
_reflns_number_total              3341 
_reflns_number_gt                 1667 
_reflns_threshold_expression      'I > 2\s(I)' 
_reflns_Friedel_coverage          0.694 
_reflns_Friedel_fraction_max      0.996 
_reflns_Friedel_fraction_full     0.996 
  
_reflns_special_details 
; 
 Reflections were merged by SHELXL according to the crystal 
 class for the calculation of statistics and refinement. 
  
 _reflns_Friedel_fraction is defined as the number of unique 
 Friedel pairs measured divided by the number that would be 
 possible theoretically, ignoring centric projections and 
 systematic absences. 
; 
  
_computing_data_collection        'X-Area (Stoe & Cie, 2001)' 
_computing_cell_refinement        'X-Area (Stoe & Cie, 2001)' 
_computing_data_reduction         'X-Area (Stoe & Cie, 2001)' 
_computing_structure_solution     'SHELXS (Sheldrick, 2008)' 
_computing_structure_refinement 'SHELXL-2014/6 (Sheldrick, 2014)' 
_computing_molecular_graphics     'XP in SHELXTL-Plus (Sheldrick, 2008)' 
_computing_publication_material   SHELXL 
_refine_special_details           ? 
_refine_ls_structure_factor_coef  Fsqd 
_refine_ls_matrix_type            full 
_refine_ls_weighting_scheme       calc 
_refine_ls_weighting_details 
'w=1/[\s^2^(Fo^2^)+(0.0116P)^2^] where P=(Fo^2^+2Fc^2^)/3' 
_atom_sites_solution_primary      ? 
_atom_sites_solution_secondary    ? 
_atom_sites_solution_hydrogens    geom 
_refine_ls_hydrogen_treatment     constr 
_refine_ls_extinction_method      none 
_refine_ls_extinction_coef        . 
_refine_ls_abs_structure_details 
; 
 Classical Flack method preferred over Parsons because s.u. lower. 
; 
_refine_ls_abs_structure_Flack    -0.01(3) 
_chemical_absolute_configuration  ad
_refine_ls_number_reflns          3341 
_refine_ls_number_parameters      262 
_refine_ls_number_restraints      0 
_refine_ls_R_factor_all           0.1305 
_refine_ls_R_factor_gt            0.0547 
_refine_ls_wR_factor_ref          0.1099 
_refine_ls_wR_factor_gt           0.0886 
_refine_ls_goodness_of_fit_ref    0.811 
_refine_ls_restrained_S_all       0.811 
_refine_ls_shift/su_max           0.000 
_refine_ls_shift/su_mean          0.000 
  
loop_ 
 _atom_site_label 
 _atom_site_type_symbol 
 _atom_site_fract_x 
 _atom_site_fract_y 
 _atom_site_fract_z 
 _atom_site_U_iso_or_equiv 
 _atom_site_adp_type 
 _atom_site_occupancy 
 _atom_site_site_symmetry_order 
 _atom_site_calc_flag 
 _atom_site_refinement_flags_posn 
 _atom_site_refinement_flags_adp 
 _atom_site_refinement_flags_occupancy 
 _atom_site_disorder_assembly 
 _atom_site_disorder_group 
Br1 Br 0.6251(3) 0.79920(10) 0.38820(4) 0.0606(4) Uani 1 1 d . . . . . 
O1 O 0.8613(19) 0.4496(6) 0.5722(2) 0.0462(19) Uani 1 1 d . . . . . 
O2 O 0.1746(15) 0.3362(5) 0.5048(2) 0.040(2) Uani 1 1 d . . . . . 
O3 O 0.0522(17) 0.2285(8) 0.7215(3) 0.067(3) Uani 1 1 d . . . . . 
N1 N 0.5112(18) 0.4237(7) 0.5340(3) 0.038(3) Uani 1 1 d . . . . . 
C1 C 0.678(2) 0.3973(9) 0.5666(3) 0.033(3) Uani 1 1 d . . . . . 
C2 C 0.599(2) 0.2857(8) 0.5917(3) 0.037(3) Uani 1 1 d . . . . . 
H2 H 0.6848 0.2185 0.5773 0.044 Uiso 1 1 calc R U . . . 
C3 C 0.342(2) 0.2744(7) 0.5777(3) 0.039(3) Uani 1 1 d . . . . . 
H3A H 0.3018 0.1912 0.5718 0.047 Uiso 1 1 calc R U . . . 
H3B H 0.2384 0.3049 0.6020 0.047 Uiso 1 1 calc R U . . . 
C4 C 0.317(2) 0.3462(9) 0.5349(4) 0.039(3) Uani 1 1 d . . . . . 
C5 C 0.652(2) 0.2804(7) 0.6431(3) 0.037(3) Uani 1 1 d . . . . . 
H5 H 0.8259 0.2880 0.6466 0.044 Uiso 1 1 calc R U . . . 
C6 C 0.239(3) 0.2409(11) 0.7009(4) 0.048(3) Uani 1 1 d . . . . . 
C11 C 0.535(2) 0.5130(8) 0.4996(4) 0.041(3) Uani 1 1 d . . . . . 
C12 C 0.738(2) 0.5182(9) 0.4744(3) 0.039(3) Uani 1 1 d . . . . . 
H12 H 0.8606 0.4633 0.4798 0.046 Uiso 1 1 calc R U . . . 
C13 C 0.764(2) 0.6037(9) 0.4411(3) 0.044(3) Uani 1 1 d . . . . . 
H13 H 0.9031 0.6071 0.4234 0.053 Uiso 1 1 calc R U . . . 
C14 C 0.588(3) 0.6831(9) 0.4339(4) 0.049(3) Uani 1 1 d . . . . . 
C15 C 0.383(3) 0.6814(8) 0.4600(3) 0.049(3) Uani 1 1 d . . . . . 
H15 H 0.2629 0.7375 0.4548 0.059 Uiso 1 1 calc R U . . . 
C16 C 0.359(3) 0.5953(7) 0.4938(3) 0.043(3) Uani 1 1 d . . . . . 
H16 H 0.2230 0.5933 0.5125 0.051 Uiso 1 1 calc R U . . . 
C21 C 0.544(2) 0.3780(8) 0.6698(4) 0.040(3) Uani 1 1 d . . . . . 
C22 C 0.340(3) 0.3618(11) 0.6941(4) 0.051(4) Uani 1 1 d . . . . . 
C23 C 0.224(2) 0.4559(11) 0.7159(3) 0.054(4) Uani 1 1 d . . . . . 
H23 H 0.0821 0.4427 0.7322 0.065 Uiso 1 1 calc R U . . . 
C24 C 0.319(3) 0.5675(12) 0.7132(4) 0.061(5) Uani 1 1 d . . . . . 
H24 H 0.2391 0.6320 0.7269 0.073 Uiso 1 1 calc R U . . . 
C25 C 0.530(3) 0.5856(10) 0.6906(4) 0.059(4) Uani 1 1 d . . . . . 
H25 H 0.5994 0.6615 0.6900 0.071 Uiso 1 1 calc R U . . . 
C26 C 0.639(3) 0.4907(9) 0.6689(3) 0.048(3) Uani 1 1 d . . . . . 
H26 H 0.7818 0.5036 0.6530 0.058 Uiso 1 1 calc R U . . . 
C31 C 0.587(3) 0.1607(8) 0.6600(3) 0.039(3) Uani 1 1 d . . . . . 
C32 C 0.383(3) 0.1408(8) 0.6841(3) 0.043(3) Uani 1 1 d . . . . . 
C33 C 0.313(3) 0.0253(12) 0.6959(4) 0.062(5) Uani 1 1 d . . . . . 
H33 H 0.1722 0.0125 0.7126 0.075 Uiso 1 1 calc R U . . . 
C34 C 0.449(4) -0.0674(11) 0.6830(4) 0.069(6) Uani 1 1 d . . . . . 
H34 H 0.4016 -0.1454 0.6899 0.083 Uiso 1 1 calc R U . . . 
C35 C 0.657(3) -0.0483(10) 0.6599(4) 0.061(4) Uani 1 1 d . . . . . 
H35 H 0.7550 -0.1130 0.6525 0.073 Uiso 1 1 calc R U . . . 
C36 C 0.722(2) 0.0628(8) 0.6478(4) 0.048(4) Uani 1 1 d . . . . . 
H36 H 0.8615 0.0740 0.6307 0.057 Uiso 1 1 calc R U . . . 
  
loop_ 
 _atom_site_aniso_label 
 _atom_site_aniso_U_11 
 _atom_site_aniso_U_22 
 _atom_site_aniso_U_33 
 _atom_site_aniso_U_23 
 _atom_site_aniso_U_13 
 _atom_site_aniso_U_12 
Br1 0.0739(10) 0.0555(5) 0.0523(6) 0.0132(6) 0.0073(9) 0.0052(8) 
O1 0.035(6) 0.070(4) 0.034(4) 0.000(3) 0.000(5) -0.006(6) 
O2 0.027(6) 0.045(4) 0.046(4) -0.005(3) -0.005(4) 0.001(4) 
O3 0.028(6) 0.104(7) 0.068(5) 0.014(5) 0.011(5) -0.006(5) 
N1 0.034(7) 0.045(5) 0.036(5) 0.004(4) 0.004(5) -0.002(5) 
C1 0.022(9) 0.053(6) 0.024(5) 0.000(4) -0.002(6) 0.000(6) 
C2 0.028(8) 0.040(5) 0.041(5) 0.000(4) 0.007(6) 0.000(7) 
C3 0.029(8) 0.045(5) 0.042(6) 0.004(4) -0.007(6) 0.006(6) 
C4 0.028(10) 0.049(6) 0.041(7) -0.002(5) -0.006(6) 0.000(6) 
C5 0.028(8) 0.042(5) 0.039(6) 0.004(5) -0.002(6) 0.003(6) 
C6 0.033(9) 0.074(8) 0.036(6) 0.005(6) -0.006(6) -0.001(7) 
C11 0.046(10) 0.041(5) 0.035(6) -0.002(5) 0.006(6) 0.012(5) 
C12 0.022(8) 0.055(6) 0.039(6) 0.002(5) 0.003(6) 0.005(6) 
C13 0.038(9) 0.062(7) 0.031(6) -0.001(6) 0.013(6) -0.001(6) 
C14 0.048(10) 0.049(6) 0.051(6) 0.000(5) -0.005(7) 0.008(7) 
C15 0.045(9) 0.049(6) 0.054(6) 0.010(5) -0.002(8) 0.003(8) 
C16 0.044(9) 0.050(5) 0.035(6) 0.001(5) 0.019(7) 0.017(7) 
C21 0.046(11) 0.042(6) 0.031(6) 0.005(5) -0.011(6) 0.001(6) 
C22 0.045(12) 0.073(8) 0.035(7) -0.003(6) -0.003(8) 0.002(9) 
C23 0.037(10) 0.097(9) 0.028(6) -0.006(6) 0.004(6) 0.023(8) 
C24 0.075(16) 0.068(8) 0.038(7) -0.008(6) -0.005(8) 0.024(9) 
C25 0.072(14) 0.056(7) 0.049(8) 0.005(6) -0.008(8) 0.013(7) 
C26 0.058(10) 0.056(6) 0.031(6) -0.008(5) 0.007(7) 0.006(8) 
C31 0.043(10) 0.042(6) 0.032(6) 0.007(4) -0.011(7) -0.004(6) 
C32 0.036(9) 0.051(6) 0.042(6) 0.008(5) -0.007(8) -0.005(7) 
C33 0.058(15) 0.088(9) 0.041(7) 0.014(7) -0.009(8) -0.021(9) 
C34 0.107(19) 0.052(7) 0.050(8) 0.007(6) -0.016(9) -0.009(9) 
C35 0.065(13) 0.062(8) 0.055(8) 0.004(6) -0.018(9) 0.015(9) 
C36 0.052(11) 0.042(6) 0.050(7) 0.006(5) -0.010(6) -0.004(6) 
  
_geom_special_details 
; 
 All esds (except the esd in the dihedral angle between two l.s. planes) 
 are estimated using the full covariance matrix.  The cell esds are taken 
 into account individually in the estimation of esds in distances, angles 
 and torsion angles; correlations between esds in cell parameters are only 
 used when they are defined by crystal symmetry.  An approximate (isotropic) 
 treatment of cell esds is used for estimating esds involving l.s. planes. 
; 
  
loop_ 
 _geom_bond_atom_site_label_1 
 _geom_bond_atom_site_label_2 
 _geom_bond_distance 
 _geom_bond_site_symmetry_2 
 _geom_bond_publ_flag 
Br1 C14 1.893(11) . ? 
O1 C1 1.216(14) . ? 
O2 C4 1.201(13) . ? 
O3 C6 1.229(14) . ? 
N1 C1 1.381(14) . ? 
N1 C4 1.418(14) . ? 
N1 C11 1.437(12) . ? 
C1 C2 1.533(13) . ? 
C2 C3 1.528(18) . ? 
C2 C5 1.537(12) . ? 
C2 H2 1.0000 . ? 
C3 C4 1.503(13) . ? 
C3 H3A 0.9900 . ? 
C3 H3B 0.9900 . ? 
C5 C21 1.489(14) . ? 
C5 C31 1.495(13) . ? 
C5 H5 1.0000 . ? 
C6 C32 1.489(17) . ? 
C6 C22 1.506(16) . ? 
C11 C12 1.372(15) . ? 
C11 C16 1.384(16) . ? 
C12 C13 1.385(14) . ? 
C12 H12 0.9500 . ? 
C13 C14 1.366(16) . ? 
C13 H13 0.9500 . ? 
C14 C15 1.394(19) . ? 
C15 C16 1.400(13) . ? 
C15 H15 0.9500 . ? 
C16 H16 0.9500 . ? 
C21 C22 1.38(2) . ? 
C21 C26 1.390(15) . ? 
C22 C23 1.412(17) . ? 
C23 C24 1.382(17) . ? 
C23 H23 0.9500 . ? 
C24 C25 1.39(2) . ? 
C24 H24 0.9500 . ? 
C25 C26 1.399(16) . ? 
C25 H25 0.9500 . ? 
C26 H26 0.9500 . ? 
C31 C32 1.379(19) . ? 
C31 C36 1.399(15) . ? 
C32 C33 1.417(16) . ? 
C33 C34 1.365(19) . ? 
C33 H33 0.9500 . ? 
C34 C35 1.38(2) . ? 
C34 H34 0.9500 . ? 
C35 C36 1.364(15) . ? 
C35 H35 0.9500 . ? 
C36 H36 0.9500 . ? 
  
loop_ 
 _geom_angle_atom_site_label_1 
 _geom_angle_atom_site_label_2 
 _geom_angle_atom_site_label_3 
 _geom_angle 
 _geom_angle_site_symmetry_1 
 _geom_angle_site_symmetry_3 
 _geom_angle_publ_flag 
C1 N1 C4 112.9(8) . . ? 
C1 N1 C11 125.0(10) . . ? 
C4 N1 C11 121.8(10) . . ? 
O1 C1 N1 125.3(9) . . ? 
O1 C1 C2 126.3(11) . . ? 
N1 C1 C2 108.2(10) . . ? 
C3 C2 C1 102.7(9) . . ? 
C3 C2 C5 116.6(10) . . ? 
C1 C2 C5 116.4(9) . . ? 
C3 C2 H2 106.8 . . ? 
C1 C2 H2 106.8 . . ? 
C5 C2 H2 106.8 . . ? 
C4 C3 C2 105.8(10) . . ? 
C4 C3 H3A 110.6 . . ? 
C2 C3 H3A 110.6 . . ? 
C4 C3 H3B 110.6 . . ? 
C2 C3 H3B 110.6 . . ? 
H3A C3 H3B 108.7 . . ? 
O2 C4 N1 125.0(10) . . ? 
O2 C4 C3 128.7(11) . . ? 
N1 C4 C3 106.1(10) . . ? 
C21 C5 C31 113.8(9) . . ? 
C21 C5 C2 113.7(9) . . ? 
C31 C5 C2 108.2(8) . . ? 
C21 C5 H5 106.9 . . ? 
C31 C5 H5 106.9 . . ? 
C2 C5 H5 106.9 . . ? 
O3 C6 C32 123.5(12) . . ? 
O3 C6 C22 120.2(13) . . ? 
C32 C6 C22 116.2(12) . . ? 
C12 C11 C16 121.2(10) . . ? 
C12 C11 N1 119.1(10) . . ? 
C16 C11 N1 119.6(11) . . ? 
C11 C12 C13 119.8(11) . . ? 
C11 C12 H12 120.1 . . ? 
C13 C12 H12 120.1 . . ? 
C14 C13 C12 119.7(11) . . ? 
C14 C13 H13 120.2 . . ? 
C12 C13 H13 120.2 . . ? 
C13 C14 C15 121.4(10) . . ? 
C13 C14 Br1 119.2(10) . . ? 
C15 C14 Br1 119.4(9) . . ? 
C14 C15 C16 118.7(13) . . ? 
C14 C15 H15 120.7 . . ? 
C16 C15 H15 120.7 . . ? 
C11 C16 C15 119.1(13) . . ? 
C11 C16 H16 120.4 . . ? 
C15 C16 H16 120.4 . . ? 
C22 C21 C26 117.4(11) . . ? 
C22 C21 C5 121.3(11) . . ? 
C26 C21 C5 121.2(12) . . ? 
C21 C22 C23 122.0(12) . . ? 
C21 C22 C6 121.1(12) . . ? 
C23 C22 C6 116.9(13) . . ? 
C24 C23 C22 119.1(13) . . ? 
C24 C23 H23 120.4 . . ? 
C22 C23 H23 120.4 . . ? 
C23 C24 C25 120.1(12) . . ? 
C23 C24 H24 119.9 . . ? 
C25 C24 H24 119.9 . . ? 
C24 C25 C26 119.2(13) . . ? 
C24 C25 H25 120.4 . . ? 
C26 C25 H25 120.4 . . ? 
C21 C26 C25 122.1(14) . . ? 
C21 C26 H26 119.0 . . ? 
C25 C26 H26 119.0 . . ? 
C32 C31 C36 117.6(9) . . ? 
C32 C31 C5 121.8(11) . . ? 
C36 C31 C5 120.2(11) . . ? 
C31 C32 C33 121.0(12) . . ? 
C31 C32 C6 120.7(10) . . ? 
C33 C32 C6 118.1(13) . . ? 
C34 C33 C32 119.2(15) . . ? 
C34 C33 H33 120.4 . . ? 
C32 C33 H33 120.4 . . ? 
C33 C34 C35 120.2(12) . . ? 
C33 C34 H34 119.9 . . ? 
C35 C34 H34 119.9 . . ? 
C36 C35 C34 120.4(13) . . ? 
C36 C35 H35 119.8 . . ? 
C34 C35 H35 119.8 . . ? 
C35 C36 C31 121.5(13) . . ? 
C35 C36 H36 119.3 . . ? 
C31 C36 H36 119.3 . . ? 
  
loop_ 
 _geom_torsion_atom_site_label_1 
 _geom_torsion_atom_site_label_2 
 _geom_torsion_atom_site_label_3 
 _geom_torsion_atom_site_label_4 
 _geom_torsion 
 _geom_torsion_site_symmetry_1 
 _geom_torsion_site_symmetry_2 
 _geom_torsion_site_symmetry_3 
 _geom_torsion_site_symmetry_4 
 _geom_torsion_publ_flag 
C4 N1 C1 O1 178.8(10) . . . . ? 
C11 N1 C1 O1 4.0(16) . . . . ? 
C4 N1 C1 C2 3.2(11) . . . . ? 
C11 N1 C1 C2 -171.6(9) . . . . ? 
O1 C1 C2 C3 169.7(10) . . . . ? 
N1 C1 C2 C3 -14.7(10) . . . . ? 
O1 C1 C2 C5 41.1(16) . . . . ? 
N1 C1 C2 C5 -143.4(11) . . . . ? 
C1 C2 C3 C4 20.2(10) . . . . ? 
C5 C2 C3 C4 148.8(8) . . . . ? 
C1 N1 C4 O2 -164.4(11) . . . . ? 
C11 N1 C4 O2 10.7(16) . . . . ? 
C1 N1 C4 C3 10.1(11) . . . . ? 
C11 N1 C4 C3 -174.8(9) . . . . ? 
C2 C3 C4 O2 155.1(11) . . . . ? 
C2 C3 C4 N1 -19.1(11) . . . . ? 
C3 C2 C5 C21 -62.9(13) . . . . ? 
C1 C2 C5 C21 58.7(16) . . . . ? 
C3 C2 C5 C31 64.5(13) . . . . ? 
C1 C2 C5 C31 -173.9(11) . . . . ? 
C1 N1 C11 C12 48.1(14) . . . . ? 
C4 N1 C11 C12 -126.4(12) . . . . ? 
C1 N1 C11 C16 -129.0(12) . . . . ? 
C4 N1 C11 C16 56.5(13) . . . . ? 
C16 C11 C12 C13 -3.0(16) . . . . ? 
N1 C11 C12 C13 179.9(9) . . . . ? 
C11 C12 C13 C14 0.8(16) . . . . ? 
C12 C13 C14 C15 1.0(17) . . . . ? 
C12 C13 C14 Br1 -179.8(8) . . . . ? 
C13 C14 C15 C16 -0.6(17) . . . . ? 
Br1 C14 C15 C16 -179.7(8) . . . . ? 
C12 C11 C16 C15 3.4(17) . . . . ? 
N1 C11 C16 C15 -179.5(10) . . . . ? 
C14 C15 C16 C11 -1.6(17) . . . . ? 
C31 C5 C21 C22 -24.4(16) . . . . ? 
C2 C5 C21 C22 100.1(13) . . . . ? 
C31 C5 C21 C26 159.4(11) . . . . ? 
C2 C5 C21 C26 -76.2(15) . . . . ? 
C26 C21 C22 C23 2.5(18) . . . . ? 
C5 C21 C22 C23 -173.9(11) . . . . ? 
C26 C21 C22 C6 -173.7(11) . . . . ? 
C5 C21 C22 C6 9.9(18) . . . . ? 
O3 C6 C22 C21 -177.7(11) . . . . ? 
C32 C6 C22 C21 5.7(18) . . . . ? 
O3 C6 C22 C23 5.9(18) . . . . ? 
C32 C6 C22 C23 -170.6(11) . . . . ? 
C21 C22 C23 C24 -0.7(19) . . . . ? 
C6 C22 C23 C24 175.7(12) . . . . ? 
C22 C23 C24 C25 -2.2(18) . . . . ? 
C23 C24 C25 C26 3.0(19) . . . . ? 
C22 C21 C26 C25 -1.7(17) . . . . ? 
C5 C21 C26 C25 174.7(11) . . . . ? 
C24 C25 C26 C21 -1.1(19) . . . . ? 
C21 C5 C31 C32 24.8(16) . . . . ? 
C2 C5 C31 C32 -102.6(12) . . . . ? 
C21 C5 C31 C36 -161.7(10) . . . . ? 
C2 C5 C31 C36 70.9(15) . . . . ? 
C36 C31 C32 C33 0.0(17) . . . . ? 
C5 C31 C32 C33 173.7(11) . . . . ? 
C36 C31 C32 C6 175.9(10) . . . . ? 
C5 C31 C32 C6 -10.4(17) . . . . ? 
O3 C6 C32 C31 178.1(11) . . . . ? 
C22 C6 C32 C31 -5.5(17) . . . . ? 
O3 C6 C32 C33 -6.0(18) . . . . ? 
C22 C6 C32 C33 170.5(10) . . . . ? 
C31 C32 C33 C34 -0.4(18) . . . . ? 
C6 C32 C33 C34 -176.3(12) . . . . ? 
C32 C33 C34 C35 2(2) . . . . ? 
C33 C34 C35 C36 -3(2) . . . . ? 
C34 C35 C36 C31 2.9(19) . . . . ? 
C32 C31 C36 C35 -1.3(17) . . . . ? 
C5 C31 C36 C35 -175.1(11) . . . . ? 
  
_refine_diff_density_max    0.276 
_refine_diff_density_min   -0.289 
_refine_diff_density_rms    0.063 
  
_shelxl_version_number 2014/6 
  
_shelx_res_file 
; 
TITL g2 in P212121 
CELL  0.71073    5.7034  11.3752  29.276   90.000  90.000  90.000 
ZERR    4.000    0.0005   0.0011   0.002    0.000   0.000   0.000 
LATT -1 
SYMM 1/2-X, -Y, 1/2+Z 
SYMM -X, 1/2+Y, 1/2-Z 
SYMM 1/2+X, 1/2-Y, -Z 
SFAC C  H  Br N O 
UNIT 96 64 4  4 12 
TEMP-100 
SIZE.26 .04 .01 
REM colourless needle 
L.S. 10 
BOND $H 
CONF 
ACTA50 
FMAP 2 
PLAN 10 
WGHT    0.011600 
FVAR       0.54959 
BR1   3    0.625056    0.799196    0.388195    11.00000    0.07394    0.05552 = 
         0.05230    0.01321    0.00729    0.00517 
O1    5    0.861285    0.449621    0.572191    11.00000    0.03450    0.07008 = 
         0.03417   -0.00043   -0.00027   -0.00592 
O2    5    0.174602    0.336200    0.504804    11.00000    0.02719    0.04539 = 
         0.04608   -0.00458   -0.00461    0.00060 
O3    5    0.052247    0.228464    0.721482    11.00000    0.02774    0.10423 = 
         0.06786    0.01444    0.01093   -0.00640 
N1    4    0.511206    0.423729    0.533954    11.00000    0.03379    0.04538 = 
         0.03623    0.00389    0.00384   -0.00155 
C1    1    0.677624    0.397264    0.566626    11.00000    0.02156    0.05344 = 
         0.02429   -0.00014   -0.00240   -0.00024 
C2    1    0.599453    0.285691    0.591713    11.00000    0.02805    0.04035 = 
         0.04118    0.00009    0.00705   -0.00029 
AFIX  13 
H2    2    0.684773    0.218482    0.577273    11.00000   -1.20000 
AFIX   0 
C3    1    0.342339    0.274412    0.577666    11.00000    0.02917    0.04531 = 
         0.04221    0.00399   -0.00679    0.00554 
AFIX  23 
H3A   2    0.301788    0.191162    0.571766    11.00000   -1.20000 
H3B   2    0.238391    0.304911    0.602018    11.00000   -1.20000 
AFIX   0 
C4    1    0.316531    0.346216    0.534854    11.00000    0.02821    0.04932 = 
         0.04055   -0.00151   -0.00603    0.00008 
C5    1    0.652111    0.280361    0.643143    11.00000    0.02843    0.04192 = 
         0.03946    0.00378   -0.00160    0.00348 
AFIX  13 
H5    2    0.825862    0.287956    0.646645    11.00000   -1.20000 
AFIX   0 
C6    1    0.238501    0.240886    0.700947    11.00000    0.03251    0.07385 = 
         0.03619    0.00533   -0.00617   -0.00141 
C11   1    0.535335    0.513024    0.499558    11.00000    0.04617    0.04144 = 
         0.03509   -0.00163    0.00592    0.01219 
C12   1    0.738175    0.518219    0.474418    11.00000    0.02157    0.05511 = 
         0.03926    0.00210    0.00264    0.00513 
AFIX  43 
H12   2    0.860600    0.463340    0.479847    11.00000   -1.20000 
AFIX   0 
C13   1    0.763836    0.603692    0.441117    11.00000    0.03836    0.06225 = 
         0.03114   -0.00077    0.01257   -0.00097 
AFIX  43 
H13   2    0.903055    0.607104    0.423350    11.00000   -1.20000 
AFIX   0 
C14   1    0.587911    0.683104    0.433936    11.00000    0.04788    0.04924 = 
         0.05098   -0.00042   -0.00545    0.00776 
C15   1    0.383326    0.681388    0.459951    11.00000    0.04492    0.04927 = 
         0.05353    0.01026   -0.00242    0.00272 
AFIX  43 
H15   2    0.262856    0.737540    0.454836    11.00000   -1.20000 
AFIX   0 
C16   1    0.358883    0.595258    0.493775    11.00000    0.04373    0.04971 = 
         0.03507    0.00066    0.01943    0.01736 
AFIX  43 
H16   2    0.222966    0.593269    0.512518    11.00000   -1.20000 
AFIX   0 
C21   1    0.544375    0.378007    0.669761    11.00000    0.04640    0.04162 = 
         0.03127    0.00504   -0.01082    0.00122 
C22   1    0.339939    0.361825    0.694083    11.00000    0.04517    0.07322 = 
         0.03503   -0.00348   -0.00323    0.00244 
C23   1    0.223692    0.455943    0.715899    11.00000    0.03733    0.09694 = 
         0.02832   -0.00622    0.00428    0.02282 
AFIX  43 
H23   2    0.082112    0.442729    0.732205    11.00000   -1.20000 
AFIX   0 
C24   1    0.318500    0.567506    0.713228    11.00000    0.07538    0.06825 = 
         0.03790   -0.00815   -0.00547    0.02448 
AFIX  43 
H24   2    0.239101    0.631992    0.726864    11.00000   -1.20000 
AFIX   0 
C25   1    0.529817    0.585601    0.690633    11.00000    0.07166    0.05558 = 
         0.04917    0.00489   -0.00843    0.01311 
AFIX  43 
H25   2    0.599362    0.661469    0.689962    11.00000   -1.20000 
AFIX   0 
C26   1    0.638754    0.490682    0.668897    11.00000    0.05784    0.05617 = 
         0.03145   -0.00788    0.00662    0.00591 
AFIX  43 
H26   2    0.781773    0.503618    0.653041    11.00000   -1.20000 
AFIX   0 
C31   1    0.587026    0.160677    0.660040    11.00000    0.04334    0.04242 = 
         0.03196    0.00730   -0.01071   -0.00402 
C32   1    0.382826    0.140818    0.684061    11.00000    0.03592    0.05081 = 
         0.04242    0.00791   -0.00677   -0.00475 
C33   1    0.312688    0.025289    0.695904    11.00000    0.05848    0.08759 = 
         0.04091    0.01418   -0.00857   -0.02070 
AFIX  43 
H33   2    0.172215    0.012510    0.712620    11.00000   -1.20000 
AFIX   0 
C34   1    0.449426   -0.067440    0.683001    11.00000    0.10688    0.05169 = 
         0.04951    0.00725   -0.01589   -0.00900 
AFIX  43 
H34   2    0.401551   -0.145417    0.689930    11.00000   -1.20000 
AFIX   0 
C35   1    0.656769   -0.048338    0.659947    11.00000    0.06458    0.06166 = 
         0.05547    0.00395   -0.01757    0.01469 
AFIX  43 
H35   2    0.755005   -0.112968    0.652456    11.00000   -1.20000 
AFIX   0 
C36   1    0.721732    0.062793    0.647829    11.00000    0.05171    0.04200 = 
         0.04962    0.00621   -0.01048   -0.00442 
AFIX  43 
H36   2    0.861509    0.073968    0.630723    11.00000   -1.20000 
AFIX   0 
HKLF 4 
  
REM  g2 in P212121 
REM R1 =  0.0547 for    1667 Fo > 4sig(Fo)  and  0.1305 for all    3341 data 
REM    262 parameters refined using      0 restraints 
  
END 
  
WGHT      0.0105      0.0000 
  
REM Highest difference peak  0.276,  deepest hole -0.289,  1-sigma level  0.063 
Q1    1   0.9004  0.8557  0.3900  11.00000  0.05    0.28 
Q2    1   0.6063  0.7953  0.3498  11.00000  0.05    0.27 
Q3    1   0.5812  0.4434  0.7021  11.00000  0.05    0.26 
Q4    1   0.3961  0.8045  0.3888  11.00000  0.05    0.26 
Q5    1   0.7593  0.6193  0.6073  11.00000  0.05    0.24 
Q6    1   0.1181  0.4401  0.7607  11.00000  0.05    0.22 
Q7    1   0.6025  0.3007  0.6741  11.00000  0.05    0.22 
Q8    1   0.6463  0.5413  0.6892  11.00000  0.05    0.22 
Q9    1   0.7585 -0.2009  0.6083  11.00000  0.05    0.22 
Q10   1   0.3761  0.6168  0.4567  11.00000  0.05    0.22 
; 
_shelx_res_checksum   32322 
  
_shelx_hkl_file 
; 
  -5   0 -18   49.29   69.70   0 0.06486-0.68790 0.65124-0.65178-0.75610 0.31933 
  -5   1 -14  107.99   64.30   0 0.06573-0.69171 0.65093-0.58956-0.75628 0.41708 
  -5   3  -8   50.84   70.23   0 0.06330-0.68527 0.65178-0.46387-0.75576 0.56145 
  -5   4  -6  112.12   64.18   0 0.06324-0.68548 0.65180-0.39985-0.75575 0.60847 
  -5   6  -3   51.62   40.50   0 0.05378-0.67711 0.65506-0.28108-0.75366 0.68009 
  -5   8  -2  -17.93   62.93   0 0.06589-0.68906 0.65088-0.15181-0.75632 0.70863 
  -5   9  -1   -4.75   46.64   0 0.05458-0.67787 0.65478-0.09338-0.75384 0.72923 
  -4  -2 -20   -8.92   84.43   0 0.08042-0.57881 0.64571-0.76880-0.75933 0.27189 
  -4  -1 -14  108.69   65.56   0 0.06475-0.56209 0.65128-0.71468-0.75607 0.41627 
  -4   0 -10  172.90   67.79   0 0.05943-0.55871 0.65312-0.65359-0.75492 0.51055 
  -4   1  -7   22.28   47.44   0 0.05701-0.55503 0.65395-0.59196-0.75438 0.58440 
  -4   2  -5  125.29   66.68   0 0.06701-0.56577 0.65048-0.52740-0.75656 0.63384 
  -4   3  -3  103.36   65.02   0 0.06511-0.56298 0.65115-0.46499-0.75615 0.68325 
  -4   5   0   59.00   61.77   0 0.06105-0.55984 0.65256-0.33937-0.75527 0.75592 
  -4   6   1   -4.82   64.15   0 0.06347-0.56128 0.65172-0.27649-0.75580 0.78008 
  -4   7   2  321.54   51.31   0 0.05620-0.55595 0.65423-0.21876-0.75420 0.80192 
  -4   9   3   19.27   45.48   0 0.05620-0.55391 0.65423-0.09170-0.75420 0.82752 
  -4  10   3   14.90   64.91   0 0.06428-0.56020 0.65144-0.02734-0.75597 0.82791 
  -3  -3 -18  265.79   90.78   0 0.07601-0.44882 0.64730-0.83416-0.75844 0.32052 
  -3   1  -3 1066.52   69.31   0 0.05701-0.43236 0.65395-0.59208-0.75438 0.68007 
  -3   2  -1  664.27   77.49   0 0.05967-0.43483 0.65304-0.52840-0.75497 0.72919 
  -3   4   2   28.77   65.62   0 0.06428-0.43761 0.65144-0.40119-0.75597 0.80470 
  -3   6   4  398.08   70.75   0 0.06586-0.44163 0.65089-0.27728-0.75631 0.85328 
  -3   7   5  111.78   46.44   0 0.05701-0.43286 0.65395-0.21668-0.75438 0.87503 
  -3  10   6  -11.30   63.41   0 0.06226-0.43546 0.65214-0.02809-0.75553 0.89977 
  -3  11   6   -3.89   64.95   0 0.06428-0.43621 0.65144 0.03480-0.75597 0.89917 
  -2  -3 -13  134.33  116.79   0 0.09435-0.34316 0.64060-0.82694-0.76205 0.44543 
  -2   3   3 2162.86  108.55   0 0.06284-0.31369 0.65194-0.46510-0.75566 0.82782 
  -2   7   7  547.84   70.48   0 0.06282-0.31345 0.65195-0.21471-0.75566 0.92501 
  -2  10   8   72.17   62.71   0 0.06273-0.31164 0.65198-0.02706-0.75564 0.94982 
  -2  11   8  188.81   69.35   0 0.06231-0.31282 0.65213 0.03536-0.75554 0.94916 
  -1   2   3  440.69  121.42   0 0.06428-0.18975 0.65144-0.52727-0.75597 0.82824 
  -1   9   9   92.15   78.55   0 0.06859-0.19319 0.64993-0.08910-0.75689 0.97711 
  -1  12   9   -6.21   62.45   0 0.06710-0.19191 0.65045 0.09916-0.75658 0.97639 
   0  -5 -20  545.16   95.65   0 0.07175-0.06895 0.64881-0.96010-0.75756 0.27101 
   0   7   9   32.72   70.26   0 0.06428-0.06452 0.65144-0.21411-0.75597 0.97468 
   1  -5 -20   22.62   62.42   0 0.06624 0.05833 0.65075-0.96096-0.75639 0.27048 
   1  -3  -9 1113.39   79.65   0 0.05620 0.06980 0.65423-0.84247-0.75420 0.53420 
   1   0   0   21.38  149.19   0 0.06297 0.05927 0.65190-0.65147-0.75569 0.75636 
   2  -5 -24  158.91   68.01   0 0.06043 0.19113 0.65278-0.96600-0.75513 0.17409 
   2  -5 -23   72.62   68.26   0 0.06483 0.18511 0.65125-0.96251-0.75609 0.19828 
   2  -4 -15   88.86   72.56   0 0.06428 0.18538 0.65144-0.90060-0.75597 0.39313 
   2  -3 -10  335.33   76.71   0 0.06449 0.18503 0.65136-0.83830-0.75602 0.51286 
   2   2   3  564.34   95.81   0 0.06332 0.18522 0.65177-0.52737-0.75576 0.82920 
   3  -4 -19  -21.21   63.69   0 0.06226 0.31193 0.65214-0.90334-0.75553 0.29440 
   3  -3 -13   95.10   51.32   0 0.05782 0.31564 0.65368-0.84122-0.75456 0.43901 
   3   3   3  530.33   77.02   0 0.06361 0.30977 0.65167-0.46429-0.75583 0.82974 
   3   9   8   41.94  111.59   0 0.10961 0.26383 0.63483-0.07409-0.76484 0.96172 
   4  -3 -18   19.45   68.30   0 0.06186 0.43726 0.65228-0.84095-0.75545 0.31877 
   4   1  -3   -3.09   66.21   0 0.06670 0.43127 0.65059-0.58831-0.75649 0.68403 
   4   2  -1  109.45   68.01   0 0.06509 0.43171 0.65116-0.52458-0.75614 0.73378 
   4   4   2   63.21   58.69   0 0.06228 0.43618 0.65213-0.40251-0.75554 0.80482 
   4   7   5  109.24   79.47   0 0.07751 0.41988 0.64676-0.20924-0.75874 0.88313 
   4  10   6   13.12   80.54   0 0.06547 0.43165 0.65102-0.02671-0.75623 0.90164 
   5  -2 -20   15.55   47.95   0 0.05620 0.56727 0.65423-0.77871-0.75420 0.26800 
   5  -2 -19   96.24   67.56   0 0.06566 0.55801 0.65096-0.77514-0.75627 0.29628 
   5  -1 -14  134.72   63.16   0 0.06199 0.56213 0.65224-0.71475-0.75547 0.41611 
   5   0 -10  -18.67   61.06   0 0.06428 0.55871 0.65144-0.65191-0.75597 0.51270 
   5   1  -7  275.58   68.95   0 0.06550 0.55759 0.65102-0.58688-0.75623 0.58708 
   5   2  -5  127.41   47.37   0 0.05782 0.56569 0.65368-0.52744-0.75456 0.63387 
   5   3  -3  148.28   68.30   0 0.06082 0.56205 0.65264-0.46470-0.75522 0.68422 
   5   5   0    1.41   63.87   0 0.06266 0.56028 0.65200-0.33908-0.75562 0.75571 
   5   6   1   55.80   65.70   0 0.06427 0.55927 0.65144-0.27532-0.75597 0.78193 
   5   7   2   17.33   74.20   0 0.06627 0.55566 0.65074-0.21345-0.75640 0.80354 
   5   9   3   -4.04   83.19   0 0.08042 0.54361 0.64571-0.08475-0.75933 0.83504 
   6   1 -14   27.48   49.69   0 0.05620 0.69109 0.65423-0.59231-0.75420 0.41421 
   6   1 -13  -39.18   66.00   0 0.06670 0.67926 0.65059-0.58738-0.75649 0.43999 
   6   2 -10  -37.54   63.59   0 0.06670 0.67959 0.65059-0.52498-0.75649 0.51241 
   6   3  -8   78.99   68.60   0 0.06324 0.68463 0.65180-0.46381-0.75575 0.56229 
   6   4  -6  145.35   66.09   0 0.06469 0.68271 0.65130-0.40142-0.75606 0.61054 
  -5   0 -19   -4.17   67.73   0 0.08017-0.70405 0.64550-0.64390-0.76007 0.29816 
  -5   2 -11   34.56   70.48   0 0.07937-0.70022 0.64579-0.51874-0.75991 0.49038 
  -5   3  -9  -73.97   75.79   0 0.08058-0.70451 0.64535-0.45784-0.76015 0.54232 
  -5   4  -7  -12.35   63.37   0 0.07977-0.70383 0.64565-0.39555-0.75999 0.59026 
  -5   5  -5   -3.50   45.22   0 0.06969-0.69285 0.64926-0.33648-0.75790 0.63809 
  -5   6  -4   13.40   64.21   0 0.07453-0.69697 0.64754-0.27395-0.75891 0.66313 
  -5   7  -3   20.29   44.11   0 0.07291-0.69595 0.64811-0.21135-0.75858 0.68676 
  -5   9  -2   15.60   67.68   0 0.07453-0.69833 0.64754-0.08505-0.75891 0.71130 
  -4   0 -11   32.65   63.41   0 0.08047-0.57808 0.64539-0.64691-0.76013 0.49716 
  -4   1  -8  120.72   67.47   0 0.08353-0.58183 0.64428-0.58251-0.76074 0.56764 
  -4   4  -2   22.33   60.36   0 0.08059-0.58025 0.64535-0.39497-0.76015 0.71261 
  -4   7   1  104.14   62.17   0 0.08240-0.58313 0.64469-0.20794-0.76052 0.78579 
  -4   8   2   63.52   51.31   0 0.07291-0.57238 0.64811-0.14924-0.75858 0.80678 
  -4   9   2  108.75   67.33   0 0.08034-0.57999 0.64544-0.08288-0.76010 0.81092 
  -3  -2 -13  147.67   79.40   0 0.09013-0.46381 0.64185-0.76539-0.76204 0.44592 
  -3  -1  -9   82.58   71.91   0 0.08160-0.45397 0.64498-0.70721-0.76036 0.54205 
  -3   0  -6 1301.85   89.17   0 0.08063-0.45457 0.64533-0.64542-0.76016 0.61403 
  -3   5   3   14.53   48.48   0 0.06969-0.44346 0.64926-0.33666-0.75790 0.83108 
  -3   8   5  165.25   65.19   0 0.07695-0.45202 0.64667-0.14619-0.75941 0.88038 
  -2   0  -3 2640.57  129.66   0 0.08657-0.33603 0.64316-0.64343-0.76134 0.68816 
  -2   4   4   96.12   73.60   0 0.07937-0.32971 0.64579-0.39813-0.75991 0.85643 
  -2   5   5  508.32   73.60   0 0.08235-0.33274 0.64471-0.33367-0.76051 0.88241 
  -2   6   6  530.50   76.77   0 0.07787-0.32899 0.64634-0.27147-0.75960 0.90486 
  -2   8   7   95.90   62.36   0 0.08233-0.33366 0.64472-0.14672-0.76050 0.93156 
  -1   0  -1  985.68  164.16   0 0.08336-0.20814 0.64434-0.64458-0.76071 0.73611 
  -1   7   8  249.61   67.33   0 0.08236-0.20844 0.64470-0.20845-0.76051 0.95587 
  -1  10   9   29.32   64.14   0 0.07937-0.20457 0.64579-0.02153-0.75991 0.97882 
  -1  11   9   48.44   62.63   0 0.07937-0.20451 0.64579 0.04079-0.75991 0.97818 
   0   1   2  597.48  222.90   0 0.07999-0.07986 0.64557-0.58436-0.76003 0.80805 
   1  -4 -13 1284.15   90.02   0 0.07937 0.04678 0.64579-0.89536-0.75991 0.44378 
   2  -5 -22  119.02   67.74   0 0.07620 0.17528 0.64694-0.95902-0.75926 0.22457 
   2  -2  -6  277.87   86.92   0 0.07801 0.17059 0.64628-0.77148-0.75963 0.61384 
   2  -1  -3   42.52   88.63   0 0.08259 0.16429 0.64462-0.70680-0.76056 0.68883 
   2   4   6  459.16  109.01   0 0.10524 0.14450 0.63616-0.38801-0.76486 0.91057 
   2   5   7 1032.08  139.18   0 0.11229 0.13691 0.63343-0.32287-0.76611 0.93672 
   2   8   9    2.24   48.58   0 0.07937 0.16825 0.64579-0.14747-0.75991 0.97466 
   3  -4 -18   39.47   47.62   0 0.07211 0.30133 0.64840-0.89839-0.75841 0.32146 
   3  -3 -12   42.75   71.88   0 0.07856 0.29647 0.64608-0.83229-0.75974 0.46975 
   3  -2  -8  158.69   70.97   0 0.07937 0.29401 0.64579-0.77061-0.75991 0.56652 
   3  -1  -5  362.61   55.44   0 0.07291 0.30112 0.64811-0.71057-0.75858 0.63685 
   3   1   0  136.29   76.55   0 0.08432 0.28872 0.64399-0.58189-0.76090 0.76091 
   4  -4 -26   56.50   73.37   0 0.07557 0.42317 0.64716-0.89788-0.75913 0.12695 
   4  -4 -25   83.26   67.34   0 0.07929 0.42083 0.64582-0.89506-0.75989 0.15220 
   4  -4 -24   39.14   72.15   0 0.08501 0.41591 0.64373-0.89309-0.76104 0.17549 
   4  -3 -17  164.64   48.43   0 0.07130 0.42886 0.64869-0.83550-0.75824 0.34562 
   4  -3 -16   13.16   66.96   0 0.08421 0.41441 0.64403-0.83108-0.76088 0.37280 
   4  -2 -12  137.38   47.67   0 0.06969 0.42927 0.64926-0.77353-0.75790 0.46771 
   4  -1  -8  134.30   65.29   0 0.07579 0.42297 0.64708-0.70899-0.75917 0.56542 
   4   0  -5   98.34   69.31   0 0.07849 0.41779 0.64611-0.64687-0.75973 0.63886 
   4   3   1   79.99   64.80   0 0.07893 0.41845 0.64595-0.45989-0.75982 0.78362 
   4   9   6   40.31   77.94   0 0.08728 0.41079 0.64290-0.08249-0.76148 0.90773 
   5  -2 -18   94.74   65.17   0 0.07485 0.54846 0.64742-0.77237-0.75898 0.32276 
   5  -2 -17   15.09   63.01   0 0.08582 0.53884 0.64344-0.76750-0.76120 0.34943 
   5  -1 -13   70.91   64.45   0 0.07518 0.54830 0.64730-0.70987-0.75905 0.44370 
   5   0  -9   -6.19   61.53   0 0.08421 0.53953 0.64403-0.64463-0.76088 0.54277 
   5   2  -4  140.03   66.12   0 0.08421 0.53866 0.64403-0.51899-0.76088 0.66435 
   5   4  -1  -36.70   60.57   0 0.07533 0.54863 0.64725-0.39863-0.75908 0.73525 
   5   8   3   21.88   79.69   0 0.09242 0.53067 0.64100-0.14329-0.76248 0.83515 
   6   1 -12   97.89   63.39   0 0.08225 0.66532 0.64474-0.58284-0.76049 0.46781 
   6   3  -7    4.51   68.13   0 0.08098 0.66575 0.64521-0.45852-0.76023 0.58932 
   6   4  -5   -3.30   65.84   0 0.08380 0.66293 0.64418-0.39468-0.76080 0.63661 
   6   5  -4  -10.49   67.28   0 0.07735 0.67077 0.64652-0.33590-0.75949 0.66148 
   6   6  -3   61.43   69.29   0 0.07893 0.67209 0.64595-0.27435-0.75982 0.68783 
  -5   0 -20   75.48   66.42   0 0.09483-0.71815 0.63974-0.63767-0.76288 0.27781 
  -5   1 -15   66.74   46.20   0 0.08821-0.71084 0.64220-0.58010-0.76160 0.39762 
  -5   2 -12   25.69   68.36   0 0.09223-0.71667 0.64071-0.51513-0.76238 0.47032 
  -5   4  -8   72.90   70.72   0 0.10028-0.72458 0.63768-0.38719-0.76390 0.57067 
  -5   5  -6   55.46   65.13   0 0.09168-0.71556 0.64091-0.32830-0.76227 0.61724 
  -5   6  -5   68.54   60.91   0 0.09545-0.71972 0.63950-0.26490-0.76300 0.64247 
  -5   7  -4  -13.76   58.53   0 0.09465-0.71858 0.63981-0.20237-0.76284 0.66616 
  -5   8  -3   -6.80   48.48   0 0.08740-0.71142 0.64250-0.14230-0.76144 0.68908 
  -5   9  -3  101.77   67.58   0 0.09545-0.71917 0.63950-0.07878-0.76300 0.69130 
  -4  -2 -21   26.22   72.02   0 0.09626-0.59552 0.63920-0.76208-0.76315 0.25298 
  -4  -1 -15   83.16   68.28   0 0.09062-0.58971 0.64131-0.70309-0.76207 0.39710 
  -4   2  -6   -0.02   69.01   0 0.09586-0.59503 0.63935-0.51410-0.76307 0.61813 
  -4   3  -4   47.11   67.97   0 0.09384-0.59457 0.64011-0.45195-0.76269 0.66545 
  -4   5  -1  135.54   44.74   0 0.09062-0.59017 0.64131-0.32890-0.76207 0.73784 
  -4   6   0  174.31   63.46   0 0.09062-0.59014 0.64131-0.26729-0.76207 0.76242 
  -4   8   1   78.98   67.83   0 0.09596-0.59690 0.63931-0.14263-0.76309 0.79030 
  -4  10   2   -9.58   45.60   0 0.08660-0.58600 0.64279-0.01939-0.76128 0.81091 
  -3  -3 -19  177.35   87.75   0 0.10977-0.48497 0.63406-0.81937-0.76562 0.30495 
  -3   1  -4  134.21   75.41   0 0.09830-0.47304 0.63843-0.57611-0.76353 0.66688 
  -3   2  -2  517.98   77.77   0 0.09956-0.47366 0.63796-0.51330-0.76377 0.71603 
  -3   3   0  270.15   54.46   0 0.08740-0.46109 0.64250-0.45568-0.76144 0.76183 
  -3   7   4   72.37   66.02   0 0.09304-0.46836 0.64041-0.20462-0.76253 0.86010 
  -3   9   5   37.02   49.40   0 0.08740-0.46239 0.64250-0.08309-0.76144 0.88341 
  -3  10   5   26.56   59.86   0 0.09304-0.46680 0.64041-0.01570-0.76253 0.88489 
  -3  11   5  130.02   67.22   0 0.09350-0.46770 0.64023 0.04543-0.76262 0.88341 
  -2  -2  -9 2457.56  138.54   0 0.10100-0.35135 0.63741-0.76130-0.76403 0.54501 
  -2   1  -1  468.25   95.88   0 0.09958-0.34900 0.63795-0.57577-0.76377 0.73966 
  -2   2   1 1733.13   84.88   0 0.08901-0.33852 0.64190-0.51789-0.76176 0.78593 
  -2   9   7   -3.33   62.08   0 0.09706-0.34824 0.63890-0.07765-0.76330 0.93467 
  -2  11   7   39.54   63.26   0 0.10197-0.35223 0.63704 0.04636-0.76421 0.93528 
  -2  12   7   91.25   64.71   0 0.09374-0.34353 0.64014 0.10716-0.76267 0.93353 
  -1  -5 -22  207.89  132.37   0 0.11535-0.23957 0.63189-0.94266-0.76659 0.23172 
  -1   1   1  855.18  135.79   0 0.09086-0.21547 0.64122-0.57961-0.76212 0.78612 
  -1  13   8   65.74   68.92   0 0.09843-0.22548 0.63839 0.17141-0.76356 0.95939 
   0  -5 -19   -5.49   84.52   0 0.10404-0.10352 0.63626-0.94740-0.76459 0.30276 
   0  -4 -13  249.91   78.61   0 0.09089-0.08969 0.64121-0.89074-0.76212 0.44566 
   0   6   8  253.15   86.07   0 0.10181-0.10194 0.63711-0.26421-0.76418 0.95922 
   0  13   9    8.94   63.60   0 0.09384-0.09492 0.64011 0.17019-0.76269 0.98095 
   1  -5 -19  170.33   69.97   0 0.08982 0.03681 0.64161-0.95304-0.76191 0.30086 
   1  -2  -5  828.88   92.08   0 0.08498 0.03927 0.64339-0.76868-0.76096 0.63856 
   2  -5 -21  213.01   52.42   0 0.08660 0.16525 0.64279-0.95393-0.76128 0.25110 
   2  -5 -20    2.87   66.74   0 0.10109 0.15110 0.63738-0.94922-0.76405 0.27654 
   2  -4 -14  162.62   55.28   0 0.08579 0.16441 0.64309-0.89252-0.76112 0.42032 
   2  -3  -9   83.31   74.74   0 0.09871 0.15071 0.63828-0.82521-0.76361 0.54455 
   3  -5 -28   50.80   50.25   0 0.08740 0.28731 0.64250-0.95477-0.76144 0.08054 
   3  -5 -27   19.53   72.49   0 0.09545 0.28205 0.63950-0.95394-0.76300 0.10507 
   3  -5 -26  -56.65   73.77   0 0.09545 0.27938 0.63950-0.95167-0.76300 0.12976 
   3  -5 -25  110.67   73.15   0 0.09848 0.27530 0.63837-0.94918-0.76357 0.15432 
   3  -4 -17  160.67   47.38   0 0.08660 0.28813 0.64279-0.89228-0.76128 0.34822 
   3   0  -2   53.48   71.56   0 0.09171 0.28211 0.64090-0.64148-0.76228 0.71340 
   3   2   2  508.36   79.71   0 0.09680 0.27700 0.63900-0.51533-0.76325 0.81089 
   4  -4 -23  -11.98   73.46   0 0.09344 0.40754 0.64026-0.89090-0.76261 0.20223 
   4  -4 -22   40.20   72.19   0 0.09656 0.40247 0.63909-0.88721-0.76321 0.22701 
   4  -3 -15  114.02   65.27   0 0.09698 0.40265 0.63893-0.82488-0.76328 0.39735 
   4  -2 -11  212.36   46.52   0 0.08901 0.41089 0.64190-0.76627-0.76176 0.49427 
   4   8   6   51.68   82.96   0 0.10939 0.38844 0.63420-0.13658-0.76555 0.91083 
   5  -2 -16   39.89   63.80   0 0.09631 0.52711 0.63918-0.76360-0.76316 0.37358 
   5  -1 -12   48.24   64.49   0 0.09545 0.52872 0.63950-0.70484-0.76300 0.47322 
   5   1  -6   47.91   65.81   0 0.08982 0.53318 0.64161-0.57975-0.76191 0.61606 
   5   3  -2  131.23   65.19   0 0.09206 0.53132 0.64077-0.45577-0.76235 0.71385 
   5   5   1   -0.84   62.40   0 0.10109 0.52170 0.63738-0.32595-0.76405 0.78797 
   5   6   2   24.83   78.96   0 0.10472 0.51938 0.63600-0.26261-0.76471 0.81269 
   6   0 -15   32.37   65.01   0 0.09545 0.65584 0.63950-0.64154-0.76300 0.39830 
   6   1 -11  -18.21   63.89   0 0.09706 0.65088 0.63890-0.57653-0.76330 0.49400 
   6   2  -9  -37.56   46.42   0 0.08740 0.66149 0.64250-0.51904-0.76144 0.54121 
   6   6  -2    4.00   68.83   0 0.09827 0.64862 0.63844-0.26514-0.76353 0.71283 
  -5   0 -22  -14.90   68.24   0 0.11420-0.73849 0.63208-0.63220-0.76626 0.23280 
  -5   0 -21   39.45   68.07   0 0.10802-0.73050 0.63447-0.63309-0.76518 0.25464 
  -5   1 -16  124.27   67.06   0 0.10661-0.72967 0.63501-0.57054-0.76493 0.37629 
  -5   2 -13  102.63   69.39   0 0.11093-0.73476 0.63335-0.50722-0.76569 0.45009 
  -5   3 -10   39.07   47.66   0 0.10174-0.72557 0.63687-0.44914-0.76404 0.52128 
  -5   5  -7  -15.30   60.79   0 0.11139-0.73573 0.63317-0.32204-0.76577 0.59601 
  -5   6  -6  -48.97   61.16   0 0.11380-0.73921 0.63224-0.25817-0.76619 0.62235 
  -5   7  -5   74.81   61.96   0 0.11460-0.73933 0.63192-0.19390-0.76633 0.64527 
  -5   8  -4   43.08   67.46   0 0.10933-0.73167 0.63397-0.13555-0.76541 0.66858 
  -4  -2 -22    4.69   68.54   0 0.11179-0.61012 0.63302-0.75722-0.76584 0.23144 
  -4  -1 -16  147.29   72.40   0 0.11391-0.61231 0.63219-0.69355-0.76621 0.37877 
  -4   0 -12  105.32   66.24   0 0.11232-0.61017 0.63281-0.63322-0.76594 0.47570 
  -4   1  -9  606.35   73.55   0 0.11341-0.61273 0.63239-0.56893-0.76613 0.54828 
  -4   4  -3  188.48   59.96   0 0.11139-0.60995 0.63317-0.38257-0.76577 0.69410 
  -4   7   0   53.00   58.83   0 0.11261-0.61090 0.63270-0.19720-0.76599 0.76713 
  -4   9   1  288.40   70.98   0 0.11004-0.60900 0.63369-0.07129-0.76554 0.79048 
  -4  10   1  104.85   63.44   0 0.11223-0.61182 0.63284-0.00931-0.76592 0.79154 
  -3   4   1  105.11   47.40   0 0.10335-0.47744 0.63626-0.38718-0.76434 0.78886 
  -3   5   2   22.53   70.32   0 0.10817-0.48221 0.63441-0.32257-0.76521 0.81468 
  -3   6   3  161.87   49.66   0 0.10496-0.47873 0.63565-0.26110-0.76463 0.83848 
  -3   8   4  107.27   63.26   0 0.11139-0.48554 0.63317-0.13288-0.76577 0.86442 
  -3  12   4   -1.00   67.22   0 0.11340-0.48903 0.63239 0.11590-0.76612 0.86513 
  -2  -1  -6 1207.52  106.06   0 0.11559-0.36584 0.63154-0.69358-0.76650 0.62029 
  -2   7   6  261.41   67.55   0 0.11074-0.36033 0.63342-0.19648-0.76566 0.91212 
  -2  10   7   43.67   64.81   0 0.10795-0.35841 0.63450-0.01080-0.76517 0.93385 
  -1   3   4  172.13  100.41   0 0.11066-0.23585 0.63346-0.44688-0.76565 0.86291 
  -1   6   7   45.38   66.62   0 0.11139-0.23664 0.63317-0.25948-0.76577 0.93639 
  -1   8   8  267.63   63.44   0 0.11270-0.23761 0.63266-0.13406-0.76600 0.96222 
  -1  12   8   27.58   80.73   0 0.12536-0.25046 0.62768 0.12018-0.76813 0.96096 
   0  -2  -5 4295.87  254.64   0 0.12296-0.12409 0.62864-0.75405-0.76774 0.64473 
   0   3   5 2202.67  163.71   0 0.11212-0.11177 0.63289-0.44662-0.76590 0.88763 
   0   8   9   20.63   67.36   0 0.10978-0.11038 0.63379-0.13526-0.76549 0.98469 
   0  12   9   31.66   83.50   0 0.12123-0.12178 0.62932 0.11837-0.76745 0.98565 
   1  -5 -18  569.84   75.53   0 0.11154 0.01321 0.63311-0.94464-0.76580 0.32757 
   1  -4 -12  250.57   76.37   0 0.11676 0.00775 0.63108-0.88040-0.76670 0.47391 
   1  -3  -8 1399.73  108.16   0 0.11064 0.01342 0.63346-0.82125-0.76564 0.57017 
   1  -1  -2 7269.89  214.70   0 0.10707 0.01715 0.63484-0.69882-0.76501 0.71488 
   2  -5 -19   40.90   65.46   0 0.11379 0.13580 0.63224-0.94315-0.76619 0.30337 
   2  -4 -13  248.76   77.34   0 0.11139 0.13725 0.63317-0.88285-0.76577 0.44903 
   3  -5 -24   87.91   74.44   0 0.10852 0.26730 0.63428-0.94629-0.76527 0.18282 
   3  -5 -23   60.88   65.73   0 0.11621 0.25996 0.63130-0.94348-0.76661 0.20634 
   3  -4 -16  154.28   51.95   0 0.10254 0.27265 0.63657-0.88626-0.76419 0.37459 
   3  -3 -11  188.96   50.58   0 0.10174 0.27254 0.63687-0.82458-0.76404 0.49574 
   3  -2  -7  197.88   71.83   0 0.10978 0.26332 0.63379-0.75927-0.76549 0.59499 
   3  -1  -4   88.53   73.17   0 0.11139 0.26168 0.63317-0.69619-0.76577 0.66828 
   3   4   5  261.36   81.37   0 0.12068 0.25287 0.62954-0.38120-0.76736 0.88899 
   3   5   6  117.66   85.80   0 0.12002 0.25331 0.62980-0.31929-0.76725 0.91292 
   4  -4 -21  149.58   73.92   0 0.10737 0.39113 0.63472-0.88460-0.76506 0.25479 
   4  -4 -20   64.80   67.76   0 0.11448 0.38401 0.63197-0.88031-0.76631 0.27920 
   4  -3 -14  127.24   66.05   0 0.11251 0.38570 0.63274-0.81903-0.76597 0.42494 
   4  -2 -10  103.73   64.29   0 0.11014 0.38807 0.63365-0.75913-0.76556 0.52259 
   4  -1  -7   15.63   46.59   0 0.10174 0.39825 0.63687-0.69978-0.76404 0.59295 
   4   0  -4 1043.31   80.71   0 0.10997 0.38811 0.63372-0.63505-0.76553 0.66771 
   4   1  -2  242.97   51.89   0 0.10174 0.39612 0.63687-0.57603-0.76404 0.71480 
   4   2   0  941.87   79.10   0 0.10576 0.39263 0.63534-0.51144-0.76478 0.76411 
   4   4   3  146.71   67.08   0 0.11266 0.38575 0.63268-0.38382-0.76600 0.83867 
   4   5   4   71.05   63.53   0 0.11029 0.38856 0.63360-0.32284-0.76558 0.86269 
   4   6   5  -29.30   76.43   0 0.11915 0.37965 0.63014-0.25628-0.76711 0.88858 
   5  -3 -22   56.05   48.57   0 0.10496 0.51939 0.63565-0.82366-0.76463 0.22886 
   5  -3 -21   63.75   71.19   0 0.11180 0.51303 0.63301-0.82023-0.76585 0.25403 
   5  -2 -15   18.75   65.61   0 0.11059 0.51397 0.63348-0.75887-0.76563 0.40024 
   5  -1 -11  168.60   67.65   0 0.10831 0.51577 0.63436-0.69771-0.76523 0.49722 
   5   0  -8    9.36   43.04   0 0.10335 0.52084 0.63626-0.63624-0.76434 0.56906 
   5   1  -5   69.50   62.12   0 0.11356 0.50973 0.63233-0.57014-0.76615 0.64410 
   5   2  -3   45.14   66.77   0 0.11219 0.50978 0.63286-0.51052-0.76591 0.69220 
   5   4   0   34.08   61.14   0 0.11139 0.51201 0.63317-0.38522-0.76577 0.76741 
   5   7   3   16.83   84.15   0 0.12457 0.49997 0.62800-0.19328-0.76800 0.84377 
   6   0 -14   28.11   43.15   0 0.10496 0.64409 0.63565-0.63702-0.76463 0.42371 
   6   1 -10  110.41   63.12   0 0.11309 0.63514 0.63251-0.57013-0.76607 0.52105 
   6   2  -8   68.06   43.47   0 0.10496 0.64362 0.63565-0.51142-0.76463 0.56921 
   6   3  -6   32.03   45.79   0 0.10415 0.64460 0.63595-0.44938-0.76449 0.61823 
   6   4  -4   24.08   66.51   0 0.11219 0.63641 0.63286-0.38336-0.76591 0.66898 
   6   5  -3   -7.80   50.26   0 0.10335 0.64524 0.63626-0.32571-0.76434 0.69066 
  -5   0 -23   83.36   73.36   0 0.12721-0.75011 0.62586-0.62607-0.76886 0.21075 
  -5   1 -18    6.35   69.58   0 0.13042-0.75573 0.62457-0.56347-0.76937 0.33245 
  -5   1 -17   78.85   51.92   0 0.11919-0.74366 0.62904-0.56590-0.76755 0.35482 
  -5   2 -14   96.89   61.72   0 0.12746-0.75131 0.62576-0.50082-0.76890 0.42897 
  -5   3 -11   63.14   48.68   0 0.11999-0.74348 0.62872-0.44208-0.76768 0.50127 
  -5   4  -9   57.65   53.15   0 0.12079-0.74410 0.62841-0.37897-0.76781 0.54985 
  -5   5  -8  105.95   64.24   0 0.13040-0.75369 0.62458-0.31398-0.76937 0.57723 
  -5   8  -5    0.33   65.26   0 0.12721-0.75143 0.62586-0.12683-0.76886 0.64780 
  -4  -2 -23   17.57   70.18   0 0.12721-0.62600 0.62586-0.75035-0.76886 0.20987 
  -4  -1 -17  121.37   88.68   0 0.13431-0.63365 0.62300-0.68516-0.76998 0.35781 
  -4   2  -7  152.86   68.54   0 0.12591-0.62401 0.62637-0.50129-0.76865 0.59888 
  -4   3  -5  103.87   67.80   0 0.12389-0.62257 0.62718-0.44009-0.76832 0.64670 
  -4   5  -2  584.22   51.87   0 0.11919-0.61809 0.62904-0.31629-0.76755 0.71955 
  -4   6  -1   47.54   44.02   0 0.11919-0.61822 0.62904-0.25481-0.76755 0.74355 
  -4   8   0  224.32   64.86   0 0.12721-0.62585 0.62586-0.12574-0.76886 0.76998 
  -3  -3 -20  102.49   85.15   0 0.13803-0.51301 0.62148-0.80884-0.77054 0.28552 
  -3  -2 -14  199.81   76.90   0 0.12788-0.50193 0.62559-0.75028-0.76897 0.42904 
  -3  -1 -10  133.67   70.76   0 0.12446-0.49801 0.62695-0.68875-0.76842 0.52593 
  -3   0  -7  467.20   79.47   0 0.12372-0.49830 0.62725-0.62650-0.76830 0.59856 
  -3   3  -1  112.79   70.19   0 0.12721-0.50087 0.62586-0.43937-0.76886 0.74535 
  -3   7   3  197.06   64.84   0 0.12809-0.50311 0.62550-0.18945-0.76900 0.84328 
  -3   9   4  -37.28   64.12   0 0.12440-0.49864 0.62698-0.06595-0.76841 0.86457 
  -3  10   4  -11.69   62.13   0 0.12601-0.50115 0.62634-0.00266-0.76867 0.86573 
  -3  11   4   69.34   67.44   0 0.12613-0.50026 0.62629 0.05978-0.76869 0.86428 
  -2   3   2  274.42   59.79   0 0.12079-0.37048 0.62841-0.44147-0.76781 0.81686 
  -2   6   5  109.46   72.16   0 0.12762-0.37808 0.62569-0.25307-0.76893 0.89043 
  -2   8   6   56.92   63.03   0 0.13106-0.38021 0.62431-0.12563-0.76947 0.91643 
  -2  12   6   47.55   65.59   0 0.12930-0.38052 0.62502 0.12378-0.76920 0.91691 
  -1   4   5 1305.67  100.59   0 0.12775-0.25261 0.62564-0.37630-0.76895 0.89110 
  -1   5   6 1220.73   88.18   0 0.12721-0.25188 0.62586-0.31402-0.76886 0.91518 
  -1   9   8   44.48   64.09   0 0.12897-0.25455 0.62515-0.06421-0.76914 0.96504 
  -1  11   8   59.46   67.79   0 0.12751-0.25223 0.62574 0.06069-0.76891 0.96603 
   0   5   7 1224.24  114.89   0 0.13139-0.13114 0.62418-0.31319-0.76952 0.94034 
   0   9   9  261.66   83.39   0 0.12997-0.12992 0.62475-0.06363-0.76930 0.98951 
   0  11   9  208.03   80.78   0 0.12909-0.12869 0.62510 0.06183-0.76916 0.98992 
   1  -6 -30   71.84   95.34   0 0.12870-0.00260 0.62526-0.99910-0.76910 0.04119 
   1  -6 -29   35.47   93.27   0 0.13584-0.01021 0.62238-0.99767-0.77021 0.06635 
   1   2   4 1332.54  202.00   0 0.14974-0.02530 0.61664-0.49366-0.77225 0.86880 
   2  -5 -18  -25.87   70.41   0 0.13002 0.12006 0.62473-0.93588-0.76931 0.33055 
   2  -2  -5 1837.31  103.13   0 0.12509 0.12340 0.62670-0.75305-0.76852 0.64558 
   2   0   0 1174.15  103.24   0 0.12499 0.12365 0.62674-0.62847-0.76850 0.76732 
   2   1   2   87.08   96.78   0 0.13104 0.11697 0.62432-0.56365-0.76947 0.81712 
   2   3   5   79.36   92.51   0 0.13293 0.11575 0.62355-0.43827-0.76976 0.89089 
   2  11   9    0.11  122.83   0 0.15165 0.09695 0.61584 0.06808-0.77251 0.99295 
   3  -5 -22  172.72   66.89   0 0.12400 0.24997 0.62714-0.93962-0.76834 0.23358 
   3  -4 -15  199.53   54.05   0 0.11999 0.25416 0.62872-0.87923-0.76768 0.40242 
   3  -3 -10  142.24   64.88   0 0.12721 0.24731 0.62586-0.81371-0.76886 0.52542 
   3   3   4  585.44   93.70   0 0.13541 0.23826 0.62255-0.43673-0.77015 0.86697 
   3   6   7  217.60   98.35   0 0.14745 0.22572 0.61760-0.24390-0.77193 0.94281 
   3   8   8    8.70   99.32   0 0.15390 0.21894 0.61490-0.11737-0.77282 0.96840 
   4  -4 -19  120.91   68.72   0 0.12721 0.37175 0.62586-0.87605-0.76886 0.30702 
   4  -3 -13  274.55   68.72   0 0.13182 0.36626 0.62400-0.81187-0.76959 0.45423 
   4  -2  -9   98.80   59.30   0 0.13073 0.36697 0.62444-0.74954-0.76942 0.55040 
   4  -1  -6   55.25   61.70   0 0.12881 0.37075 0.62521-0.68857-0.76912 0.62267 
   4   3   2  228.51   64.66   0 0.12690 0.37097 0.62598-0.43975-0.76881 0.81740 
   5  -3 -20   13.47   50.05   0 0.12079 0.50398 0.62841-0.81701-0.76781 0.28043 
   5  -3 -19   65.33   68.43   0 0.12881 0.49610 0.62521-0.81201-0.76912 0.30758 
   5  -2 -14   38.63   64.43   0 0.12637 0.49891 0.62619-0.75287-0.76873 0.42901 
   5  -1 -10  117.92   62.65   0 0.12580 0.49761 0.62642-0.68992-0.76863 0.52532 
   5   0  -7   15.36   65.02   0 0.12721 0.49806 0.62586-0.62606-0.76886 0.59950 
   5   3  -1   80.57   64.90   0 0.12159 0.50146 0.62809-0.44187-0.76795 0.74331 
   5   9   4   40.05   70.37   0 0.12850 0.49326 0.62534-0.06449-0.76907 0.86709 
   6   0 -13  188.03   46.71   0 0.11758 0.63094 0.62967-0.63047-0.76728 0.45190 
   6   0 -12  -11.94   65.70   0 0.12961 0.61854 0.62489-0.62503-0.76924 0.47590 
   6   1  -9    4.20   66.00   0 0.13202 0.61638 0.62392-0.56212-0.76962 0.55105 
   6   2  -7   85.60   72.53   0 0.12499 0.62183 0.62674-0.50468-0.76850 0.59841 
   6   3  -5   71.27   66.49   0 0.12691 0.62080 0.62598-0.44007-0.76881 0.64831 
   6   5  -2   15.51   65.28   0 0.13042 0.61743 0.62457-0.31294-0.76937 0.72118 
   6   6  -1   82.87   65.00   0 0.12803 0.61904 0.62553-0.25078-0.76899 0.74374 
  -5   1 -19   39.30   71.50   0 0.14526-0.76975 0.61806-0.55701-0.77126 0.30928 
  -5   2 -15   43.72   63.55   0 0.14321-0.76772 0.61890-0.49351-0.77097 0.40683 
  -5   3 -12    9.78   68.97   0 0.14051-0.76253 0.62001-0.43279-0.77057 0.47939 
  -5   4 -10   32.04   71.75   0 0.13971-0.76300 0.62034-0.36956-0.77045 0.52915 
  -5   6  -7   50.97   47.34   0 0.13491-0.75926 0.62230-0.24809-0.76973 0.60094 
  -5   7  -6   -4.50   40.46   0 0.13330-0.75740 0.62295-0.18595-0.76948 0.62543 
  -5   8  -6   51.37   63.80   0 0.14474-0.76960 0.61827-0.11943-0.77119 0.62701 
  -4  -2 -25   49.23   92.78   0 0.14856-0.64823 0.61668-0.74269-0.77173 0.16329 
  -4  -2 -24   34.54   71.34   0 0.13971-0.63827 0.62034-0.74568-0.77045 0.18701 
  -4   0 -13   12.10   64.33   0 0.14291-0.64136 0.61903-0.61753-0.77092 0.45321 
  -4   1 -10   41.30   65.27   0 0.14138-0.63944 0.61965-0.55723-0.77070 0.52797 
  -4   4  -4  378.59   66.44   0 0.13811-0.63745 0.62100-0.37173-0.77021 0.67387 
  -4   5  -3  145.87   60.52   0 0.14478-0.64506 0.61825-0.30673-0.77119 0.69906 
  -4   6  -2   57.36   63.74   0 0.14544-0.64426 0.61798-0.24395-0.77129 0.72425 
  -4   7  -1   10.85   62.80   0 0.14291-0.63925 0.61903-0.18272-0.77092 0.74656 
  -4   9   0   18.84   46.67   0 0.13491-0.63418 0.62230-0.06079-0.76973 0.77074 
  -4  10   0   26.76   45.05   0 0.13651-0.63638 0.62165 0.00204-0.76997 0.77150 
  -3   1  -5  351.32   76.00   0 0.14158-0.51589 0.61957-0.55709-0.77073 0.64927 
  -3   2  -3   35.49   70.97   0 0.14183-0.51543 0.61947-0.49370-0.77077 0.69913 
  -3   4   0  961.46   77.21   0 0.14161-0.51611 0.61956-0.36992-0.77073 0.77160 
  -3   5   1  165.19   69.37   0 0.14611-0.51902 0.61770-0.30705-0.77138 0.79697 
  -3   6   2  -42.41   66.10   0 0.14211-0.51649 0.61936-0.24477-0.77081 0.82000 
  -3   8   3  108.90   64.81   0 0.14397-0.51891 0.61859-0.11907-0.77108 0.84628 
  -3  12   3   22.06   61.69   0 0.14323-0.51932 0.61889 0.12945-0.77097 0.84517 
  -2   4   3  301.70   60.17   0 0.13571-0.38476 0.62198-0.37331-0.76985 0.84329 
  -2   5   4   52.41   69.92   0 0.13939-0.38784 0.62047-0.31031-0.77040 0.86722 
  -2   9   6  217.10   66.57   0 0.14291-0.39330 0.61903-0.05709-0.77092 0.91757 
  -2  10   6   13.51   65.27   0 0.14611-0.39672 0.61770 0.00729-0.77138 0.91801 
  -2  11   6    8.65   62.97   0 0.14211-0.39198 0.61936 0.06636-0.77081 0.91782 
  -1  10   8   81.05   66.06   0 0.13726-0.26146 0.62134 0.00250-0.77009 0.96527 
  -1  13   7  107.05   66.44   0 0.14551-0.27101 0.61795 0.19082-0.77130 0.94397 
   0  -5 -18   16.07   88.34   0 0.14966-0.14942 0.61622-0.92954-0.77189 0.33480 
   0   4   6  493.01   99.14   0 0.14291-0.14263 0.61903-0.37072-0.77092 0.91695 
   0  10   9   25.54   62.43   0 0.14024-0.14006 0.62013 0.00389-0.77053 0.99017 
   0  13   8   67.08   81.27   0 0.15300-0.15352 0.61482 0.19659-0.77235 0.96885 
   1  -6 -28   88.58   78.33   0 0.14064-0.01430 0.61996-0.99563-0.77059 0.09016 
   1  -6 -27   56.79   76.11   0 0.14415-0.01909 0.61851-0.99299-0.77110 0.11446 
   1  -6 -26  115.40   85.28   0 0.15229-0.02680 0.61512-0.98946-0.77225 0.14009 
   1  -5 -17  293.97   69.93   0 0.13840-0.01371 0.62088-0.93318-0.77026 0.35725 
   1   8   9  365.33  108.30   0 0.14953-0.02448 0.61628-0.11788-0.77187 0.99249 
   1  12   9   21.57   75.43   0 0.14423-0.02059 0.61848 0.12913-0.77111 0.99168 
   2  -6 -29   25.48   68.22   0 0.14771 0.10165 0.61704-0.99244-0.77161 0.06836 
   2  -6 -28   65.02   86.69   0 0.15118 0.09846 0.61559-0.99074-0.77210 0.09268 
   2  -4 -12  725.42   84.43   0 0.13993 0.10881 0.62025-0.87041-0.77048 0.47863 
   2  -3  -8  627.59   67.09   0 0.13651 0.11185 0.62165-0.80951-0.76997 0.57490 
   2  -1  -2   62.92   91.32   0 0.14187 0.10587 0.61946-0.68157-0.77077 0.72279 
   2   6   8  380.29  154.72   0 0.20133 0.04762 0.59353-0.21977-0.77791 0.97395 
   2  10   9  113.39  150.00   0 0.17809 0.07119 0.60401 0.01903-0.77550 0.99730 
   3  -5 -21   33.51   46.24   0 0.13410 0.23954 0.62263-0.93507-0.76960 0.26036 
   3  -5 -20    7.53   65.19   0 0.14291 0.23237 0.61903-0.93012-0.77092 0.28337 
   3  -4 -14  222.31   69.53   0 0.13928 0.23509 0.62052-0.87095-0.77039 0.43024 
   3  -2  -6  415.83   75.42   0 0.14291 0.23007 0.61903-0.74518-0.77092 0.62470 
   3   0  -1   42.24   73.13   0 0.13811 0.23609 0.62100-0.62224-0.77021 0.74531 
   3   1   1  844.40   85.00   0 0.13935 0.23370 0.62049-0.55974-0.77040 0.79406 
   4  -4 -18  -27.18   75.21   0 0.14091 0.35901 0.61985-0.87165-0.77063 0.33292 
   4   0  -3   16.06   66.91   0 0.14276 0.35580 0.61909-0.61956-0.77090 0.69874 
   4   1  -1  276.62   72.23   0 0.13948 0.35801 0.62044-0.55956-0.77042 0.74660 
   4   2   1  126.71   67.37   0 0.14695 0.35193 0.61735-0.49271-0.77150 0.79505 
   4   7   6  230.52   80.46   0 0.14879 0.34896 0.61659-0.17968-0.77177 0.91940 
   5  -3 -18   84.89   69.18   0 0.14097 0.48304 0.61983-0.80929-0.77064 0.33388 
   5  -2 -13   69.47   62.72   0 0.14014 0.48354 0.62016-0.74692-0.77052 0.45572 
   5  -1  -9    6.90   63.30   0 0.14291 0.47905 0.61903-0.68201-0.77092 0.55182 
   5   0  -6  239.12   65.74   0 0.14713 0.47559 0.61728-0.61779-0.77153 0.62543 
   5   1  -4   47.34   65.67   0 0.13996 0.48251 0.62024-0.55856-0.77049 0.67393 
   5   2  -2  107.62   64.79   0 0.14220 0.48059 0.61932-0.49541-0.77082 0.72289 
   5   4   1   17.63   63.04   0 0.14451 0.47877 0.61837-0.36945-0.77116 0.79584 
   5   5   2   59.87   63.46   0 0.14272 0.47946 0.61911-0.30816-0.77089 0.82117 
   5   6   3   70.79   66.12   0 0.14587 0.47731 0.61780-0.24439-0.77135 0.84364 
   5   8   4   57.91   69.10   0 0.14371 0.47785 0.61870-0.12049-0.77104 0.86988 
   6  -1 -15   82.75   66.51   0 0.14243 0.60646 0.61922-0.68382-0.77085 0.40538 
   6   0 -11    9.37   66.73   0 0.14291 0.60398 0.61903-0.61919-0.77092 0.50130 
   6   2  -6   14.24   69.30   0 0.14291 0.60431 0.61903-0.49486-0.77092 0.62388 
   6   3  -4   27.16   64.41   0 0.14930 0.59895 0.61637-0.43046-0.77184 0.67470 
   6   4  -3  -46.31   64.99   0 0.13971 0.60930 0.62034-0.37266-0.77045 0.69942 
  -5   1 -20  -37.65   66.05   0 0.15912-0.78266 0.61157-0.55028-0.77318 0.28769 
  -5   2 -16   61.07   65.06   0 0.15872-0.78314 0.61174-0.48685-0.77312 0.38428 
  -5   3 -13   93.34   69.46   0 0.15655-0.77953 0.61266-0.42528-0.77284 0.45770 
  -5   4 -11   41.86   69.80   0 0.15712-0.78015 0.61242-0.36250-0.77291 0.50805 
  -5   5  -9   71.03   49.12   0 0.15074-0.77497 0.61511-0.30228-0.77205 0.55350 
  -5   6  -8   80.90   63.26   0 0.15396-0.77715 0.61376-0.24098-0.77249 0.58009 
  -5   7  -7  117.98   50.73   0 0.15233-0.77697 0.61444-0.17765-0.77227 0.60297 
  -5   8  -7   68.04   62.54   0 0.16116-0.78730 0.61070-0.11201-0.77344 0.60558 
  -4  -2 -27   -9.84   93.45   0 0.16801-0.66657 0.60775-0.73497-0.77430 0.11833 
  -4  -2 -26   20.48   76.61   0 0.16124-0.66053 0.61066-0.73592-0.77345 0.14319 
  -4  -1 -18   30.83   68.24   0 0.15553-0.65632 0.61309-0.67525-0.77270 0.33319 
  -4   0 -14  138.28   68.94   0 0.16163-0.66037 0.61050-0.61079-0.77350 0.43406 
  -4   2  -8  482.97   53.61   0 0.15154-0.65059 0.61477-0.48993-0.77216 0.57815 
  -4   3  -6  422.27   55.10   0 0.15074-0.64956 0.61511-0.42808-0.77205 0.62652 
  -4   8  -1   19.49   45.11   0 0.15233-0.65168 0.61444-0.11560-0.77227 0.74899 
  -4   9  -1  210.45   62.55   0 0.15893-0.65841 0.61165-0.04911-0.77315 0.75065 
  -4  10  -1   51.59   65.13   0 0.16090-0.66019 0.61081 0.01251-0.77341 0.75081 
  -3  -3 -21  173.49   88.82   0 0.17280-0.54709 0.60567-0.79265-0.77488 0.26511 
  -3  -2 -15  437.19   90.96   0 0.16562-0.53979 0.60878-0.73349-0.77401 0.40991 
  -3  -1 -11  320.65   71.60   0 0.16281-0.53665 0.60999-0.67273-0.77365 0.50663 
  -3   0  -8  496.31   77.45   0 0.16424-0.53849 0.60938-0.60916-0.77383 0.57979 
  -3   9   3   62.99   68.37   0 0.15473-0.52880 0.61343-0.05206-0.77259 0.84679 
  -3  10   3   19.66   65.20   0 0.15872-0.53409 0.61174 0.01296-0.77312 0.84519 
  -3  11   3  110.85   69.99   0 0.15515-0.52877 0.61325 0.07157-0.77265 0.84579 
  -2  -4 -20  491.08  144.84   0 0.20183-0.45104 0.59263-0.84219-0.77793 0.29170 
  -2  -3 -14  152.60  102.46   0 0.17864-0.42828 0.60310-0.79018-0.77556 0.43534 
  -2   0  -4   58.86   94.73   0 0.15772-0.40482 0.61216-0.61376-0.77299 0.67563 
  -2   2   0  155.55   60.90   0 0.15074-0.39943 0.61511-0.49188-0.77205 0.77190 
  -2   7   5  155.87   67.65   0 0.15809-0.40842 0.61200-0.17512-0.77304 0.89514 
  -1  -5 -21  174.86  150.88   0 0.18720-0.31174 0.59929-0.91118-0.77649 0.26575 
  -1   7   7  375.99   69.93   0 0.15379-0.27767 0.61382-0.17741-0.77247 0.94352 
   0  -6 -31   11.30   83.43   0 0.16096-0.16026 0.61078-0.98664-0.77341 0.02064 
   0  -6 -30   33.58   90.39   0 0.16119-0.16042 0.61068-0.98577-0.77344 0.04415 
   0  -6 -29   55.55   92.19   0 0.16959-0.16918 0.60707-0.98273-0.77450 0.06992 
   0  -4 -12  155.40   93.17   0 0.16248-0.16347 0.61013-0.85983-0.77361 0.48101 
   0  -3  -8  267.53  122.12   0 0.16236-0.16341 0.61019-0.79696-0.77359 0.57906 
   0   7   8  525.57   91.27   0 0.16767-0.16759 0.60790-0.17188-0.77426 0.97020 
   1  -6 -25  106.39   80.98   0 0.16266-0.03785 0.61005-0.98501-0.77363 0.16537 
   1  -5 -16  192.40   79.12   0 0.16678-0.04193 0.60828-0.92095-0.77415 0.38479 
   1  -4 -11  334.49   75.69   0 0.16013-0.03682 0.61114-0.86062-0.77331 0.50548 
   1   6   8  566.70  139.36   0 0.17437-0.04978 0.60498-0.23155-0.77507 0.97089 
   1  11   9   24.12   94.54   0 0.17168-0.04721 0.60615 0.07968-0.77475 0.99590 
   2  -6 -27   27.66   68.70   0 0.15632 0.09379 0.61275-0.98858-0.77281 0.11609 
   2  -6 -26  102.76   69.75   0 0.15987 0.09010 0.61125-0.98549-0.77327 0.14181 
   2  -5 -17  448.33   69.25   0 0.15295 0.09602 0.61418-0.92736-0.77235 0.35938 
   3  -5 -19  239.73   63.65   0 0.15872 0.21496 0.61174-0.92493-0.77312 0.31171 
   3  -4 -13  614.57   74.18   0 0.15872 0.21424 0.61174-0.86219-0.77312 0.45717 
   3  -3  -9  539.54   74.33   0 0.15435 0.21853 0.61359-0.80232-0.77254 0.55365 
   3  -1  -3 1110.88   69.92   0 0.15074 0.22260 0.61511-0.67896-0.77205 0.69805 
   3   2   3   14.52   72.41   0 0.16270 0.20828 0.61004-0.48505-0.77364 0.84819 
   4  -5 -24   64.89   73.15   0 0.16048 0.33707 0.61099-0.92184-0.77335 0.19050 
   4  -4 -17   27.37   54.92   0 0.15154 0.34849 0.61477-0.86535-0.77216 0.35876 
   4  -3 -12  103.67   47.50   0 0.14914 0.34850 0.61578-0.80410-0.77182 0.48013 
   4  -2  -8  429.72   64.75   0 0.15553 0.34251 0.61309-0.73944-0.77270 0.57811 
   4  -1  -5  120.45   62.67   0 0.15712 0.34155 0.61242-0.67633-0.77291 0.65125 
   4  10   7   22.81   93.18   0 0.18490 0.31324 0.60032 0.02226-0.77625 0.94957 
   5  -3 -17   64.82   50.83   0 0.15074 0.47345 0.61511-0.80386-0.77205 0.35910 
   5  -3 -16   64.75   67.28   0 0.15978 0.46241 0.61129-0.79871-0.77326 0.38395 
   5  -2 -12  106.47   64.43   0 0.15393 0.46842 0.61377-0.73965-0.77248 0.48207 
   5   3   0  266.53   63.85   0 0.15587 0.46677 0.61295-0.42734-0.77274 0.77353 
   5   7   4   25.73   75.26   0 0.16899 0.45414 0.60733-0.17219-0.77442 0.87390 
   6  -1 -14   38.25   66.59   0 0.15393 0.59529 0.61377-0.67751-0.77248 0.43127 
   6   0 -10  -52.98   64.94   0 0.16031 0.58644 0.61106-0.61205-0.77333 0.52975 
   6   1  -8   72.50   47.91   0 0.14994 0.59842 0.61544-0.55455-0.77194 0.57750 
   6   4  -2   57.43   64.70   0 0.15997 0.58609 0.61121-0.36229-0.77329 0.72424 
   6   5  -1   65.94   67.79   0 0.15872 0.58929 0.61174-0.30081-0.77312 0.74945 
   6   6   0   67.19   67.03   0 0.15989 0.58729 0.61124-0.23721-0.77328 0.77357 
  -5   1 -22   35.86   69.16   0 0.17456-0.80112 0.60453-0.54497-0.77522 0.24317 
  -5   1 -21   46.04   70.04   0 0.17316-0.79570 0.60515-0.54232-0.77506 0.26572 
  -5   2 -17   92.53   68.76   0 0.17414-0.79654 0.60472-0.48181-0.77517 0.36206 
  -5   3 -14   -3.10   64.78   0 0.17218-0.79563 0.60558-0.42013-0.77494 0.43380 
  -5   4 -12  131.28   66.98   0 0.17456-0.79840 0.60453-0.35440-0.77522 0.48459 
  -5   5 -10   23.46   48.49   0 0.16820-0.79134 0.60731-0.29685-0.77446 0.53261 
  -5   6  -9   50.37   61.95   0 0.17297-0.79745 0.60523-0.23043-0.77503 0.55611 
  -5   7  -8   46.16   60.83   0 0.17456-0.79587 0.60453-0.16786-0.77522 0.58050 
  -4  -1 -19  186.64   69.70   0 0.17456-0.67332 0.60453-0.66686-0.77522 0.31520 
  -4   1 -11   28.29   44.71   0 0.16581-0.66412 0.60834-0.54694-0.77417 0.50686 
  -4   2  -9   99.10   69.01   0 0.17673-0.67603 0.60358-0.48012-0.77547 0.55649 
  -4   3  -7   25.69   68.10   0 0.17695-0.67502 0.60348-0.41709-0.77550 0.60643 
  -4   4  -5  319.28   48.67   0 0.16661-0.66560 0.60800-0.35828-0.77427 0.65282 
  -4   5  -4  106.94   63.65   0 0.17375-0.67116 0.60489-0.29347-0.77513 0.67916 
  -4   6  -3  156.67   61.84   0 0.17278-0.67119 0.60531-0.23106-0.77501 0.70303 
  -4   7  -2  350.69   47.58   0 0.16501-0.66423 0.60868-0.17153-0.77407 0.72652 
  -4   8  -2  -17.83   62.47   0 0.17615-0.67528 0.60383-0.10453-0.77540 0.72930 
  -3   3  -2  570.11   58.17   0 0.16661-0.54070 0.60800-0.42130-0.77427 0.72620 
  -3   6   1  224.11   71.00   0 0.17720-0.55150 0.60337-0.22969-0.77552 0.80076 
  -3   7   2   30.71   47.41   0 0.16501-0.53883 0.60868-0.17175-0.77407 0.82378 
  -3   8   2  138.93   64.38   0 0.17858-0.55310 0.60276-0.10355-0.77568 0.82595 
  -3  12   2   -7.69   63.69   0 0.17337-0.54732 0.60506 0.14301-0.77508 0.82483 
  -2  -2 -10  440.30   97.38   0 0.18084-0.43030 0.60176-0.72656-0.77593 0.53263 
  -2   1  -2   90.94   64.83   0 0.16501-0.41354 0.60868-0.54657-0.77407 0.72599 
  -2   3   1  594.28   90.06   0 0.17841-0.42824 0.60284-0.41629-0.77566 0.80035 
  -2   6   4  330.82   77.42   0 0.17608-0.42539 0.60387-0.23047-0.77540 0.87413 
  -2   8   5  297.75   65.52   0 0.17511-0.42531 0.60429-0.10512-0.77528 0.89831 
  -2  11   5   37.30   66.25   0 0.17456-0.42597 0.60453 0.08113-0.77522 0.90113 
  -2  12   5   34.78   65.25   0 0.16979-0.41923 0.60662 0.14141-0.77465 0.89704 
  -1   2   2 2549.98  147.60   0 0.17031-0.29485 0.60639-0.48253-0.77472 0.82299 
  -1   8   7  323.98   65.17   0 0.17618-0.30096 0.60382-0.10508-0.77541 0.94731 
  -1  11   7   77.99   75.16   0 0.18562-0.30960 0.59963 0.08590-0.77645 0.94708 
  -1  12   7   27.42   62.45   0 0.16740-0.29272 0.60765 0.14050-0.77436 0.94610 
   0  -6 -28    8.08   86.94   0 0.17628-0.17606 0.60378-0.97932-0.77542 0.09460 
   0  -6 -27   21.63   85.30   0 0.18355-0.18268 0.60056-0.97525-0.77623 0.11985 
   0  -5 -17  300.49   97.54   0 0.18763-0.18748 0.59873-0.91149-0.77666 0.36282 
   0  12   8   61.67   78.06   0 0.18372-0.18491 0.60048 0.14802-0.77625 0.97189 
   1  -6 -24    3.96   67.51   0 0.17456-0.04960 0.60453-0.97999-0.77522 0.18961 
   1  -3  -7 1808.72  116.83   0 0.17166-0.04791 0.60580-0.79359-0.77488 0.60420 
   1  -2  -4 1398.08  106.80   0 0.16740-0.04352 0.60765-0.73342-0.77436 0.67620 
   1   9   9   53.94   92.84   0 0.18440-0.06019 0.60018-0.03949-0.77632 0.99725 
   1  10   9   16.23   84.97   0 0.18603-0.06138 0.59945 0.02368-0.77649 0.99786 
   2  -6 -25   -1.20   72.98   0 0.16979 0.07830 0.60662-0.98240-0.77465 0.16738 
   2  -6 -24  240.83   72.80   0 0.17728 0.07140 0.60334-0.97828-0.77553 0.19230 
   2  -5 -16   56.58   66.75   0 0.17372 0.07712 0.60490-0.91839-0.77512 0.38575 
   2  -4 -11   79.91   77.64   0 0.17234 0.07713 0.60551-0.85669-0.77496 0.50779 
   2  -3  -7 1235.33   95.53   0 0.17609 0.07212 0.60386-0.79193-0.77540 0.60424 
   2  -2  -4  186.88   85.15   0 0.17456 0.07307 0.60453-0.72982-0.77522 0.67778 
   2   2   4  214.92   87.03   0 0.17502 0.07367 0.60433-0.48146-0.77527 0.87208 
   3  -5 -18  111.82   65.30   0 0.17243 0.20126 0.60546-0.91915-0.77497 0.33678 
   3  -2  -5  450.08   77.37   0 0.17723 0.19609 0.60336-0.72957-0.77553 0.65350 
   4  -5 -23   36.50   68.00   0 0.17169 0.32729 0.60579-0.91974-0.77488 0.21603 
   4  -5 -22  -27.86   69.82   0 0.17655 0.32252 0.60366-0.91538-0.77545 0.24008 
   4  -4 -16   30.69   49.27   0 0.16501 0.33483 0.60868-0.85970-0.77407 0.38443 
   4  -4 -15  284.89   75.86   0 0.17898 0.31916 0.60259-0.85321-0.77573 0.41110 
   4  -3 -11   15.43   47.07   0 0.16820 0.32936 0.60731-0.79489-0.77446 0.50814 
   4   0  -2   63.99   68.87   0 0.17615 0.32197 0.60383-0.60587-0.77540 0.72629 
   4   1   0   -7.46   68.02   0 0.17615 0.32186 0.60383-0.54119-0.77540 0.77579 
   4   3   3   61.75   63.02   0 0.17623 0.32143 0.60380-0.41779-0.77541 0.84898 
   4   4   4  337.02   68.30   0 0.16863 0.32981 0.60712-0.35891-0.77451 0.87250 
   4   5   5  153.72   63.89   0 0.17279 0.32563 0.60531-0.29446-0.77501 0.89795 
   4   9   7   19.02   79.56   0 0.18298 0.31497 0.60081-0.04035-0.77617 0.94832 
   5  -4 -21  127.17   71.87   0 0.17556 0.44806 0.60409-0.85387-0.77534 0.26447 
   5  -3 -15   14.57   65.93   0 0.17456 0.44916 0.60453-0.79259-0.77522 0.41145 
   5  -2 -11   22.68   63.09   0 0.17138 0.45136 0.60592-0.73374-0.77485 0.50683 
   5  -1  -8  113.48   44.24   0 0.16501 0.45627 0.60868-0.67405-0.77407 0.57994 
   5   0  -5  147.04   65.93   0 0.17363 0.45017 0.60494-0.60637-0.77511 0.65454 
   5   1  -3  -19.40   46.80   0 0.16740 0.45641 0.60765-0.54599-0.77436 0.70170 
   5   2  -1  106.86   64.10   0 0.17418 0.44998 0.60470-0.48031-0.77517 0.75212 
   6  -1 -13  -19.15   45.49   0 0.16661 0.58111 0.60800-0.67189-0.77427 0.45870 
   6   0  -9   67.27   69.56   0 0.17658 0.56917 0.60365-0.60456-0.77545 0.55665 
   6   1  -7   24.77   63.48   0 0.17163 0.57746 0.60582-0.54597-0.77487 0.60643 
   6   2  -5   46.93   46.85   0 0.16740 0.58057 0.60765-0.48436-0.77436 0.65396 
   6   3  -3  102.52   68.31   0 0.17437 0.57398 0.60462-0.41781-0.77520 0.70382 
  -5   1 -23  -29.90   72.04   0 0.19081-0.81458 0.59723-0.53541-0.77697 0.21861 
  -5   2 -18   71.32   68.76   0 0.18777-0.81073 0.59860-0.47383-0.77666 0.34053 
  -5   3 -15   19.88   64.54   0 0.18724-0.81039 0.59884-0.41255-0.77660 0.41334 
  -5   4 -13  110.52   68.58   0 0.19041-0.81392 0.59741-0.34860-0.77693 0.46255 
  -5   5 -11   91.84   65.39   0 0.18943-0.81102 0.59785-0.28677-0.77683 0.50806 
  -5   6 -10   51.13   63.37   0 0.19041-0.81373 0.59741-0.22337-0.77693 0.53511 
  -5   7  -9   15.12   69.69   0 0.18882-0.81230 0.59813-0.16214-0.77677 0.55906 
  -5   8  -8   28.93   44.78   0 0.18089-0.80452 0.60167-0.10488-0.77592 0.58371 
  -4  -1 -20   77.70   69.45   0 0.19217-0.69042 0.59661-0.65969-0.77711 0.29255 
  -4   0 -15   58.01   64.79   0 0.18658-0.68475 0.59913-0.59882-0.77653 0.41196 
  -4   1 -12  -55.57   62.42   0 0.19041-0.68913 0.59741-0.53517-0.77693 0.48565 
  -4   4  -6  124.64   63.95   0 0.19126-0.69036 0.59703-0.34840-0.77702 0.63218 
  -4   7  -3   95.57   60.02   0 0.19041-0.69075 0.59741-0.16092-0.77693 0.70394 
  -4   9  -2  106.34   44.61   0 0.18407-0.68247 0.60026-0.03758-0.77626 0.72946 
  -4  10  -2   43.35   46.03   0 0.18407-0.68309 0.60026 0.02293-0.77626 0.72974 
  -3  -3 -22  216.50   82.00   0 0.19878-0.57241 0.59360-0.78134-0.77775 0.24373 
  -3  -2 -16  138.76   83.62   0 0.20111-0.57507 0.59253-0.71798-0.77797 0.38839 
  -3   1  -6  223.17   54.77   0 0.18168-0.55561 0.60132-0.53925-0.77601 0.63035 
  -3   2  -4  820.01   63.54   0 0.18089-0.55523 0.60167-0.47729-0.77592 0.67891 
  -3   4  -1  138.39   47.95   0 0.18089-0.55464 0.60167-0.35208-0.77592 0.75227 
  -3   5   0  227.23   48.11   0 0.18248-0.55632 0.60097-0.29012-0.77609 0.77727 
  -3   9   2  100.10   66.39   0 0.18762-0.56223 0.59867-0.03673-0.77664 0.82575 
  -3  10   2   53.38   64.45   0 0.18812-0.56219 0.59844 0.02461-0.77669 0.82646 
  -3  11   2   78.89   50.80   0 0.18168-0.55596 0.60132 0.08601-0.77601 0.82681 
  -2  -1  -7   15.68   81.66   0 0.18962-0.43668 0.59777-0.66124-0.77685 0.60716 
  -2   4   2 1440.52   90.91   0 0.19041-0.44073 0.59741-0.34819-0.77693 0.82586 
  -2   5   3 1106.92   83.66   0 0.18971-0.43967 0.59773-0.28572-0.77686 0.85024 
  -2   9   5   72.32   62.32   0 0.18486-0.43511 0.59990-0.03731-0.77635 0.89926 
  -2  10   5  300.12   64.82   0 0.18565-0.43530 0.59955 0.02493-0.77643 0.89982 
  -1  -1  -4 1762.16  172.51   0 0.19041-0.31599 0.59741-0.66022-0.77693 0.67884 
  -1   6   6   92.75   67.80   0 0.18431-0.30854 0.60015-0.22706-0.77629 0.92278 
  -1   9   7  195.54   64.58   0 0.18917-0.31503 0.59797-0.03606-0.77680 0.94812 
  -1  10   7   78.42   67.83   0 0.18962-0.31365 0.59777 0.02529-0.77685 0.94914 
  -1  13   6   38.49   63.36   0 0.19041-0.31613 0.59741 0.21291-0.77693 0.92509 
   0  -6 -26   29.01   86.34   0 0.19444-0.19423 0.59558-0.96949-0.77733 0.14490 
   1  -6 -23  177.48   69.67   0 0.18977-0.06447 0.59770-0.97298-0.77686 0.21839 
   1  -5 -15  131.60   77.88   0 0.19810-0.07360 0.59391-0.90625-0.77769 0.41333 
   1  13   8   15.93   76.08   0 0.20129-0.07660 0.59245 0.21811-0.77799 0.97355 
   2  -6 -23   34.10   67.22   0 0.18918 0.06051 0.59796-0.97369-0.77680 0.21718 
   2  -5 -15  572.65   75.36   0 0.19382 0.05593 0.59586-0.90842-0.77727 0.41177 
   3  -6 -27   99.41   75.36   0 0.18872 0.18449 0.59817-0.97528-0.77676 0.12071 
   3  -6 -26   53.68   71.17   0 0.19172 0.18190 0.59682-0.97240-0.77706 0.14487 
   3  -5 -17  435.24   67.76   0 0.18743 0.18622 0.59875-0.91197-0.77662 0.36353 
   3  -4 -12  247.55   52.11   0 0.18089 0.19236 0.60167-0.85253-0.77592 0.48397 
   3  -3  -8  296.12   52.06   0 0.18248 0.19090 0.60097-0.78950-0.77609 0.58137 
   3  -1  -2 1960.55   90.49   0 0.19311 0.18087 0.59619-0.65976-0.77720 0.72771 
   3   0   0   44.62   75.80   0 0.18832 0.18369 0.59835-0.59955-0.77672 0.77745 
   3   7   8  109.14   96.30   0 0.20992 0.16285 0.58844-0.15151-0.77874 0.97460 
   4  -5 -21  -37.46   67.92   0 0.18922 0.30999 0.59795-0.91225-0.77681 0.26656 
   4  -4 -14    3.36   69.05   0 0.19041 0.30628 0.59741-0.84561-0.77693 0.43559 
   4  -3 -10  232.44   64.55   0 0.19041 0.30720 0.59741-0.78579-0.77693 0.53518 
   4  -2  -7   91.84   45.10   0 0.18010 0.31780 0.60202-0.72750-0.77583 0.60653 
   4  -1  -4  145.33   72.78   0 0.18591 0.31251 0.59944-0.66310-0.77646 0.67873 
   4   2   2  195.87   69.21   0 0.19308 0.30550 0.59620-0.47139-0.77720 0.82628 
   4   6   6    7.62   62.97   0 0.18962 0.30854 0.59777-0.22466-0.77685 0.92387 
   4   8   7   22.54   77.19   0 0.20086 0.29723 0.59264-0.09386-0.77795 0.95008 
   5  -4 -20   81.00   72.13   0 0.18789 0.43526 0.59855-0.85151-0.77667 0.29165 
   5  -4 -19  117.64   69.72   0 0.19238 0.42976 0.59652-0.84618-0.77713 0.31428 
   5  -3 -14   -4.51   65.67   0 0.18962 0.43396 0.59777-0.78708-0.77685 0.43724 
   5  -2 -10  181.76   62.61   0 0.18912 0.43288 0.59799-0.72500-0.77680 0.53451 
   5  -1  -7  343.21   65.30   0 0.18614 0.43712 0.59933-0.66345-0.77649 0.60609 
   5   3   1   70.17   63.27   0 0.19073 0.43243 0.59727-0.41047-0.77696 0.80208 
   5   4   2   99.51   65.28   0 0.18327 0.43885 0.60061-0.35271-0.77618 0.82583 
   5   5   3   26.34   63.66   0 0.18407 0.43926 0.60026-0.28913-0.77626 0.85010 
   5   6   4   44.90   65.27   0 0.19516 0.42753 0.59526-0.22206-0.77740 0.87598 
   5   8   5   71.12   79.33   0 0.19883 0.42301 0.59358-0.09659-0.77776 0.90093 
   6  -2 -15   84.93   66.05   0 0.19192 0.55489 0.59673-0.72200-0.77708 0.41266 
   6  -1 -12   38.69   47.97   0 0.18089 0.56812 0.60167-0.66533-0.77592 0.48362 
   6   1  -6  117.21   60.48   0 0.18977 0.55733 0.59770-0.53706-0.77686 0.63248 
   6   2  -4    6.31   68.08   0 0.18962 0.55899 0.59777-0.47275-0.77685 0.68055 
   6   4  -1  -10.08   65.65   0 0.19081 0.55709 0.59723-0.34871-0.77697 0.75325 
   6   5   0  -31.63   61.25   0 0.19001 0.55734 0.59759-0.28715-0.77689 0.77871 
   6   6   1   23.70   66.91   0 0.19173 0.55457 0.59681-0.22334-0.77706 0.80140 
  -5   2 -20   86.43   67.36   0 0.21023-0.83427 0.58800-0.46357-0.77884 0.29453 
  -5   2 -19   88.29   48.16   0 0.19983-0.82305 0.59283-0.46894-0.77793 0.31658 
  -5   3 -16    7.97   68.97   0 0.20220-0.82571 0.59173-0.40610-0.77814 0.38836 
  -5   4 -14  -33.97   70.77   0 0.20615-0.82974 0.58990-0.34052-0.77849 0.43960 
  -5   5 -12   -2.88   65.38   0 0.20378-0.82592 0.59100-0.27972-0.77829 0.48728 
  -5   6 -11    7.92   64.57   0 0.20615-0.82993 0.58990-0.21687-0.77849 0.51214 
  -5   7 -10   88.63   62.33   0 0.20501-0.82918 0.59043-0.15381-0.77839 0.53591 
  -5   8  -9   34.67   45.55   0 0.19825-0.82167 0.59355-0.09631-0.77778 0.56060 
  -4  -1 -21  183.71   71.16   0 0.20805-0.70660 0.58902-0.65223-0.77866 0.26943 
  -4   0 -16  117.33   68.30   0 0.20578-0.70546 0.59008-0.58961-0.77846 0.38938 
  -4   2 -10  103.70   64.02   0 0.20315-0.70125 0.59130-0.46660-0.77823 0.53614 
  -4   3  -8  304.19   68.87   0 0.20299-0.70311 0.59137-0.40359-0.77821 0.58293 
  -4   5  -5  166.54   50.29   0 0.19825-0.69790 0.59355-0.28150-0.77778 0.65669 
  -4   6  -4  239.77   48.14   0 0.19825-0.69764 0.59355-0.21924-0.77778 0.68052 
  -4   8  -3  118.33   61.87   0 0.20293-0.70236 0.59139-0.09164-0.77821 0.70492 
  -4   9  -3  -23.69   62.31   0 0.20615-0.70675 0.58990-0.02818-0.77849 0.70620 
  -4  10  -3  -12.86   61.59   0 0.20615-0.70584 0.58990 0.03312-0.77849 0.70717 
  -3  -3 -23   -1.86   83.72   0 0.21640-0.59109 0.58510-0.77411-0.77934 0.22085 
  -3  -1 -12  301.15   71.58   0 0.20182-0.57614 0.59191-0.65467-0.77811 0.48575 
  -3   0  -9  107.16   73.98   0 0.20318-0.57809 0.59128-0.59220-0.77823 0.55817 
  -3   3  -3  537.05   73.88   0 0.20615-0.58118 0.58990-0.40279-0.77849 0.70491 
  -3   7   1  103.83   46.19   0 0.19904-0.57361 0.59319-0.15613-0.77785 0.80301 
  -3   8   1  179.43   66.36   0 0.21064-0.58548 0.58781-0.08930-0.77887 0.80491 
  -3  11   1   25.27   64.29   0 0.21009-0.58477 0.58806 0.09819-0.77883 0.80517 
  -3  12   1  -37.52   47.74   0 0.19904-0.57395 0.59319 0.15535-0.77785 0.80420 
  -2   7   4  269.36   68.96   0 0.20407-0.45469 0.59087-0.15373-0.77831 0.87632 
  -2  12   4    8.52   62.41   0 0.20615-0.45642 0.58990 0.15806-0.77849 0.87585 
  -1   3   3   87.64  105.67   0 0.20546-0.32945 0.59022-0.40363-0.77843 0.85181 
  -1   5   5  292.54   73.91   0 0.20555-0.33053 0.59018-0.27877-0.77844 0.90041 
  -1  12   6  124.53   79.64   0 0.21209-0.33836 0.58713 0.16124-0.77899 0.92741 
   0  -6 -25  127.29   93.41   0 0.21665-0.21589 0.58497-0.96033-0.77936 0.17168 
   0   8   8  176.34   69.77   0 0.20420-0.20468 0.59081-0.09163-0.77832 0.97405 
   0   9   8   43.40   77.15   0 0.21945-0.22060 0.58364-0.02323-0.77957 0.97483 
   0  10   8  248.47   82.89   0 0.21477-0.21539 0.58586 0.03853-0.77921 0.97572 
   0  11   8   19.49   62.77   0 0.20299-0.20364 0.59137 0.09378-0.77821 0.97469 
   0  13   7   31.87   82.01   0 0.21448-0.21500 0.58600 0.22386-0.77919 0.95120 
   1  -6 -22  156.23   70.37   0 0.20615-0.08048 0.58990-0.96540-0.77849 0.24452 
   1  -4 -10 1592.25   97.41   0 0.20787-0.08332 0.58910-0.83948-0.77864 0.53410 
   2  -6 -22   27.13   66.13   0 0.20243 0.04757 0.59163-0.96783-0.77816 0.24437 
   2  -6 -21    5.01   83.47   0 0.21403 0.03425 0.58621-0.96216-0.77915 0.26754 
   2  -4 -10 1330.32   89.81   0 0.20258 0.04663 0.59156-0.84228-0.77818 0.53455 
   2  -1  -1  367.89   95.75   0 0.20615 0.04181 0.58990-0.65370-0.77849 0.75366 
   2   0   1 2016.15  118.37   0 0.20220 0.04709 0.59173-0.59319-0.77814 0.80193 
   3  -6 -25  -24.79   66.87   0 0.20259 0.17257 0.59155-0.96986-0.77818 0.17055 
   3  -6 -24  -22.45   66.76   0 0.20615 0.16771 0.58990-0.96601-0.77849 0.19502 
   3  -5 -16  -20.21   64.77   0 0.20496 0.16928 0.59045-0.90439-0.77839 0.38959 
   3  -4 -11   77.22   69.71   0 0.20464 0.16964 0.59060-0.84128-0.77836 0.51122 
   3   1   2 2059.98   83.00   0 0.19746 0.17679 0.59391-0.53254-0.77770 0.82639 
   3   3   5  199.04   82.21   0 0.21264 0.16109 0.58687-0.39996-0.77904 0.90125 
   3   4   6  296.28   68.69   0 0.20928 0.16426 0.58844-0.33924-0.77876 0.92541 
   4  -5 -20   95.71   48.88   0 0.19746 0.29929 0.59391-0.90790-0.77770 0.29225 
   4  -5 -19  -25.91   65.25   0 0.20733 0.29084 0.58935-0.90243-0.77860 0.31647 
   4  -3  -9  145.82   61.62   0 0.20874 0.28922 0.58870-0.77578-0.77872 0.55921 
   4  -2  -6   89.28   59.05   0 0.20615 0.29245 0.58990-0.71535-0.77849 0.63312 
   4   0  -1  100.28   69.34   0 0.20985 0.28756 0.58818-0.58921-0.77881 0.75380 
   5  -4 -18   83.96   65.41   0 0.20538 0.41680 0.59026-0.84186-0.77843 0.34203 
   5  -3 -13   66.08   64.08   0 0.20498 0.41769 0.59045-0.78061-0.77839 0.46387 
   5  -2  -9   86.51   65.49   0 0.20773 0.41406 0.58917-0.71543-0.77863 0.56164 
   5  -1  -6  170.63   62.05   0 0.20906 0.41424 0.58855-0.65274-0.77874 0.63322 
   5   0  -4   19.58   46.31   0 0.19825 0.42469 0.59355-0.59506-0.77778 0.68133 
   5   1  -2  183.18   47.68   0 0.19666 0.42714 0.59428-0.53278-0.77763 0.72967 
   5   2   0  107.29   65.31   0 0.20569 0.41639 0.59012-0.46586-0.77845 0.78001 
   6  -2 -14   22.07   63.72   0 0.20615 0.54110 0.58990-0.71705-0.77849 0.43884 
   6  -1 -11   35.24   48.94   0 0.19666 0.54965 0.59428-0.65929-0.77763 0.51246 
   6   0  -8  -55.32   44.81   0 0.19666 0.55164 0.59428-0.59538-0.77763 0.58354 
   6   1  -5  -38.89   63.60   0 0.20851 0.53787 0.58880-0.52677-0.77870 0.65760 
   6   3  -2   39.96   65.69   0 0.20363 0.54544 0.59107-0.40674-0.77827 0.73245 
  -5   2 -21  -71.96   70.15   0 0.22177-0.84547 0.58233-0.45793-0.77970 0.26958 
  -5   3 -18   80.27   67.62   0 0.22381-0.84977 0.58135-0.39627-0.77985 0.34346 
  -5   3 -17   40.56   48.28   0 0.21469-0.83827 0.58569-0.39941-0.77917 0.36710 
  -5   4 -15   86.10   67.21   0 0.22137-0.84585 0.58252-0.33267-0.77967 0.41351 
  -5   5 -13   95.04   67.20   0 0.21869-0.84126 0.58380-0.27183-0.77948 0.46437 
  -5   6 -12   59.44   66.66   0 0.22177-0.84611 0.58233-0.20839-0.77970 0.48804 
  -5   7 -11   12.57   64.89   0 0.22098-0.84446 0.58270-0.14682-0.77965 0.51296 
  -5   8 -10   81.17   46.63   0 0.21390-0.83710 0.58607-0.08668-0.77911 0.53837 
  -4  -1 -22   29.91   65.66   0 0.22255-0.71987 0.58195-0.64638-0.77976 0.24665 
  -4   0 -17   45.38   65.64   0 0.22353-0.72383 0.58148-0.58118-0.77983 0.36704 
  -4   1 -13  570.58   57.31   0 0.21311-0.71204 0.58644-0.52430-0.77905 0.46295 
  -4   2 -11  223.12   69.27   0 0.22515-0.72473 0.58071-0.45677-0.77994 0.51226 
  -4   3  -9   89.67   68.14   0 0.22527-0.72579 0.58065-0.39346-0.77995 0.56110 
  -4   4  -7  523.29   67.73   0 0.21711-0.71641 0.58455-0.33505-0.77936 0.60917 
  -4   5  -6  279.46   66.86   0 0.22275-0.72239 0.58186-0.26959-0.77977 0.63432 
  -4   6  -5   21.65   63.25   0 0.22177-0.71967 0.58233-0.20946-0.77970 0.65984 
  -4   7  -4   69.42   44.25   0 0.21390-0.71340 0.58607-0.14906-0.77911 0.68291 
  -4   8  -4  103.78   63.19   0 0.22363-0.72327 0.58144-0.08294-0.77983 0.68407 
  -3  -2 -17  187.28   86.55   0 0.23321-0.60717 0.57680-0.70247-0.78046 0.36625 
  -3   1  -7  456.39   76.05   0 0.22114-0.59544 0.58263-0.52043-0.77966 0.60867 
  -3   2  -5  439.47   73.37   0 0.22027-0.59531 0.58304-0.45763-0.77959 0.65741 
  -3   4  -2  106.89   65.08   0 0.21744-0.59035 0.58439-0.33556-0.77938 0.73170 
  -3   5  -1  239.08   68.51   0 0.21917-0.59429 0.58357-0.27127-0.77951 0.75502 
  -3   6   0  135.23   46.23   0 0.21232-0.58675 0.58681-0.21203-0.77899 0.77970 
  -3   9   1   14.79   71.03   0 0.21705-0.59184 0.58458-0.02240-0.77935 0.80475 
  -3  10   1  136.26   66.82   0 0.21925-0.59379 0.58353 0.03983-0.77952 0.80291 
  -3  12   0   85.35   67.04   0 0.22296-0.59959 0.58176 0.16487-0.77979 0.78296 
  -2   0  -5 2399.38  123.62   0 0.22444-0.47477 0.58105-0.58134-0.77989 0.65756 
  -2   2  -1 1474.46   85.71   0 0.21232-0.46220 0.58681-0.46242-0.77899 0.75405 
  -2   6   3   22.45   67.54   0 0.22570-0.47357 0.58044-0.20785-0.77998 0.85432 
  -2   8   4   -0.59   61.18   0 0.22059-0.47099 0.58289-0.08486-0.77962 0.87700 
  -2   9   4  409.94   68.14   0 0.22446-0.47553 0.58104-0.01893-0.77989 0.87870 
  -2  10   4    7.71   61.89   0 0.22491-0.47560 0.58082 0.04296-0.77992 0.87806 
  -2  11   4   81.44   64.67   0 0.21705-0.46805 0.58458 0.10277-0.77935 0.87741 
  -1   1   0   37.16   87.49   0 0.21390-0.33555 0.58607-0.52516-0.77911 0.77954 
  -1   4   4  852.72   75.33   0 0.21390-0.33921 0.58607-0.33689-0.77911 0.87654 
  -1   7   6   48.54   64.62   0 0.21987-0.34511 0.58323-0.14759-0.77957 0.92581 
   0  -6 -24  -12.12   90.51   0 0.23765-0.23783 0.57462-0.94998-0.78072 0.19717 
   0   6   7  972.80  100.11   0 0.22444-0.22501 0.58105-0.20665-0.77989 0.95113 
   1  -6 -21   39.00   67.95   0 0.22288-0.09831 0.58180-0.95689-0.77978 0.26960 
   1  -1  -1  517.69  129.14   0 0.22033-0.09700 0.58302-0.64675-0.77960 0.75423 
   1   0   1 1087.90  164.45   0 0.21629-0.09209 0.58494-0.58637-0.77930 0.80273 
   2  -6 -20  372.26   75.39   0 0.22801 0.02223 0.57933-0.95473-0.78013 0.29386 
   2  -5 -14   29.72   69.99   0 0.21862 0.03099 0.58383-0.89569-0.77947 0.44099 
   2  -3  -6  182.95   83.71   0 0.22039 0.02823 0.58299-0.77166-0.77960 0.63313 
   2   1   3   31.71   92.50   0 0.22648 0.02092 0.58007-0.52015-0.78003 0.85227 
   3  -6 -23   33.90   48.98   0 0.21390 0.16021 0.58607-0.96155-0.77911 0.22151 
   3  -6 -22   65.90   70.31   0 0.22334 0.15238 0.58158-0.95703-0.77981 0.24501 
   3  -5 -15  132.24   65.91   0 0.22114 0.15255 0.58263-0.89555-0.77966 0.41602 
   3  -3  -7  257.81   53.80   0 0.21232 0.16147 0.58681-0.77505-0.77899 0.60914 
   3  -2  -4  793.88   62.93   0 0.21390 0.16006 0.58607-0.71239-0.77911 0.68162 
   3   5   7    6.46   82.83   0 0.22481 0.14852 0.58087-0.26917-0.77992 0.95104 
   4  -5 -18    2.77   68.77   0 0.22098 0.27737 0.58270-0.89728-0.77965 0.34234 
   4  -4 -13  116.23   50.13   0 0.21232 0.28637 0.58681-0.83769-0.77899 0.46379 
   4  -1  -3  101.84   70.36   0 0.21883 0.27940 0.58373-0.64769-0.77949 0.70769 
   4   1   1  149.68   70.11   0 0.21862 0.27957 0.58383-0.52337-0.77947 0.80406 
   4   3   4   84.56   62.50   0 0.22675 0.27037 0.57993-0.39346-0.78005 0.87809 
   4   4   5  283.28   67.88   0 0.22563 0.27283 0.58048-0.33141-0.77997 0.90274 
   4   7   7   39.63   76.30   0 0.22870 0.26905 0.57899-0.14266-0.78018 0.95253 
   5  -4 -17   45.83   66.52   0 0.22014 0.40406 0.58311-0.83731-0.77958 0.36792 
   5  -3 -12   80.10   63.86   0 0.21862 0.40432 0.58383-0.77255-0.77947 0.48892 
   5   0  -3  315.40   69.97   0 0.22394 0.39923 0.58129-0.58182-0.77986 0.70797 
   5   1  -1  121.51   63.38   0 0.22469 0.39748 0.58093-0.51921-0.77991 0.75606 
   5   3   2  139.67   65.78   0 0.22602 0.39738 0.58029-0.39245-0.78000 0.82922 
   5   4   3   43.48   64.39   0 0.22177 0.40009 0.58233-0.33358-0.77970 0.85346 
   5   5   4   26.29   63.44   0 0.22299 0.39765 0.58175-0.26987-0.77979 0.87693 
   5   7   5   30.80   64.81   0 0.22104 0.40125 0.58268-0.14796-0.77965 0.90419 
   6  -2 -13  -76.70   63.49   0 0.21862 0.52965 0.58383-0.71013-0.77947 0.46389 
   6  -1 -10   70.13   48.39   0 0.21232 0.53493 0.58681-0.65072-0.77899 0.53882 
   6   0  -7  -54.44   43.60   0 0.21547 0.53160 0.58532-0.58730-0.77923 0.61019 
   6   2  -3  -10.99   48.42   0 0.21390 0.53365 0.58607-0.46286-0.77911 0.70778 
   6   3  -1   47.38   60.47   0 0.22177 0.52508 0.58233-0.39618-0.77970 0.75326 
   6   4   0   14.83   66.89   0 0.22020 0.52556 0.58308-0.33643-0.77959 0.78155 
   6   5   1   35.19   62.98   0 0.22098 0.52617 0.58270-0.27360-0.77965 0.80542 
   6   6   2   61.63   79.66   0 0.22965 0.51734 0.57853-0.20666-0.78024 0.83081 
  -5   2 -22   55.07   70.95   0 0.23741-0.85791 0.57467-0.44806-0.78074 0.24514 
  -5   3 -19   36.30   67.24   0 0.23742-0.86183 0.57466-0.38847-0.78074 0.32105 
  -5   4 -16    6.30   74.15   0 0.23741-0.85947 0.57467-0.32492-0.78074 0.39046 
  -5   5 -14   23.09   45.81   0 0.23114-0.85491 0.57774-0.26738-0.78037 0.44098 
  -5   6 -13   27.94   65.69   0 0.23741-0.86106 0.57467-0.20031-0.78074 0.46430 
  -5   7 -12   21.68   65.93   0 0.23506-0.85955 0.57582-0.13887-0.78061 0.48919 
  -5   8 -11   91.45   48.02   0 0.22800-0.85227 0.57926-0.07909-0.78017 0.51488 
  -4  -1 -24  -35.43   79.62   0 0.24574-0.74565 0.57054-0.63366-0.78117 0.19779 
  -4  -1 -23   69.52   71.38   0 0.23564-0.73474 0.57554-0.63852-0.78064 0.22125 
  -4   0 -18  175.18   68.63   0 0.24288-0.74217 0.57196-0.57226-0.78103 0.34310 
  -4   1 -14  122.31   66.80   0 0.23507-0.73422 0.57581-0.51348-0.78061 0.43938 
  -4   4  -8  109.62   64.27   0 0.23945-0.74022 0.57366-0.32436-0.78085 0.58568 
  -4   7  -5  160.22   63.79   0 0.23741-0.73738 0.57467-0.13674-0.78074 0.65930 
  -4   9  -4   -0.12   46.53   0 0.22800-0.72806 0.57926-0.01905-0.78017 0.68370 
  -4  10  -4   74.88   46.48   0 0.22800-0.72694 0.57926 0.04450-0.78017 0.68404 
  -3  -3 -24   49.54   85.32   0 0.24209-0.61663 0.57236-0.75973-0.78099 0.19796 
  -3  -1 -13  106.02   65.44   0 0.23741-0.61138 0.57467-0.63729-0.78074 0.46432 
  -3   0 -10  142.03   75.16   0 0.24054-0.61516 0.57313-0.57314-0.78091 0.53713 
  -3   3  -4  539.83   74.33   0 0.24131-0.61632 0.57274-0.38583-0.78095 0.68344 
  -3   7   0   50.64   44.37   0 0.23114-0.60482 0.57774-0.14181-0.78037 0.78180 
  -3   8   0  166.34   62.88   0 0.24065-0.61614 0.57307-0.07438-0.78092 0.78255 
  -3  11   0  104.89   70.21   0 0.23741-0.61235 0.57467 0.11113-0.78074 0.78201 
  -2  -4 -21   57.46  113.76   0 0.27012-0.51959 0.55812-0.80808-0.78205 0.27095 
  -2  -3 -15  358.93  111.36   0 0.25640-0.50632 0.56517-0.75229-0.78163 0.41646 
  -2   1  -3   19.68   59.58   0 0.22957-0.47674 0.57850-0.51712-0.78027 0.70770 
  -2   3   0  408.71   89.07   0 0.23622-0.48656 0.57525-0.38854-0.78067 0.77991 
  -2   5   2  375.83   75.31   0 0.23902-0.48904 0.57388-0.26200-0.78083 0.82994 
  -2  12   3   72.11   63.89   0 0.23741-0.48837 0.57467 0.17414-0.78074 0.85481 
  -1  -2  -7   66.96  160.90   0 0.26350-0.38815 0.56154-0.68601-0.78187 0.61178 
  -1   0  -2 1688.44  178.24   0 0.23194-0.35762 0.57734-0.57742-0.78042 0.73102 
  -1   8   6  248.46   66.63   0 0.23767-0.36426 0.57454-0.07502-0.78076 0.92727 
  -1   9   6  274.80   67.70   0 0.24329-0.36973 0.57176-0.00939-0.78105 0.92831 
  -1  10   6  273.07   70.49   0 0.24011-0.36619 0.57334 0.05106-0.78089 0.92859 
  -1  11   6   71.49   64.25   0 0.23114-0.35725 0.57774 0.10984-0.78037 0.92721 
  -1  13   5   33.35   64.58   0 0.23546-0.36145 0.57563 0.23584-0.78063 0.90221 
   0  -5 -16  681.47  100.64   0 0.23858-0.23784 0.57409-0.88719-0.78081 0.39128 
   0  -4 -11  569.22  110.40   0 0.24894-0.24871 0.56894-0.81940-0.78132 0.51282 
   0  12   7  106.07   83.95   0 0.24631-0.24820 0.57025 0.17749-0.78120 0.95240 
   1  -6 -20    2.32   78.36   0 0.24496-0.12023 0.57093-0.94664-0.78114 0.29532 
   1  -5 -14  574.05   76.34   0 0.23223-0.10678 0.57720-0.89017-0.78044 0.43978 
   1  -3  -6  889.89  108.43   0 0.23741-0.11313 0.57467-0.76293-0.78074 0.63386 
   1  12   8   22.07   81.97   0 0.24360-0.12041 0.57161 0.17559-0.78107 0.97736 
   2  -6 -19  225.79   74.06   0 0.24367 0.00675 0.57157-0.94698-0.78107 0.31864 
   2  -4  -9  461.44   77.10   0 0.23675 0.01268 0.57499-0.82567-0.78070 0.56178 
   2  -2  -3  556.23   67.17   0 0.22800 0.02084 0.57926-0.70553-0.78017 0.70649 
   3  -6 -21  124.57   67.30   0 0.23464 0.13951 0.57603-0.95216-0.78058 0.27059 
   3  -5 -14  512.37   71.12   0 0.23865 0.13558 0.57406-0.88683-0.78081 0.44016 
   3  -4 -10  206.35   51.05   0 0.22878 0.14511 0.57888-0.82960-0.78022 0.53765 
   3  -1  -1  651.89   84.10   0 0.23775 0.13621 0.57450-0.63866-0.78076 0.75608 
   3   0   1    8.50   74.33   0 0.23819 0.13241 0.57428-0.57499-0.78078 0.80625 
   3   2   4  906.71   83.69   0 0.23062 0.14326 0.57799-0.45437-0.78034 0.87840 
   4  -5 -17   -0.16   70.26   0 0.23271 0.26575 0.57697-0.89058-0.78047 0.36857 
   4  -4 -12   11.32   47.15   0 0.23035 0.26811 0.57812-0.82930-0.78032 0.48950 
   4  -3  -8  438.09   63.89   0 0.23468 0.26396 0.57601-0.76451-0.78058 0.58724 
   4  -2  -5  113.41   65.10   0 0.23528 0.26397 0.57571-0.70160-0.78062 0.66106 
   4   2   3  127.93   67.94   0 0.23976 0.25764 0.57351-0.45145-0.78087 0.85384 
   4   5   6  206.02   66.21   0 0.23660 0.26155 0.57507-0.26338-0.78070 0.92851 
   5  -4 -16  -12.47   47.05   0 0.22800 0.39552 0.57926-0.83058-0.78017 0.39235 
   5  -4 -15   53.91   64.74   0 0.24054 0.38372 0.57313-0.82430-0.78091 0.41641 
   5  -3 -11  144.86   62.79   0 0.23606 0.38759 0.57533-0.76370-0.78066 0.51617 
   5  -2  -8  124.34   46.37   0 0.22721 0.39576 0.57964-0.70576-0.78012 0.58746 
   5  -1  -5   53.78   63.19   0 0.23564 0.38711 0.57554-0.64107-0.78064 0.66251 
   5   2   1  103.01   62.68   0 0.23931 0.38358 0.57373-0.44945-0.78085 0.80674 
   5   6   5    5.20   73.05   0 0.25302 0.37038 0.56688-0.19456-0.78150 0.90864 
   6  -2 -12  -17.73   65.53   0 0.23506 0.51327 0.57582-0.70393-0.78061 0.49163 
   6  -1  -9   25.45   45.35   0 0.22800 0.51900 0.57926-0.64346-0.78017 0.56321 
   6   0  -6   81.23   63.84   0 0.23656 0.51030 0.57509-0.57763-0.78069 0.63755 
   6   1  -4   49.01   69.05   0 0.23271 0.51410 0.57697-0.51481-0.78047 0.68649 
   6   2  -2    7.03   66.45   0 0.23819 0.50907 0.57428-0.45152-0.78078 0.73323 
  -5   3 -20  -10.82   68.34   0 0.25149-0.87464 0.56757-0.38076-0.78135 0.29461 
  -5   4 -18  122.26   65.91   0 0.25563-0.88190 0.56548-0.31678-0.78151 0.34462 
  -5   4 -17   15.72   46.54   0 0.24681-0.87081 0.56992-0.32009-0.78114 0.36874 
  -5   5 -16   78.51   68.75   0 0.25571-0.88121 0.56544-0.25551-0.78152 0.39394 
  -5   5 -15   36.78   42.73   0 0.24525-0.86940 0.57070-0.25850-0.78106 0.41740 
  -5   6 -14   43.25   64.98   0 0.25136-0.87462 0.56764-0.19293-0.78134 0.44159 
  -5   7 -13   68.74   67.46   0 0.25283-0.87409 0.56690-0.13134-0.78140 0.46500 
  -4  -1 -25    6.57   67.81   0 0.25500-0.75538 0.56580-0.62916-0.78149 0.17374 
  -4   0 -19  -14.84   66.74   0 0.25655-0.75700 0.56501-0.56616-0.78155 0.32000 
  -4   1 -15   60.42   66.84   0 0.25461-0.75265 0.56600-0.50481-0.78147 0.41765 
  -4   2 -12  191.06   64.69   0 0.24837-0.74822 0.56914-0.44421-0.78121 0.48843 
  -4   3 -10  298.38   67.07   0 0.25087-0.74982 0.56789-0.37981-0.78132 0.53795 
  -4   5  -7   24.31   44.32   0 0.24681-0.74611 0.56992-0.25799-0.78114 0.61085 
  -4   6  -6   -7.45   44.44   0 0.24525-0.74405 0.57070-0.19623-0.78106 0.63609 
  -4   8  -5   32.19   43.29   0 0.24681-0.74607 0.56992-0.06999-0.78114 0.66033 
  -4   9  -5   95.17   63.65   0 0.25192-0.75089 0.56736-0.00547-0.78136 0.65891 
  -4  10  -5   13.45   45.52   0 0.24837-0.74691 0.56914 0.05420-0.78121 0.66155 
  -3  -3 -25   60.37   87.35   0 0.25942-0.63397 0.56355-0.75132-0.78165 0.17374 
  -3  -2 -18   79.52   79.66   0 0.26220-0.63671 0.56213-0.68642-0.78174 0.34514 
  -3   1  -8  337.11   72.30   0 0.25660-0.63068 0.56499-0.50313-0.78155 0.58686 
  -3   2  -6  324.93   70.54   0 0.25600-0.62992 0.56529-0.44121-0.78153 0.63560 
  -3   4  -3   88.04   63.95   0 0.25305-0.62702 0.56679-0.31751-0.78141 0.70853 
  -3   5  -2   23.50   58.54   0 0.25305-0.62599 0.56679-0.25605-0.78141 0.73410 
  -3   6  -1  209.92   51.09   0 0.24525-0.62044 0.57070-0.19540-0.78106 0.75735 
  -3   9   0   47.45   47.25   0 0.24681-0.62165 0.56992-0.00859-0.78114 0.78199 
  -3  10   0  109.51   47.45   0 0.24447-0.61942 0.57109 0.05242-0.78102 0.78235 
  -3  12  -1   46.08   66.31   0 0.25305-0.62629 0.56679 0.18223-0.78141 0.75766 
  -2  -2 -11   16.23   69.56   0 0.25387-0.50294 0.56638-0.69145-0.78144 0.51398 
  -2  -1  -8 1077.77  112.37   0 0.25998-0.50951 0.56327-0.62582-0.78167 0.58642 
  -2   4   1  329.71   57.00   0 0.24369-0.49350 0.57148-0.32198-0.78098 0.80556 
  -2   7   3  518.43   73.72   0 0.24924-0.49961 0.56871-0.13092-0.78125 0.85475 
  -2  11   3   32.12   60.38   0 0.25272-0.50287 0.56696 0.11950-0.78140 0.85560 
  -1   6   5  368.35   75.37   0 0.25336-0.37899 0.56663-0.19238-0.78142 0.90367 
  -1  12   5   26.49   62.86   0 0.25453-0.38157 0.56604 0.18259-0.78147 0.90610 
   0  -6 -23   31.94   81.86   0 0.26005-0.26101 0.56323-0.93778-0.78167 0.22320 
   1  -4  -9  815.16   88.62   0 0.25888-0.13465 0.56383-0.81395-0.78163 0.56194 
   1  -2  -3  447.93  124.83   0 0.25463-0.13090 0.56599-0.69127-0.78147 0.70801 
   2  -5 -13  119.89   51.77   0 0.24525 0.00496 0.57070-0.88399-0.78106 0.46484 
   3  -6 -20   20.91   66.55   0 0.24681 0.12691 0.56992-0.94654-0.78114 0.29488 
   3  -6 -19   77.48   67.25   0 0.25595 0.11798 0.56532-0.93944-0.78152 0.31996 
   3  -4  -9  728.60   77.84   0 0.25396 0.11956 0.56633-0.81688-0.78145 0.56244 
   3  -3  -6   26.15   48.70   0 0.24369 0.13044 0.57148-0.75971-0.78098 0.63535 
   3  -2  -3   12.80   71.06   0 0.25227 0.12016 0.56718-0.69295-0.78138 0.70931 
   3   1   3  903.85   83.11   0 0.25719 0.11614 0.56469-0.50348-0.78157 0.85502 
   4  -6 -23   73.41   74.16   0 0.25305 0.24492 0.56679-0.94351-0.78141 0.22315 
   4  -5 -16  122.82   54.43   0 0.24603 0.25385 0.57031-0.88322-0.78110 0.39344 
   4  -4 -11   35.82   65.68   0 0.24993 0.24861 0.56836-0.81958-0.78128 0.51513 
   4  -1  -2  140.78   69.92   0 0.25012 0.24841 0.56827-0.63228-0.78129 0.73290 
   4   0   0 1198.80   81.04   0 0.24924 0.24958 0.56871-0.57013-0.78125 0.78190 
   4   6   7  245.09   79.86   0 0.26477 0.23325 0.56080-0.18697-0.78182 0.95426 
   5  -4 -14   53.13   64.74   0 0.25374 0.36936 0.56644-0.81747-0.78144 0.44175 
   5  -3 -10   79.78   63.23   0 0.25305 0.36894 0.56679-0.75595-0.78141 0.54038 
   5  -2  -7   96.37   64.46   0 0.24837 0.37484 0.56914-0.69608-0.78121 0.61195 
   5  -1  -4  152.53   65.24   0 0.25506 0.36703 0.56577-0.62969-0.78149 0.68425 
   5   0  -2   20.93   64.19   0 0.25227 0.37140 0.56718-0.56872-0.78138 0.73357 
   5   1   0  160.12   66.08   0 0.25705 0.36541 0.56476-0.50328-0.78157 0.78278 
   5   8   6   48.98   81.20   0 0.26541 0.35839 0.56047-0.06280-0.78184 0.93201 
   6  -2 -11  -37.10   64.46   0 0.25071 0.49738 0.56797-0.69733-0.78131 0.51649 
   6  -1  -8  -19.93   47.59   0 0.24681 0.50043 0.56992-0.63494-0.78114 0.58886 
   6   0  -5  102.03   66.42   0 0.25617 0.49113 0.56521-0.56716-0.78153 0.66136 
   6   1  -3   85.96   64.05   0 0.25510 0.49065 0.56575-0.50572-0.78149 0.70981 
   6   3   0    7.97   64.55   0 0.25422 0.49248 0.56620-0.38041-0.78146 0.78314 
   6   4   1   -2.26   64.10   0 0.25149 0.49566 0.56757-0.32046-0.78135 0.80768 
   6   5   2    9.62   64.21   0 0.25383 0.49269 0.56639-0.25642-0.78144 0.83210 
  -5   3 -22   68.90   71.71   0 0.26855-0.89261 0.55874-0.37190-0.78187 0.24880 
  -5   3 -21   58.71   49.57   0 0.26001-0.88339 0.56314-0.37756-0.78161 0.27182 
  -5   4 -19   -3.98   66.35   0 0.26932-0.89373 0.55833-0.30810-0.78188 0.32132 
  -5   5 -17   -7.65   72.91   0 0.26932-0.89431 0.55833-0.24703-0.78188 0.36914 
  -5   6 -15    1.37   47.88   0 0.26234-0.88739 0.56194-0.18715-0.78168 0.41806 
  -5   7 -14  -32.29   46.46   0 0.26234-0.88709 0.56194-0.12464-0.78168 0.44172 
  -4  -1 -27   73.04   77.96   0 0.27235-0.77252 0.55676-0.61970-0.78196 0.12661 
  -4  -1 -26   43.42   65.89   0 0.26716-0.76674 0.55946-0.62158-0.78183 0.14981 
  -4   0 -20    9.86   65.84   0 0.27551-0.77458 0.55510-0.55555-0.78202 0.29564 
  -4   1 -16  142.59   66.83   0 0.27319-0.77257 0.55631-0.49397-0.78198 0.39355 
  -4   2 -13   79.63   64.18   0 0.26925-0.76742 0.55837-0.43338-0.78188 0.46793 
  -4   3 -11   93.05   68.73   0 0.27070-0.77008 0.55762-0.37141-0.78192 0.51468 
  -4   4  -9  120.70   66.08   0 0.26418-0.76238 0.56100-0.31205-0.78174 0.56343 
  -4   5  -8   65.84   64.07   0 0.26855-0.76858 0.55874-0.24545-0.78187 0.58775 
  -4   6  -7  275.79   64.55   0 0.26731-0.76649 0.55938-0.18472-0.78183 0.61248 
  -4   7  -6  188.07   47.48   0 0.25923-0.75851 0.56354-0.12723-0.78158 0.63687 
  -4   8  -6   70.41   61.17   0 0.26744-0.76719 0.55931-0.05999-0.78184 0.63674 
  -4   9  -6   24.89   59.24   0 0.26855-0.76970 0.55874 0.00384-0.78187 0.63692 
  -4  10  -6  -46.44   64.59   0 0.26777-0.76773 0.55914 0.06424-0.78184 0.63644 
  -3  -3 -26   61.47   87.89   0 0.27575-0.64981 0.55498-0.74270-0.78203 0.15083 
  -3  -1 -14  194.34   61.01   0 0.26972-0.64395 0.55813-0.62101-0.78189 0.44146 
  -3   0 -11  964.04   83.65   0 0.27484-0.64951 0.55545-0.55577-0.78201 0.51419 
  -3   7  -1  134.14   44.45   0 0.26234-0.63718 0.56194-0.12579-0.78168 0.75847 
  -3   8  -1  209.97   64.60   0 0.27102-0.64701 0.55745-0.05793-0.78193 0.75871 
  -3  10  -1  119.40   67.63   0 0.26987-0.64538 0.55805 0.06595-0.78190 0.76009 
  -3  11  -1   68.37   67.44   0 0.26312-0.63830 0.56154 0.12412-0.78171 0.75912 
  -3  12  -2   39.64   63.85   0 0.26855-0.64564 0.55874 0.19003-0.78187 0.73936 
  -2   2  -2  884.45   92.61   0 0.26974-0.51984 0.55812-0.43388-0.78190 0.73273 
  -2   6   2  814.50   78.18   0 0.27139-0.52187 0.55726-0.18289-0.78193 0.83130 
  -2   8   3   92.33   44.84   0 0.26156-0.51164 0.56234-0.06367-0.78166 0.85554 
  -2   9   3  171.27   63.92   0 0.26521-0.51574 0.56046 0.00014-0.78177 0.85574 
  -2  10   3  123.05   49.07   0 0.26156-0.51249 0.56234 0.06228-0.78166 0.85571 
  -2  12   2    3.69   65.20   0 0.26893-0.52018 0.55854 0.18921-0.78188 0.83271 
  -1  13   4    2.04   61.90   0 0.27048-0.39727 0.55773 0.25309-0.78191 0.88242 
   0  -1  -2  606.91  216.33   0 0.26906-0.26988 0.55847-0.62160-0.78188 0.73228 
   0   5   6 4773.86  166.34   0 0.27287-0.27340 0.55649-0.24472-0.78197 0.92875 
   0   7   7   39.40   83.03   0 0.27345-0.27373 0.55618-0.12124-0.78198 0.95312 
   0  11   7   96.98   62.40   0 0.26885-0.27025 0.55858 0.12798-0.78187 0.95421 
   0  13   6   79.06   69.20   0 0.26780-0.26862 0.55912 0.25247-0.78185 0.93003 
   1  -6 -19  197.64   67.13   0 0.26732-0.14193 0.55937-0.93486-0.78183 0.32114 
   1  -5 -13  933.50   84.09   0 0.26883-0.14423 0.55859-0.87128-0.78187 0.46536 
   1  11   8   71.24   83.41   0 0.28031-0.15655 0.55257 0.13401-0.78210 0.97871 
   1  13   7    1.15   75.98   0 0.27706-0.15417 0.55428 0.25642-0.78205 0.95481 
   2  -6 -18  210.55   73.98   0 0.26330-0.01331 0.56145-0.93715-0.78172 0.34549 
   2  -5 -12  229.91   72.19   0 0.27197-0.02275 0.55696-0.86964-0.78195 0.49018 
   2  -4  -8  431.49   77.13   0 0.27183-0.02275 0.55703-0.80751-0.78195 0.58666 
   2  -3  -5  130.14   81.04   0 0.26543-0.01714 0.56035-0.74838-0.78178 0.66052 
   2  -1   0  607.96   97.49   0 0.27134-0.02261 0.55728-0.62121-0.78193 0.78120 
   2   3   6  152.15   91.94   0 0.27967-0.03076 0.55290-0.36713-0.78209 0.92837 
   2  12   8   13.60  103.52   0 0.28433-0.03638 0.55043 0.19786-0.78215 0.98014 
   3  -6 -18  160.16   70.26   0 0.27184 0.10247 0.55702-0.93247-0.78195 0.34421 
   3  -5 -13   77.06   48.86   0 0.26001 0.11331 0.56314-0.87619-0.78161 0.46632 
   3   6   8  460.29   92.08   0 0.27681 0.09688 0.55442-0.18043-0.78205 0.97844 
   4  -6 -22   52.78   48.73   0 0.26156 0.23562 0.56234-0.93933-0.78166 0.24874 
   4  -6 -21  132.97   70.52   0 0.26893 0.22906 0.55854-0.93457-0.78188 0.27145 
   4  -5 -15   44.56   47.64   0 0.26079 0.23681 0.56274-0.87590-0.78163 0.41914 
   4  -4 -10  102.20   64.34   0 0.26938 0.22876 0.55830-0.80828-0.78189 0.54115 
   4  -3  -7   65.25   44.09   0 0.25923 0.23914 0.56354-0.75295-0.78158 0.61178 
   4  -2  -4  263.22   46.05   0 0.26234 0.23541 0.56194-0.68792-0.78168 0.68531 
   4   1   2  153.99   50.70   0 0.26156 0.23595 0.56234-0.50117-0.78166 0.83171 
   5  -5 -19   75.27   70.35   0 0.26527 0.35835 0.56043-0.87657-0.78177 0.32139 
   5  -5 -18   -7.03   69.19   0 0.27087 0.35083 0.55753-0.87050-0.78192 0.34508 
   5  -4 -13  121.66   69.21   0 0.26855 0.35444 0.55874-0.81025-0.78187 0.46625 
   5  -3  -9   73.10   63.91   0 0.27046 0.35299 0.55774-0.74632-0.78191 0.56361 
   5  -2  -6   79.96   62.74   0 0.26908 0.35096 0.55846-0.68486-0.78188 0.63792 
   5   3   3  186.07   67.43   0 0.26747 0.35528 0.55930-0.37311-0.78184 0.85690 
   5   4   4  281.11   66.95   0 0.26694 0.35584 0.55957-0.31087-0.78182 0.88129 
   5   5   5   97.23   77.76   0 0.27602 0.34660 0.55483-0.24473-0.78203 0.90562 
   5   7   6   21.86   85.22   0 0.28021 0.34105 0.55262-0.11827-0.78210 0.93295 
   6  -3 -14    5.83   45.93   0 0.26001 0.48684 0.56314-0.75342-0.78161 0.44241 
   6  -3 -13   47.99   67.49   0 0.27319 0.47501 0.55631-0.74623-0.78198 0.46665 
   6  -2 -10   33.54   66.21   0 0.26389 0.48365 0.56114-0.68865-0.78173 0.54036 
   6  -1  -7   29.48   66.67   0 0.26389 0.48454 0.56114-0.62517-0.78173 0.61193 
   6   2  -1   94.28   67.53   0 0.26545 0.48202 0.56034-0.43779-0.78178 0.75910 
   6   6   3  -14.57   65.27   0 0.26738 0.47968 0.55934-0.18750-0.78183 0.85774 
  -5   4 -21   24.93   69.55   0 0.28783-0.91298 0.54842-0.29916-0.78222 0.27214 
  -5   4 -20   96.50   65.94   0 0.28177-0.90404 0.55166-0.30268-0.78216 0.29674 
  -5   5 -18   18.94   68.82   0 0.28398-0.90642 0.55048-0.23893-0.78218 0.34416 
  -5   6 -17   99.01   68.66   0 0.28524-0.91085 0.54981-0.17560-0.78219 0.37007 
  -5   6 -16   12.99   45.97   0 0.27472-0.89943 0.55538-0.18247-0.78204 0.39375 
  -5   7 -15  -14.72   49.16   0 0.27472-0.89924 0.55538-0.11915-0.78204 0.41814 
  -4   0 -21   38.89   66.25   0 0.28937-0.78759 0.54760-0.54925-0.78223 0.27200 
  -4   2 -14   82.91   65.12   0 0.28937-0.78834 0.54760-0.42340-0.78223 0.44154 
  -4   4 -10   61.93   66.89   0 0.28431-0.78383 0.55031-0.30020-0.78219 0.53998 
  -4   6  -8   62.82   62.41   0 0.28594-0.78737 0.54944-0.17511-0.78220 0.58839 
  -4   7  -7  -23.10   62.28   0 0.28206-0.78054 0.55151-0.11472-0.78216 0.61222 
  -4   8  -7   -7.55   61.87   0 0.28706-0.78647 0.54884-0.05056-0.78221 0.61370 
  -4   9  -7  -26.57   64.79   0 0.28860-0.78884 0.54801 0.01500-0.78222 0.61298 
  -4  10  -7  111.74   64.30   0 0.28454-0.78517 0.55018 0.07348-0.78219 0.61387 
  -3  -3 -28   54.18   89.98   0 0.29586-0.66984 0.54409-0.73302-0.78224 0.10348 
  -3  -3 -27    5.59   83.83   0 0.28398-0.65912 0.55048-0.73921-0.78218 0.12530 
  -3  -2 -19  121.74   78.87   0 0.28827-0.66290 0.54819-0.67339-0.78222 0.32028 
  -3   3  -5  190.83   51.40   0 0.27781-0.65216 0.55376-0.36624-0.78210 0.66034 
  -3   4  -4  265.42   69.09   0 0.28537-0.66091 0.54974-0.30035-0.78220 0.68473 
  -3   5  -3   38.94   61.28   0 0.28552-0.66032 0.54966-0.23716-0.78220 0.70993 
  -3   6  -2   45.27   48.16   0 0.27781-0.65395 0.55376-0.18137-0.78210 0.73220 
  -3   9  -1   36.26   51.13   0 0.27472-0.65095 0.55538 0.00439-0.78204 0.75786 
  -3  11  -2   93.19   64.87   0 0.28624-0.66301 0.54928 0.13736-0.78220 0.73538 
  -2   0  -6   62.52   88.14   0 0.28756-0.53573 0.54857-0.54979-0.78221 0.63685 
  -2   5   1  526.24   71.87   0 0.28681-0.53735 0.54897-0.23663-0.78221 0.80725 
  -2  11   2   -9.32   58.77   0 0.28475-0.53542 0.55007 0.13562-0.78219 0.83325 
  -1   2   1 1886.44  115.61   0 0.27472-0.39993 0.55538-0.43070-0.78204 0.80630 
  -1   5   4 1245.80   91.75   0 0.28114-0.40665 0.55199-0.23956-0.78215 0.87975 
  -1   7   5  336.03   70.57   0 0.28195-0.40716 0.55156-0.11430-0.78216 0.90487 
  -1  10   5   88.96   65.65   0 0.28725-0.41189 0.54874 0.07601-0.78221 0.90759 
  -1  11   5   16.31   61.76   0 0.27704-0.40249 0.55416 0.13171-0.78208 0.90570 
   0  -6 -22  -23.16   80.01   0 0.29117-0.29161 0.54663-0.92227-0.78223 0.24739 
   0  -5 -15    5.87   85.69   0 0.29552-0.29532 0.54427-0.85671-0.78224 0.41796 
   0   8   7  143.07   82.06   0 0.29212-0.29417 0.54611-0.04656-0.78224 0.95385 
   0  10   7   24.55   64.30   0 0.28755-0.28820 0.54858 0.07461-0.78221 0.95440 
   1  -6 -18  214.68   79.20   0 0.28908-0.16314 0.54776-0.92306-0.78222 0.34388 
   1   1   3 4550.61  226.39   0 0.28161-0.15681 0.55174-0.49063-0.78215 0.85498 
   1   7   8  261.90  101.94   0 0.29677-0.17326 0.54359-0.10676-0.78224 0.97833 
   2  -7 -27    1.65   68.28   0 0.28283-0.03388 0.55110-0.99094-0.78217 0.12596 
   2  -7 -26   52.18   66.13   0 0.28593-0.03645 0.54944-0.98730-0.78220 0.15068 
   2  -6 -17  153.91   66.09   0 0.28167-0.03192 0.55171-0.92735-0.78215 0.36950 
   2  -2  -2 1022.94  101.68   0 0.28398-0.03552 0.55048-0.67676-0.78218 0.73296 
   2   0   2   76.97   85.08   0 0.28179-0.03356 0.55165-0.55311-0.78216 0.83048 
   2   4   7  136.19   99.86   0 0.29937-0.05058 0.54217-0.29302-0.78223 0.95366 
   3  -6 -17   40.19   62.32   0 0.28600 0.08749 0.54941-0.92451-0.78220 0.36866 
   3  -5 -12  227.93   74.42   0 0.28179 0.09251 0.55165-0.86515-0.78216 0.49064 
   3  -4  -8  151.79   72.72   0 0.28307 0.09046 0.55097-0.80158-0.78217 0.58884 
   3  -3  -5  142.96   50.80   0 0.27704 0.09616 0.55416-0.74273-0.78208 0.66066 
   3  -1   0   92.65   69.85   0 0.28398 0.08776 0.55048-0.61336-0.78218 0.78322 
   4  -6 -20  -23.24   64.91   0 0.28206 0.21674 0.55151-0.92963-0.78216 0.29707 
   4  -5 -14   -1.98   53.80   0 0.27626 0.22208 0.55457-0.86835-0.78207 0.44212 
   4  -3  -6  303.77   63.40   0 0.28398 0.21497 0.55048-0.73965-0.78218 0.63634 
   4  -1  -1  140.48   67.92   0 0.28398 0.21314 0.55048-0.61491-0.78218 0.75806 
   4   0   1   94.50   68.60   0 0.28783 0.20996 0.54842-0.54954-0.78222 0.80760 
   4   2   4  269.75   68.35   0 0.28925 0.21001 0.54766-0.42401-0.78222 0.88023 
   4   3   5   85.18   61.31   0 0.28340 0.21480 0.55079-0.36449-0.78218 0.90552 
   4   4   6  118.03   64.07   0 0.28609 0.21206 0.54936-0.30098-0.78220 0.92934 
   4   8   8   39.01   93.28   0 0.29802 0.19998 0.54291-0.04368-0.78223 0.97908 
   4   9   8   24.20   94.55   0 0.29307 0.20514 0.54560 0.01419-0.78224 0.97906 
   4  10   8   54.48  101.19   0 0.30810 0.18884 0.53736 0.08596-0.78215 0.97884 
   5  -5 -17   93.13   66.79   0 0.28398 0.33892 0.55048-0.86489-0.78218 0.37006 
   5  -4 -12   -5.99   62.93   0 0.28398 0.33913 0.55048-0.80191-0.78218 0.49128 
   5  -1  -3    9.43   61.25   0 0.28398 0.33871 0.55048-0.61430-0.78218 0.71205 
   5   0  -1   80.04   67.18   0 0.28202 0.34094 0.55153-0.55416-0.78216 0.75884 
   5   2   2  128.24   45.86   0 0.27549 0.34767 0.55498-0.43161-0.78206 0.83207 
   6  -3 -12   14.24   67.16   0 0.28398 0.46351 0.55048-0.73826-0.78218 0.49027 
   6  -2  -9  105.94   61.73   0 0.28204 0.46625 0.55152-0.68016-0.78216 0.56575 
   6  -1  -6   70.21   62.51   0 0.28398 0.46326 0.55048-0.61520-0.78218 0.63790 
   6   0  -4   18.69   49.05   0 0.27781 0.46961 0.55376-0.55622-0.78210 0.68567 
   6   1  -2  -19.39   66.85   0 0.28090 0.46620 0.55212-0.49177-0.78214 0.73547 
   6   3   1   83.61   65.62   0 0.28413 0.46210 0.55040-0.36537-0.78218 0.80828 
   6   4   2   36.71   61.94   0 0.28398 0.46354 0.55048-0.30183-0.78218 0.83341 
   6   5   3   18.91   62.42   0 0.28937 0.45711 0.54760-0.23699-0.78223 0.85767 
  -5   5 -19   31.91   47.43   0 0.29187-0.91630 0.54653-0.23468-0.78233 0.32054 
  -4   0 -22   48.04   70.66   0 0.30185-0.79982 0.54109-0.54278-0.78231 0.24882 
  -4   1 -17  125.64   52.00   0 0.29187-0.79113 0.54653-0.48455-0.78233 0.36778 
  -4   3 -12  117.46   44.85   0 0.29187-0.79126 0.54653-0.35918-0.78233 0.49097 
  -4   4 -11   35.84   64.83   0 0.30491-0.80483 0.53941-0.29004-0.78228 0.51441 
  -4   5  -9   11.84   42.29   0 0.29034-0.79009 0.54736-0.23572-0.78232 0.56297 
  -4   7  -8  212.95   62.32   0 0.29955-0.80000 0.54235-0.10591-0.78232 0.58854 
  -4  10  -8  112.73   66.59   0 0.30206-0.80292 0.54098 0.08207-0.78231 0.58958 
  -3  -3 -30  -28.23   81.11   0 0.30822-0.68310 0.53757-0.72633-0.78224 0.05302 
  -3  -3 -29    2.66   84.99   0 0.30644-0.68072 0.53856-0.72632-0.78226 0.07699 
  -3  -1 -15   57.49   63.80   0 0.30185-0.67568 0.54109-0.60378-0.78231 0.41752 
  -3   1  -9   87.40   51.47   0 0.29187-0.66651 0.54653-0.48431-0.78233 0.56271 
  -3   2  -7  188.62   51.39   0 0.29111-0.66535 0.54694-0.42217-0.78233 0.61214 
  -3   7  -2   60.39   45.87   0 0.29341-0.66814 0.54570-0.10844-0.78233 0.73439 
  -3   8  -2   79.96   64.93   0 0.29971-0.67601 0.54226-0.04238-0.78232 0.73430 
  -3   9  -2  135.56   67.58   0 0.30031-0.67646 0.54194 0.02006-0.78232 0.73516 
  -3  10  -2   93.00   70.00   0 0.29855-0.67317 0.54290 0.07976-0.78233 0.73446 
  -3  12  -3   81.20   66.91   0 0.29655-0.67232 0.54399 0.20419-0.78233 0.71149 
  -2  -4 -22   91.97  112.70   0 0.32881-0.57804 0.52594-0.77536-0.78174 0.24636 
  -2   1  -4 2897.07  102.18   0 0.29034-0.54092 0.54736-0.48483-0.78232 0.68395 
  -2   3  -1  385.95   65.69   0 0.29034-0.54047 0.54736-0.35997-0.78232 0.75784 
  -2   4   0   78.17   75.06   0 0.29605-0.54466 0.54427-0.29504-0.78233 0.78273 
  -2   7   2   42.79   49.31   0 0.29111-0.54178 0.54694-0.11130-0.78233 0.83169 
  -2   8   2  105.09   63.25   0 0.29997-0.55114 0.54212-0.04279-0.78232 0.83218 
  -2   9   2   27.61   62.41   0 0.30073-0.55082 0.54171 0.01951-0.78232 0.83355 
  -2  10   2   96.10   60.97   0 0.29736-0.54775 0.54355 0.08127-0.78233 0.83213 
  -2  12   1   46.99   64.57   0 0.29988-0.55146 0.54217 0.20693-0.78232 0.80816 
  -1   3   2 2705.22  134.91   0 0.29756-0.42342 0.54344-0.35592-0.78233 0.83087 
  -1   4   3  930.80   97.04   0 0.29669-0.42243 0.54392-0.29409-0.78233 0.85541 
  -1   8   5   50.19   60.75   0 0.29616-0.42199 0.54420-0.04427-0.78233 0.90462 
  -1   9   5  165.22   63.32   0 0.29762-0.42395 0.54341 0.01797-0.78233 0.90486 
  -1  12   4    7.78   62.15   0 0.29917-0.42513 0.54256 0.20591-0.78232 0.88153 
   0  -3  -7  162.43  122.35   0 0.30275-0.30214 0.54060-0.72872-0.78230 0.61100 
   0   2   3 1156.88  174.52   0 0.30031-0.30056 0.54194-0.41755-0.78232 0.85541 
   0   4   5  143.18  111.07   0 0.30999-0.31140 0.53659-0.28760-0.78222 0.90409 
   0   9   7   50.36   61.18   0 0.29761-0.29947 0.54341 0.01736-0.78233 0.95350 
   0  12   6   95.33   65.33   0 0.30069-0.30263 0.54173 0.20730-0.78232 0.93054 
   1  -7 -29   -3.42   74.00   0 0.29993-0.17555 0.54214-0.98071-0.78232 0.07733 
   1  -7 -28   39.12   87.85   0 0.30259-0.17872 0.54068-0.97775-0.78230 0.10235 
   1  10   8   11.91   75.36   0 0.30949-0.18665 0.53687 0.08892-0.78222 0.97837 
   2  -7 -25  105.67   75.16   0 0.29674-0.04679 0.54389-0.98266-0.78233 0.17581 
   2  -7 -24   61.23   69.36   0 0.30285-0.05343 0.54054-0.97769-0.78230 0.19954 
   2  -6 -16  407.89   69.62   0 0.30090-0.05032 0.54161-0.91664-0.78231 0.39352 
   2  -5 -11 1228.66   88.63   0 0.30135-0.05092 0.54137-0.85439-0.78231 0.51437 
   2   2   5 1714.89  112.38   0 0.29565-0.04664 0.54448-0.42089-0.78233 0.90457 
   3  -7 -25  -43.16   74.60   0 0.29955 0.07395 0.54235-0.98156-0.78232 0.17468 
   3  -7 -24  -17.36   69.21   0 0.30300 0.07019 0.54046-0.97717-0.78230 0.19874 
   3  -6 -16  -15.35   63.65   0 0.30185 0.07211 0.54109-0.91583-0.78231 0.39299 
   3  -5 -11  178.50   68.69   0 0.30328 0.07224 0.54031-0.85316-0.78230 0.51463 
   3  -2  -2  518.74   57.84   0 0.29187 0.08248 0.54653-0.67324-0.78233 0.73322 
   3   0   2   62.01   52.19   0 0.29264 0.08114 0.54611-0.54767-0.78233 0.83146 
   3   2   5  440.07   78.23   0 0.30055 0.07288 0.54181-0.41707-0.78232 0.90496 
   3   3   6   60.62   65.07   0 0.29537 0.07763 0.54463-0.35823-0.78233 0.92958 
   3   4   7   78.22   84.90   0 0.30531 0.06712 0.53918-0.29078-0.78228 0.95377 
   4  -6 -19  143.58   53.66   0 0.29111 0.21017 0.54694-0.92295-0.78233 0.32178 
   4  -6 -18   -8.88   67.54   0 0.30070 0.19769 0.54172-0.91738-0.78232 0.34455 
   4  -5 -13   24.03   50.52   0 0.29341 0.20513 0.54570-0.86009-0.78233 0.46598 
   4  -4  -9  149.70   48.75   0 0.29034 0.20891 0.54736-0.79850-0.78232 0.56344 
   4  -2  -3  140.00   43.92   0 0.29341 0.20507 0.54570-0.67225-0.78233 0.71029 
   4   1   3   66.52   67.61   0 0.30567 0.19235 0.53899-0.47729-0.78227 0.85668 
   4   5   7   48.93   75.29   0 0.30515 0.19244 0.53927-0.22857-0.78228 0.95411 
   5  -5 -16   25.91   66.62   0 0.29955 0.32244 0.54235-0.86040-0.78232 0.39460 
   5  -4 -11   81.22   64.77   0 0.30029 0.32285 0.54195-0.79361-0.78232 0.51531 
   5  -3  -8   24.09   42.27   0 0.29034 0.33064 0.54736-0.73646-0.78232 0.58972 
   5  -2  -5   36.44   43.04   0 0.29341 0.32936 0.54570-0.67342-0.78233 0.66136 
   5   1   1  110.46   45.72   0 0.29111 0.33135 0.54694-0.48640-0.78233 0.80817 
   5   6   6   30.84   69.18   0 0.29949 0.32408 0.54239-0.16959-0.78232 0.93092 
   6  -3 -11   52.80   64.62   0 0.29955 0.44618 0.54235-0.73125-0.78232 0.51629 
   6  -2  -8   47.47   56.18   0 0.29875 0.44876 0.54279-0.67108-0.78233 0.59034 
   6  -1  -5  -22.15   60.07   0 0.30185 0.44461 0.54109-0.60469-0.78231 0.66092 
   6   0  -3   55.66   64.71   0 0.30080 0.44686 0.54167-0.54239-0.78231 0.71153 
   6   2   0  -11.50   44.84   0 0.29264 0.45453 0.54611-0.42407-0.78233 0.78351 
   6   6   4   30.97   64.28   0 0.30378 0.44299 0.54003-0.16802-0.78229 0.88113 
  -4   0 -23   25.13   66.86   0 0.31389-0.81303 0.53436-0.53441-0.78214 0.22329 
  -4   1 -18   29.44   44.01   0 0.30713-0.80697 0.53813-0.47567-0.78225 0.34458 
  -4   2 -15  260.77   48.64   0 0.30790-0.80672 0.53771-0.41424-0.78224 0.41697 
  -4   3 -13  204.56   66.92   0 0.31139-0.81049 0.53576-0.34915-0.78219 0.46656 
  -4   5 -10  210.32   62.67   0 0.31088-0.81068 0.53605-0.22428-0.78220 0.53817 
  -4   6  -9   85.06   45.29   0 0.30790-0.80829 0.53771-0.16397-0.78224 0.56328 
  -4   7  -9   23.86   60.45   0 0.31476-0.81747 0.53387-0.09697-0.78213 0.56600 
  -4   8  -8   71.90   44.13   0 0.30561-0.80611 0.53898-0.03994-0.78226 0.58908 
  -4   9  -8   74.89   48.28   0 0.30713-0.80763 0.53813 0.02123-0.78225 0.58838 
  -4  10  -9    9.63   67.04   0 0.31705-0.81893 0.53259 0.09169-0.78208 0.56608 
  -3  -2 -20  316.42   71.56   0 0.31412-0.68801 0.53423-0.65959-0.78214 0.29566 
  -3   0 -12  -11.83   68.96   0 0.30866-0.68290 0.53728-0.53732-0.78223 0.49035 
  -3   3  -6  124.72   67.23   0 0.31165-0.68595 0.53562-0.34851-0.78218 0.63577 
  -3   4  -5  250.68   68.93   0 0.31737-0.69226 0.53241-0.28369-0.78207 0.66096 
  -3   5  -4  346.46   65.81   0 0.31577-0.69083 0.53331-0.22188-0.78211 0.68593 
  -3   6  -3  155.47   46.26   0 0.30866-0.68405 0.53728-0.16426-0.78223 0.70886 
  -3  11  -3  108.97   69.42   0 0.31207-0.68708 0.53538 0.15088-0.78218 0.71069 
  -2  -3 -16  116.31   88.35   0 0.32474-0.57402 0.52823-0.71529-0.78188 0.39283 
  -2  -2 -12  518.04   96.65   0 0.32333-0.57306 0.52903-0.65355-0.78192 0.48963 
  -2   6   1  191.67   69.93   0 0.31547-0.56536 0.53348-0.15937-0.78211 0.80776 
  -2  11   1   -4.57   58.71   0 0.31705-0.56694 0.53259 0.15246-0.78208 0.80954 
  -1   6   4 1035.79   84.75   0 0.31909-0.44492 0.53144-0.15757-0.78203 0.88030 
  -1  11   4  -72.10   61.54   0 0.31743-0.44386 0.53237 0.15316-0.78207 0.88301 
  -1  13   3  -15.22   60.59   0 0.31210-0.43825 0.53537 0.27531-0.78218 0.85631 
   0  -6 -21  478.30   96.54   0 0.31916-0.31769 0.53139-0.90666-0.78203 0.27154 
   0  13   5   52.17   70.67   0 0.31575-0.31707 0.53332 0.27633-0.78211 0.90796 
   1  -7 -27   -2.52   73.02   0 0.31438-0.18992 0.53409-0.97285-0.78213 0.12521 
   1  -7 -26   34.56   85.21   0 0.31723-0.19154 0.53249-0.96920-0.78207 0.14826 
   1  -6 -17   89.66   65.53   0 0.31630-0.19094 0.53301-0.90818-0.78209 0.36814 
   1  -5 -12  168.94   70.30   0 0.31017-0.18433 0.53644-0.84967-0.78221 0.49028 
   1  -4  -8 1059.79   93.61   0 0.31418-0.18901 0.53420-0.78476-0.78214 0.58689 
   1  -3  -5 1300.38   94.29   0 0.30790-0.18256 0.53771-0.72611-0.78224 0.65983 
   1   5   7  183.25  142.04   0 0.34609-0.22193 0.51582-0.20450-0.78099 0.95231 
   1   8   8  262.65  106.23   0 0.32756-0.20409 0.52661-0.02773-0.78179 0.97818 
   1   9   8   63.86   91.41   0 0.32403-0.20092 0.52863 0.03289-0.78190 0.97891 
   1  12   7   14.94   75.91   0 0.32834-0.20496 0.52616 0.22201-0.78176 0.95381 
   2  -7 -23   16.29   69.60   0 0.31629-0.06639 0.53302-0.97161-0.78210 0.22315 
   2  -4  -7  157.33   74.92   0 0.31212-0.06357 0.53536-0.78596-0.78218 0.61222 
   2  -3  -4  289.91   83.88   0 0.31214-0.06281 0.53534-0.72351-0.78217 0.68490 
   3  -7 -23   -0.07   69.30   0 0.31514 0.05972 0.53366-0.97242-0.78212 0.22313 
   3  -4  -7   56.42   64.92   0 0.31397 0.05877 0.53432-0.78596-0.78214 0.61326 
   3  -3  -4  579.62   75.76   0 0.31223 0.06144 0.53530-0.72365-0.78217 0.68538 
   3   1   4   94.35   70.69   0 0.31871 0.05411 0.53165-0.47130-0.78204 0.87896 
   4  -6 -17   98.96   68.77   0 0.31414 0.18383 0.53423-0.90981-0.78214 0.37063 
   4  -5 -12  590.75   77.95   0 0.31047 0.18923 0.53628-0.84914-0.78220 0.49151 
   4  -4  -8  123.57   65.03   0 0.31424 0.18571 0.53417-0.78714-0.78214 0.58655 
   4  -3  -5  116.16   56.54   0 0.31023 0.18832 0.53641-0.72475-0.78221 0.66127 
   4  -1   0   88.97   61.72   0 0.31755 0.17982 0.53231-0.59459-0.78207 0.78238 
   4   7   8  108.16   77.61   0 0.31777 0.18017 0.53218-0.09565-0.78206 0.97895 
   5  -5 -15   -7.85   46.28   0 0.30866 0.31448 0.53728-0.85173-0.78223 0.41852 
   5  -4 -10   69.14   64.21   0 0.31576 0.30587 0.53331-0.78354-0.78211 0.53993 
   5  -3  -7   56.09   61.68   0 0.31367 0.31084 0.53449-0.72468-0.78215 0.61407 
   5  -2  -4  198.03   63.12   0 0.31578 0.30681 0.53330-0.65975-0.78211 0.68510 
   5  -1  -2  260.95   66.49   0 0.31068 0.31290 0.53616-0.59989-0.78220 0.73554 
   5   0   0   80.48   60.21   0 0.31401 0.31005 0.53430-0.53718-0.78214 0.78368 
   5   2   3   60.27   61.34   0 0.31330 0.31078 0.53470-0.41145-0.78215 0.85631 
   5   3   4   48.24   64.15   0 0.30713 0.31660 0.53813-0.35096-0.78225 0.88087 
   5   4   5  142.90   66.91   0 0.31133 0.31166 0.53580-0.28659-0.78219 0.90570 
   5   8   7   -3.37   79.93   0 0.32389 0.29757 0.52871-0.03116-0.78190 0.95450 
   6  -3 -10  -67.52   60.75   0 0.31552 0.43213 0.53345-0.72246-0.78211 0.53953 
   6  -2  -7  -31.82   69.30   0 0.31476 0.43314 0.53387-0.66106-0.78213 0.61240 
   6   1  -1   29.85   49.70   0 0.30637 0.44065 0.53855-0.47809-0.78226 0.75956 
   6   3   2   51.37   68.72   0 0.31556 0.43142 0.53343-0.34822-0.78211 0.83217 
   6   4   3   25.13   64.79   0 0.31705 0.43019 0.53259-0.28458-0.78208 0.85675 
  -4   0 -25   72.21   66.57   0 0.33093-0.83048 0.52468-0.52576-0.78168 0.17480 
  -4   0 -24   -4.00   66.99   0 0.32390-0.82286 0.52871-0.52914-0.78191 0.19867 
  -4   1 -20   64.63   61.63   0 0.33554-0.83501 0.52201-0.46021-0.78150 0.29568 
  -4   1 -19  252.03   50.02   0 0.32239-0.82149 0.52957-0.46692-0.78196 0.32165 
  -4   2 -16   57.65   60.73   0 0.32832-0.82589 0.52618-0.39934-0.78177 0.39352 
  -4   3 -14   74.02   63.36   0 0.32947-0.82897 0.52552-0.33869-0.78173 0.44131 
  -4   4 -12  -15.53   46.00   0 0.32390-0.82347 0.52871-0.27912-0.78191 0.49083 
  -4   5 -11   36.51   58.85   0 0.32890-0.82811 0.52585-0.21350-0.78175 0.51574 
  -4   6 -10   44.40   59.62   0 0.32694-0.82718 0.52697-0.15164-0.78182 0.53901 
  -4   8  -9   30.18   41.44   0 0.32390-0.82444 0.52871-0.02916-0.78191 0.56404 
  -4   9  -9   21.11   47.92   0 0.32390-0.82421 0.52871 0.03263-0.78191 0.56462 
  -4  10 -10   65.95   67.71   0 0.33412-0.83520 0.52283 0.10056-0.78156 0.54045 
  -3  -2 -21  279.61   85.01   0 0.33506-0.70927 0.52229-0.64788-0.78152 0.27038 
  -3  -1 -16  112.25   61.83   0 0.33031-0.70433 0.52504-0.58776-0.78170 0.39251 
  -3   1 -10   33.54   75.35   0 0.32466-0.69881 0.52827-0.46583-0.78189 0.53889 
  -3   2  -8  204.24   52.78   0 0.32390-0.69835 0.52871-0.40408-0.78191 0.58738 
  -3   7  -3  141.48   43.64   0 0.32087-0.69618 0.53043-0.09337-0.78200 0.71041 
  -3   8  -3  156.97   66.19   0 0.32694-0.70200 0.52697-0.02771-0.78182 0.71066 
  -3   9  -3   50.68   67.77   0 0.32694-0.70281 0.52697 0.03422-0.78182 0.70994 
  -3  10  -3   -1.49   48.13   0 0.32087-0.69672 0.53043 0.09390-0.78200 0.71091 
  -3  11  -4   44.86   65.95   0 0.32997-0.70696 0.52523 0.16009-0.78172 0.68904 
  -2  -1  -9   32.32   75.99   0 0.32813-0.57757 0.52629-0.59028-0.78178 0.55970 
  -2   2  -3  597.75   90.10   0 0.32567-0.57500 0.52770-0.40345-0.78186 0.70892 
  -2   5   0   77.55   68.07   0 0.33077-0.58102 0.52477-0.21592-0.78169 0.78293 
  -2   7   1  207.31   68.47   0 0.33133-0.58143 0.52445-0.08752-0.78167 0.80775 
  -2  10   1  183.74   64.89   0 0.32997-0.58144 0.52523 0.10033-0.78172 0.80722 
  -2  12   0   -1.83   64.85   0 0.32959-0.58040 0.52545 0.22212-0.78173 0.78393 
  -1   1  -1  555.37  133.32   0 0.33261-0.45785 0.52371-0.46147-0.78162 0.75712 
  -1  10   4  105.09   63.44   0 0.33502-0.46190 0.52231 0.10240-0.78152 0.88093 
  -1  12   3   38.21   65.02   0 0.33752-0.46284 0.52086 0.22571-0.78142 0.85774 
   0  -4 -10  254.62  104.26   0 0.34313-0.34344 0.51757-0.76754-0.78116 0.53705 
   0   3   4  139.91  114.32   0 0.32951-0.32980 0.52550-0.34031-0.78173 0.87876 
   0   6   6  156.71   83.26   0 0.33746-0.33801 0.52089-0.14647-0.78142 0.92867 
   0  11   6   62.12   61.58   0 0.32997-0.33172 0.52523 0.16028-0.78172 0.92994 
   1  -7 -25   57.99   84.51   0 0.33391-0.20846 0.52296-0.96146-0.78157 0.17286 
   2  -7 -22  108.95   68.97   0 0.32845-0.07935 0.52610-0.96446-0.78177 0.24802 
   2  -6 -15   68.70   61.99   0 0.32569-0.07651 0.52769-0.90400-0.78186 0.41720 
   2  -5 -10   73.66   72.31   0 0.33100-0.08330 0.52464-0.83655-0.78168 0.53839 
   2   1   4 3097.30  133.43   0 0.32495-0.07644 0.52811-0.46758-0.78188 0.87895 
   3  -7 -22  113.12   68.92   0 0.32542 0.04738 0.52784-0.96719-0.78187 0.24705 
   3  -7 -21   75.00   71.48   0 0.33405 0.04161 0.52287-0.96110-0.78156 0.27042 
   3  -6 -15  112.09   45.41   0 0.32163 0.05293 0.53000-0.90614-0.78198 0.41712 
   3  -5 -10   95.69   66.54   0 0.32828 0.04485 0.52620-0.83901-0.78177 0.53982 
   3  -2  -1  582.10   79.13   0 0.33277 0.04166 0.52361-0.65032-0.78161 0.75659 
   3  -1   1  663.71   76.11   0 0.33101 0.04300 0.52463-0.58896-0.78168 0.80527 
   3   5   8  168.09   87.80   0 0.34141 0.03281 0.51858-0.20692-0.78124 0.97720 
   3   8   9   74.26  123.93   0 0.37535-0.00287 0.49810 0.00025-0.77899 0.99999 
   4  -6 -16    2.08   68.89   0 0.32770 0.17027 0.52654-0.90276-0.78179 0.39337 
   4  -5 -11  -14.75   67.70   0 0.32959 0.16985 0.52545-0.83929-0.78173 0.51474 
   4  -2  -2  225.51   51.39   0 0.32390 0.17431 0.52871-0.65594-0.78191 0.73294 
   4   0   2  123.78   67.92   0 0.32844 0.17103 0.52611-0.52726-0.78177 0.83112 
   5  -5 -14   65.87   45.88   0 0.32163 0.30052 0.53000-0.84493-0.78198 0.44168 
   5  -3  -6  -18.13   61.11   0 0.33148 0.29209 0.52436-0.71329-0.78166 0.63605 
   5   1   2  214.01   64.54   0 0.32555 0.29760 0.52777-0.46783-0.78186 0.83151 
   5   5   6   63.46   62.07   0 0.32484 0.29808 0.52818-0.21781-0.78188 0.92919 
   5   7   7   52.31   75.50   0 0.33697 0.28477 0.52118-0.08643-0.78144 0.95481 
   6  -3  -9   74.77   65.39   0 0.33050 0.41777 0.52493-0.71387-0.78170 0.56166 
   6  -2  -6   62.98   61.84   0 0.33171 0.41512 0.52423-0.65048-0.78165 0.63560 
   6  -1  -4  124.24   60.92   0 0.32789 0.42044 0.52643-0.59278-0.78179 0.68648 
   6   0  -2   82.00   66.03   0 0.32466 0.42450 0.52827-0.53004-0.78189 0.73370 
   6   1   0  137.01   66.07   0 0.33133 0.41553 0.52445-0.46398-0.78167 0.78201 
   6   2   1   94.59   46.34   0 0.32163 0.42569 0.53000-0.40750-0.78198 0.80769 
   6   5   4   68.59   62.23   0 0.32799 0.41968 0.52637-0.21660-0.78178 0.88152 
  -4   0 -27    2.96   67.05   0 0.34582-0.84546 0.51591-0.51610-0.78107 0.12468 
  -4   0 -26  143.60   71.25   0 0.33978-0.83868 0.51946-0.52028-0.78137 0.14997 
  -4   1 -21  157.81   65.82   0 0.34707-0.84718 0.51517-0.45263-0.78100 0.27161 
  -4   2 -17  134.42   65.06   0 0.34130-0.84019 0.51857-0.39337-0.78129 0.36837 
  -4   3 -15    0.52   63.69   0 0.34545-0.84518 0.51613-0.32904-0.78109 0.41714 
  -4   4 -13  182.13   63.91   0 0.34340-0.84251 0.51733-0.26674-0.78119 0.46468 
  -4   5 -12  458.43   68.26   0 0.34626-0.84596 0.51564-0.20349-0.78104 0.49016 
  -4   6 -11  412.24   66.81   0 0.34447-0.84493 0.51671-0.14124-0.78114 0.51369 
  -4   7 -10   21.71   42.25   0 0.33603-0.83630 0.52165-0.08541-0.78153 0.53986 
  -4   8 -10    7.12   58.68   0 0.34056-0.84222 0.51901-0.02038-0.78133 0.53752 
  -4   9 -10   -2.75   44.74   0 0.34056-0.84040 0.51901 0.04275-0.78133 0.53954 
  -4  10 -11   56.56   62.86   0 0.34892-0.84993 0.51407 0.10984-0.78090 0.51512 
  -3  -2 -22  172.29   86.16   0 0.35547-0.72924 0.51015-0.63512-0.78051 0.24624 
  -3   0 -13  337.18   71.45   0 0.33949-0.71405 0.51963-0.51946-0.78138 0.46449 
  -3   3  -7  260.00   71.84   0 0.34230-0.71798 0.51798-0.33007-0.78125 0.60977 
  -3   4  -6  286.61   66.01   0 0.34807-0.72306 0.51457-0.26546-0.78095 0.63512 
  -3   5  -5  112.24   59.71   0 0.34612-0.72162 0.51573-0.20353-0.78105 0.65950 
  -3   6  -4  523.20   51.26   0 0.33679-0.71246 0.52121-0.14620-0.78150 0.68452 
  -3   7  -4   46.86   61.19   0 0.34807-0.72312 0.51457-0.07820-0.78095 0.68488 
  -3  10  -4  -16.01   64.97   0 0.34469-0.72061 0.51657 0.10706-0.78113 0.68477 
  -2  -4 -23   -6.33  102.14   0 0.38505-0.63209 0.49195-0.74076-0.77815 0.21816 
  -2   0  -7 1660.35  106.11   0 0.34908-0.59917 0.51397-0.51415-0.78089 0.60990 
  -2   1  -5  127.45   80.95   0 0.34653-0.59607 0.51549-0.45356-0.78103 0.65921 
  -2   3  -2  270.60   76.82   0 0.34056-0.59155 0.51901-0.33092-0.78133 0.73268 
  -2   4  -1  340.91   76.26   0 0.34219-0.59222 0.51805-0.26799-0.78125 0.75772 
  -2   8   1  190.92   46.58   0 0.33830-0.58920 0.52033-0.02042-0.78143 0.80687 
  -2   9   1  131.40   45.14   0 0.33679-0.58850 0.52121 0.04114-0.78150 0.80691 
  -2  11   0  151.17   61.91   0 0.34663-0.59839 0.51543 0.16997-0.78102 0.78311 
  -1   5   3  443.61   78.78   0 0.34999-0.47554 0.51343-0.20170-0.78084 0.85471 
  -1   7   4  381.66   75.30   0 0.34165-0.46751 0.51837-0.08112-0.78128 0.87929 
  -1   8   4  183.04   63.74   0 0.34799-0.47402 0.51462-0.01577-0.78095 0.87970 
  -1   9   4  265.93   63.83   0 0.34543-0.47140 0.51614 0.04626-0.78109 0.88032 
  -1  13   2  -13.62   64.00   0 0.34469-0.47148 0.51657 0.29395-0.78113 0.83223 
   0  -6 -20   48.30   84.49   0 0.35696-0.35653 0.50926-0.88476-0.78041 0.29384 
   0  -5 -14   10.59   82.34   0 0.35994-0.35943 0.50746-0.82040-0.78021 0.43977 
   0  10   6  185.05   76.48   0 0.35303-0.35473 0.51162 0.11239-0.78066 0.92820 
   0  12   5   64.46   79.10   0 0.35650-0.35692 0.50953 0.23821-0.78044 0.90379 
   1  -7 -24   57.29   71.09   0 0.34671-0.22105 0.51538-0.95407-0.78102 0.19589 
   1  -6 -16   11.41   65.38   0 0.34657-0.22215 0.51546-0.89218-0.78103 0.38879 
   1  -5 -11   56.94   67.67   0 0.34904-0.22295 0.51400-0.82668-0.78089 0.51277 
   1  -2  -2 1829.94  136.69   0 0.34584-0.22163 0.51590-0.64248-0.78107 0.73076 
   1  -1   0   39.65   84.86   0 0.33905-0.21669 0.51989-0.58242-0.78140 0.78097 
   1  13   6   48.21   65.15   0 0.34648-0.22316 0.51551 0.29674-0.78103 0.92933 
   2  -7 -21  138.96   64.66   0 0.34153-0.09152 0.51843-0.95696-0.78128 0.27146 
   2  -6 -14  351.06   69.79   0 0.34615-0.09639 0.51571-0.89099-0.78105 0.44029 
   2  -4  -6  413.24   77.27   0 0.34985-0.10046 0.51351-0.76457-0.78085 0.63388 
   2  -2  -1 1690.17  101.39   0 0.34089-0.09121 0.51881-0.64552-0.78131 0.75599 
   2  -1   1  489.50   91.91   0 0.34060-0.09070 0.51898-0.58344-0.78133 0.80501 
   2  11   8  105.53  113.62   0 0.36275-0.11491 0.50575 0.18030-0.78002 0.97733 
   3  -7 -20   20.63   68.06   0 0.34507 0.02856 0.51635-0.95498-0.78111 0.29275 
   3  -6 -14  239.65   65.00   0 0.33995 0.03497 0.51936-0.89539-0.78136 0.44147 
   3  -4  -6  440.51   72.32   0 0.34120 0.03271 0.51863-0.77006-0.78130 0.63497 
   3  -3  -3  412.01   73.27   0 0.34604 0.02766 0.51578-0.70479-0.78106 0.70688 
   3   0   3  561.61   79.99   0 0.34604 0.02762 0.51578-0.51736-0.78106 0.85385 
   4  -6 -15  115.06   64.54   0 0.34270 0.15696 0.51775-0.89432-0.78123 0.41751 
   4  -5 -10  220.95   66.34   0 0.34716 0.15236 0.51511-0.82826-0.78100 0.53765 
   4  -4  -7  465.35   49.24   0 0.33603 0.16309 0.52165-0.77308-0.78153 0.61149 
   4  -3  -4   73.01   43.09   0 0.33754 0.16154 0.52077-0.71007-0.78147 0.68393 
   4   1   4  136.84   67.71   0 0.34999 0.14899 0.51343-0.45291-0.78084 0.87808 
   4   2   5   42.39   62.39   0 0.34056 0.15754 0.51901-0.39592-0.78133 0.90388 
   4   3   6  435.29   68.53   0 0.33944 0.15924 0.51966-0.33365-0.78138 0.92852 
   4   4   7  366.48   68.32   0 0.34946 0.14884 0.51375-0.26490-0.78087 0.95223 
   4   6   8   44.61   64.56   0 0.34431 0.15436 0.51680-0.14332-0.78115 0.97739 
   5  -5 -13  -17.76   44.02   0 0.33603 0.28739 0.52165-0.83658-0.78153 0.46580 
   5  -5 -12  -29.27   61.07   0 0.34732 0.27600 0.51502-0.82753-0.78099 0.48816 
   5  -4  -9   18.31   43.89   0 0.33528 0.28824 0.52209-0.77352-0.78156 0.56367 
   5  -2  -3   18.64   62.61   0 0.34056 0.28310 0.51901-0.64574-0.78133 0.70833 
   5  -1  -1  125.04   47.82   0 0.33754 0.28604 0.52077-0.58594-0.78147 0.75746 
   5   0   1   80.14   63.32   0 0.34281 0.28018 0.51768-0.51869-0.78122 0.80709 
   5   2   4  150.90   61.46   0 0.35096 0.27235 0.51285-0.38953-0.78078 0.87936 
   5   3   5   69.05   60.05   0 0.34826 0.27478 0.51446-0.32922-0.78094 0.90304 
   5   6   7   26.61   73.56   0 0.35194 0.27127 0.51227-0.13807-0.78072 0.95259 
   6  -4 -12   90.17   65.58   0 0.34299 0.40569 0.51758-0.77101-0.78121 0.49099 
   6  -3  -8   75.41   64.32   0 0.34813 0.39950 0.51454-0.70403-0.78094 0.58697 
   6  -1  -3   83.73   63.98   0 0.34612 0.40152 0.51573-0.57985-0.78105 0.70867 
   6   0  -1   43.07   65.43   0 0.34657 0.39940 0.51546-0.51697-0.78103 0.75688 
   6   2   2   56.94   59.76   0 0.34862 0.39828 0.51425-0.39011-0.78092 0.83007 
   6   3   3   69.67   64.45   0 0.34702 0.40138 0.51520-0.32949-0.78100 0.85457 
   6   4   4   36.19   67.22   0 0.35182 0.39581 0.51234-0.26352-0.78073 0.87977 
   6   6   5   22.80   65.72   0 0.34507 0.40116 0.51635-0.14634-0.78111 0.90450 
  -4   1 -22  -22.89   67.69   0 0.35968-0.85934 0.50741-0.44468-0.78016 0.24530 
  -4   2 -18   45.35   58.53   0 0.35578-0.85457 0.50976-0.38515-0.78042 0.34309 
  -4   3 -16  110.48   66.37   0 0.36143-0.86110 0.50635-0.31923-0.78004 0.39142 
  -4   4 -14   46.30   63.40   0 0.36005-0.85871 0.50719-0.25776-0.78014 0.43941 
  -4   5 -13   14.75   64.20   0 0.36005-0.86198 0.50719-0.19470-0.78014 0.46519 
  -4   6 -12    6.66   61.31   0 0.36005-0.86063 0.50719-0.13135-0.78014 0.48975 
  -4   7 -11  -32.76   43.00   0 0.35257-0.85345 0.51169-0.07518-0.78062 0.51399 
  -4   8 -11  114.47   58.41   0 0.35774-0.85713 0.50858-0.00990-0.78029 0.51381 
  -4   9 -11   -3.07   44.32   0 0.35557-0.85585 0.50989 0.05129-0.78043 0.51399 
  -3  -2 -23   19.72   81.98   0 0.37246-0.74651 0.49959-0.62419-0.77921 0.22115 
  -3  -1 -17   57.24   66.31   0 0.35684-0.73104 0.50913-0.57206-0.78035 0.36560 
  -3   0 -14  181.49   70.17   0 0.36675-0.74070 0.50311-0.50380-0.77966 0.43924 
  -3   1 -11  268.96   75.65   0 0.35506-0.72953 0.51019-0.44796-0.78046 0.51245 
  -3   2  -9  156.74   50.81   0 0.35407-0.72885 0.51079-0.38534-0.78053 0.56220 
  -3   6  -5  311.63   62.67   0 0.36264-0.73836 0.50561-0.13165-0.77996 0.65959 
  -3   8  -4  145.07   44.55   0 0.35257-0.72834 0.51169-0.01259-0.78062 0.68407 
  -3   9  -4  -32.73   44.70   0 0.35107-0.72648 0.51258 0.04827-0.78070 0.68487 
  -3  11  -5   29.04   44.34   0 0.35407-0.73036 0.51079 0.17585-0.78053 0.66028 
  -2   6   0   30.75   64.57   0 0.35706-0.60756 0.50899-0.13605-0.78034 0.78097 
  -2  10   0   59.47   58.79   0 0.36068-0.61195 0.50681 0.11737-0.78009 0.78202 
  -2  12  -1   21.17   63.35   0 0.35631-0.60858 0.50944 0.23743-0.78038 0.75773 
  -1  -1  -5 2033.15  186.37   0 0.37125-0.49637 0.50034-0.56304-0.77931 0.65693 
  -1  11   3  206.16   64.00   0 0.36035-0.48699 0.50701 0.18011-0.78012 0.85493 
   0  -2  -4 3823.38  230.18   0 0.36035-0.36067 0.50700-0.63284-0.78012 0.68154 
   0   7   6  517.43   85.03   0 0.36519-0.36659 0.50406-0.06783-0.77977 0.92712 
   0   9   6  395.29   81.18   0 0.36694-0.36853 0.50299 0.05873-0.77964 0.92755 
   0  13   4   43.64   62.13   0 0.36321-0.36677 0.50527 0.30460-0.77992 0.87997 
   1  -7 -23   61.01   69.64   0 0.36044-0.23517 0.50695-0.94493-0.78011 0.22110 
   1  11   7   63.85   75.59   0 0.36827-0.24579 0.50218 0.18308-0.77954 0.95231 
   2  -7 -20   39.89   65.53   0 0.35686-0.10693 0.50911-0.94864-0.78035 0.29335 
   2  -5  -9   41.73   73.60   0 0.36452-0.11445 0.50447-0.81766-0.77982 0.56080 
   2  -3  -3 1822.55  102.95   0 0.35889-0.11008 0.50789-0.69649-0.78022 0.70625 
   2   0   3 2113.67  121.37   0 0.36318-0.11481 0.50529-0.50692-0.77992 0.85225 
   2   5   8   84.81  122.08   0 0.39065-0.14227 0.48819-0.17763-0.77753 0.97289 
   3  -7 -19   50.66   66.41   0 0.35856 0.01499 0.50809-0.94647-0.78024 0.31940 
   3  -6 -13  137.91   61.77   0 0.35883 0.01408 0.50792-0.88381-0.78022 0.46476 
   3  -5  -9  913.82   60.85   0 0.35257 0.02205 0.51169-0.82526-0.78062 0.56166 
   4  -7 -21   -5.24   47.51   0 0.35257 0.14690 0.51169-0.95136-0.78062 0.26935 
   4  -7 -20   96.27   67.37   0 0.36123 0.13766 0.50647-0.94541-0.78006 0.29369 
   4  -6 -14  176.69   70.71   0 0.35795 0.14056 0.50846-0.88590-0.78028 0.44011 
   4  -4  -6  163.64   63.88   0 0.36005 0.13810 0.50719-0.75889-0.78014 0.63452 
   4  -2  -1   81.24   62.65   0 0.35557 0.14299 0.50989-0.63566-0.78043 0.75701 
   4  -1   1  220.31   71.06   0 0.35571 0.14318 0.50981-0.57361-0.78042 0.80507 
   5  -6 -17   42.94   48.63   0 0.35182 0.27042 0.51213-0.88967-0.78066 0.36724 
   5  -6 -16  -44.38   71.09   0 0.36154 0.26244 0.50628-0.88231-0.78003 0.38986 
   5  -4  -8  124.88   45.97   0 0.35407 0.27010 0.51079-0.76274-0.78053 0.58644 
   5  -3  -5   40.64   45.13   0 0.35407 0.27033 0.51079-0.70021-0.78053 0.65963 
   5   1   3    9.94   62.31   0 0.36005 0.26266 0.50719-0.44752-0.78014 0.85407 
   5   4   6  111.71   63.73   0 0.35795 0.26601 0.50846-0.26015-0.78028 0.92789 
   6  -4 -11   37.62   63.41   0 0.35557 0.39276 0.50989-0.76166-0.78043 0.51508 
   6  -2  -5  127.41   44.98   0 0.35257 0.39461 0.51169-0.63902-0.78062 0.65977 
   6   1   1    4.68   62.21   0 0.36005 0.38734 0.50719-0.44677-0.78014 0.80609 
   6   5   5   41.08   62.00   0 0.36138 0.38535 0.50638-0.19490-0.78005 0.90204 
  -4   1 -24   35.82   67.33   0 0.37649-0.87651 0.49710-0.43602-0.77871 0.19528 
  -4   1 -23   90.72   69.75   0 0.37085-0.86959 0.50060-0.43756-0.77918 0.22079 
  -4   2 -20   45.03   63.42   0 0.37859-0.87900 0.49580-0.37140-0.77853 0.29308 
  -4   2 -19   78.89   49.07   0 0.36826-0.86705 0.50219-0.37749-0.77938 0.31949 
  -4   3 -17  128.40   71.71   0 0.37542-0.87528 0.49777-0.31079-0.77880 0.36595 
  -4   4 -15  153.55   71.47   0 0.37370-0.87345 0.49883-0.24959-0.77895 0.41442 
  -4   5 -14    8.15   68.73   0 0.37494-0.87705 0.49807-0.18645-0.77884 0.43977 
  -4   6 -13   33.82   61.56   0 0.37642-0.87571 0.49715-0.12385-0.77872 0.46438 
  -4   7 -12   -7.82   43.44   0 0.36901-0.86918 0.50173-0.06468-0.77933 0.48855 
  -4   8 -12   84.84   63.08   0 0.37173-0.87214 0.50005 0.00039-0.77911 0.48814 
  -4   9 -12   33.06   43.50   0 0.36901-0.86975 0.50173 0.06032-0.77933 0.48924 
  -3  -2 -24  172.80   82.18   0 0.38590-0.76013 0.49121-0.61650-0.77785 0.19468 
  -3  -1 -18  -14.40   62.57   0 0.37679-0.75154 0.49692-0.56003-0.77868 0.34181 
  -3   3  -8  367.66   75.79   0 0.37073-0.74500 0.50067-0.31366-0.77919 0.58538 
  -3   4  -7   59.75   69.83   0 0.37582-0.75104 0.49752-0.24773-0.77877 0.60920 
  -3   5  -6  104.91   58.90   0 0.37406-0.74887 0.49862-0.18677-0.77892 0.63353 
  -3   7  -5  150.25   61.30   0 0.37399-0.74818 0.49866-0.06067-0.77892 0.65933 
  -3   8  -5  141.19   60.39   0 0.37595-0.75100 0.49744 0.00108-0.77876 0.65936 
  -3   9  -5  -42.32   64.49   0 0.37420-0.74950 0.49853 0.06336-0.77891 0.65847 
  -3  10  -5   22.10   43.69   0 0.36603-0.74155 0.50355 0.12029-0.77955 0.65995 
  -3  11  -6   14.70   61.74   0 0.37346-0.74941 0.49899 0.18765-0.77897 0.63539 
  -2  -3 -17   90.70   89.14   0 0.38011-0.62880 0.49485-0.68298-0.77839 0.36472 
  -2  -2 -13  439.80   93.87   0 0.38320-0.63280 0.49291-0.61772-0.77811 0.46119 
  -2  -1 -10  960.97  104.45   0 0.38300-0.63277 0.49303-0.55579-0.77812 0.53427 
  -2   2  -4  245.93   83.94   0 0.37609-0.62522 0.49736-0.37298-0.77875 0.68233 
  -2   5  -1  543.35   74.82   0 0.37584-0.62664 0.49751-0.18540-0.77877 0.75498 
  -2   7   0  558.14   73.90   0 0.36975-0.62045 0.50128-0.06497-0.77927 0.78036 
  -2   8   0  -14.68   61.10   0 0.37383-0.62374 0.49876 0.00009-0.77894 0.78084 
  -2   9   0   52.46   60.65   0 0.36975-0.62089 0.50128 0.06140-0.77927 0.78108 
  -2  11  -1   26.05   60.31   0 0.37494-0.62542 0.49807 0.18675-0.77884 0.75798 
  -1   0  -3 1068.48  153.42   0 0.37218-0.49701 0.49977-0.50005-0.77907 0.70562 
  -1   2   0  295.56  115.81   0 0.37354-0.49871 0.49893-0.37542-0.77896 0.77849 
  -1   4   2  124.29   86.40   0 0.37334-0.49903 0.49906-0.25026-0.77898 0.82764 
  -1   6   3  777.00   77.73   0 0.37986-0.50595 0.49500-0.12074-0.77841 0.85276 
  -1  10   3  195.58   63.52   0 0.37757-0.50493 0.49644 0.12822-0.77862 0.85364 
  -1  12   2   66.41   65.92   0 0.37375-0.50090 0.49881 0.24938-0.77894 0.82954 
  -1  13   1   23.32   63.29   0 0.37716-0.50405 0.49669 0.31372-0.77865 0.80580 
   0   8   6  227.31   68.06   0 0.37389-0.37542 0.49872 0.00009-0.77893 0.92637 
   1  -7 -22  130.27   68.89   0 0.37639-0.25034 0.49717-0.93522-0.77872 0.24368 
   1  -6 -15   41.41   65.36   0 0.37494-0.24921 0.49807-0.87327-0.77884 0.41354 
   1  -4  -7  190.14   79.67   0 0.37009-0.24553 0.50106-0.75104-0.77924 0.60891 
   1  -3  -4   26.57   98.64   0 0.37667-0.25361 0.49700-0.68297-0.77870 0.68140 
   1   0   2 1233.64  166.28   0 0.37530-0.25166 0.49784-0.49944-0.77881 0.82638 
   2  -7 -19   22.39   67.79   0 0.37049-0.12246 0.50082-0.93907-0.77921 0.31646 
   2  -6 -13  156.84   63.34   0 0.37156-0.12212 0.50016-0.87538-0.77912 0.46369 
   3  -7 -18  109.99   66.87   0 0.37198 0.00267 0.49990-0.93815-0.77909 0.34282 
   3  -6 -12   48.09   64.82   0 0.37647-0.00121 0.49712-0.87251-0.77871 0.48541 
   3  -5  -8  123.57   66.96   0 0.37722-0.00347 0.49665-0.80972-0.77865 0.58384 
   3  -4  -5  278.35   75.30   0 0.37231 0.00110 0.49970-0.75133-0.77906 0.65719 
   3  -2   0   -7.41   69.50   0 0.37494-0.00115 0.49807-0.62439-0.77884 0.77883 
   3  -1   2 1767.61   91.41   0 0.37900-0.00518 0.49554-0.55964-0.77849 0.82666 
   3   2   6  298.93   72.36   0 0.37385-0.00060 0.49875-0.37553-0.77893 0.92544 
   3   3   7  279.20   68.06   0 0.37775-0.00415 0.49632-0.31071-0.77860 0.94935 
   3   7   9   90.51  102.50   0 0.39242-0.01998 0.48707-0.05097-0.77719 0.99828 
   4  -7 -19  -25.04   68.41   0 0.37383 0.12579 0.49876-0.93948-0.77894 0.31658 
   4  -6 -13    5.36   68.15   0 0.37272 0.12621 0.49944-0.87615-0.77903 0.46294 
   4  -5  -9   67.52   47.19   0 0.36752 0.12968 0.50264-0.81561-0.77944 0.56166 
   4  -3  -3   88.52   41.14   0 0.36603 0.13171 0.50355-0.69211-0.77955 0.70773 
   4   0   3   13.28   47.66   0 0.36826 0.12822 0.50219-0.50287-0.77938 0.85337 
   4   5   8   51.85   61.79   0 0.37761 0.12044 0.49641-0.18436-0.77861 0.97500 
   5  -6 -15   19.95   67.66   0 0.37494 0.24907 0.49807-0.87503-0.77884 0.41385 
   5  -5 -11   -6.95   44.90   0 0.36603 0.25798 0.50355-0.81885-0.77955 0.51142 
   5  -4  -7  102.67   62.61   0 0.37331 0.24910 0.49908-0.75097-0.77898 0.61009 
   5  -3  -4   78.89   63.50   0 0.37496 0.24857 0.49805-0.68658-0.77884 0.68184 
   5  -2  -2  130.90   47.08   0 0.36603 0.25647 0.50355-0.62994-0.77955 0.73180 
   5  -1   0  107.80   48.66   0 0.36529 0.25753 0.50401-0.56832-0.77961 0.78031 
   5   0   2   34.89   61.28   0 0.37476 0.24836 0.49818-0.50143-0.77886 0.82775 
   5   5   7   46.61   64.20   0 0.37513 0.24738 0.49795-0.18742-0.77883 0.95040 
   6  -4 -10   -6.17   43.94   0 0.36975 0.37899 0.50128-0.75344-0.77927 0.53671 
   6  -3  -7   82.55   46.63   0 0.36603 0.38353 0.50355-0.69342-0.77955 0.60931 
   6  -2  -4   34.11   64.05   0 0.37441 0.37534 0.49840-0.62614-0.77889 0.68270 
   6  -1  -2   20.50   45.36   0 0.36901 0.37919 0.50173-0.56613-0.77933 0.73127 
   6   0   0   35.85   65.65   0 0.37420 0.37384 0.49853-0.50107-0.77891 0.77990 
   6   3   4   57.50   61.69   0 0.37805 0.36781 0.49613-0.31038-0.77857 0.87631 
  -4   1 -27   42.87   85.16   0 0.39518-0.89554 0.48533-0.42392-0.77682 0.12229 
  -4   1 -26   19.05   66.90   0 0.38966-0.89008 0.48885-0.42766-0.77740 0.14628 
  -4   1 -25    1.91   67.10   0 0.38451-0.88420 0.49211-0.43071-0.77791 0.17050 
  -4   2 -21  101.46   62.24   0 0.39045-0.88983 0.48834-0.36419-0.77732 0.26833 
  -4   3 -18   -7.26   64.07   0 0.38930-0.88845 0.48908-0.30219-0.77744 0.34054 
  -4   4 -16   29.10   67.88   0 0.38966-0.88907 0.48885-0.23876-0.77740 0.38673 
  -4   5 -15  -48.60   63.42   0 0.39077-0.89207 0.48815-0.17586-0.77729 0.41326 
  -4   6 -14  130.64   63.03   0 0.38966-0.89044 0.48885-0.11370-0.77740 0.43839 
  -4   7 -13   89.20   44.18   0 0.38378-0.88335 0.49257-0.05634-0.77798 0.46370 
  -4   8 -13   83.74   58.74   0 0.38743-0.88628 0.49027 0.00968-0.77762 0.46211 
  -4   9 -14   48.63   62.16   0 0.39023-0.89458 0.48848 0.07247-0.77734 0.44074 
  -4   9 -13  100.44   45.44   0 0.38230-0.88287 0.49350 0.06819-0.77811 0.46432 
  -3  -2 -25   36.53   82.13   0 0.40165-0.77512 0.48116-0.60568-0.77610 0.16722 
  -3   0 -15  320.65   69.66   0 0.39152-0.76623 0.48767-0.48717-0.77721 0.41315 
  -3   1 -12  257.45   56.21   0 0.38230-0.75664 0.49350-0.43153-0.77811 0.48639 
  -3   2 -10  385.55   55.94   0 0.38304-0.75780 0.49303-0.36814-0.77804 0.53464 
  -3   6  -6   61.25   57.89   0 0.38936-0.76358 0.48904-0.11506-0.77743 0.63357 
  -3   9  -6  133.52   65.52   0 0.39407-0.77019 0.48604 0.07595-0.77694 0.63298 
  -3  10  -6   88.88   61.53   0 0.38892-0.76399 0.48932 0.13541-0.77747 0.63105 
  -3  11  -7  117.41   62.75   0 0.39147-0.76802 0.48770 0.19880-0.77721 0.60950 
  -2  -4 -24  326.53  111.03   0 0.40281-0.65225 0.48040-0.72992-0.77597 0.19256 
  -2   3  -3 1879.78   98.57   0 0.38851-0.63907 0.48958-0.30239-0.77752 0.70439 
  -2   4  -2 1474.97   89.15   0 0.38697-0.63766 0.49055-0.24071-0.77767 0.72938 
  -2  10  -1  226.43   63.70   0 0.39000-0.64104 0.48863 0.13626-0.77737 0.75547 
  -2  12  -2   -3.77   43.70   0 0.38156-0.63292 0.49396 0.25468-0.77818 0.73210 
  -1   3   1  110.08   67.97   0 0.38230-0.50611 0.49350-0.30801-0.77811 0.80319 
  -1   7   3  199.42   69.32   0 0.39459-0.52079 0.48570-0.04832-0.77689 0.85143 
  -1   9   3  196.63   59.85   0 0.39044-0.51603 0.48835 0.07311-0.77732 0.85326 
   0  -6 -19  322.82   93.86   0 0.39303-0.39226 0.48670-0.86176-0.77705 0.31436 
   0   5   5  973.54  105.77   0 0.39815-0.39920 0.48342-0.17168-0.77650 0.89928 
   0  11   5  101.55   59.91   0 0.38650-0.38798 0.49085 0.19508-0.77771 0.90134 
   1  -7 -21  147.54   84.44   0 0.39447-0.26903 0.48578-0.92366-0.77690 0.26594 
   1  -5 -10  336.17   73.90   0 0.39225-0.26730 0.48720-0.79991-0.77713 0.53264 
   1  12   6   24.38   83.30   0 0.39773-0.27493 0.48369 0.26424-0.77654 0.92536 
   2  -7 -18  100.29   71.55   0 0.38746-0.13741 0.49025-0.92819-0.77762 0.34094 
   2  -4  -5  122.51   71.42   0 0.39004-0.14114 0.48861-0.73837-0.77736 0.65603 
   3  -7 -17   14.52   62.47   0 0.38966-0.01407 0.48885-0.93050-0.77740 0.36245 
   3  -3  -2  528.13   57.67   0 0.38304-0.00863 0.49303-0.68179-0.77804 0.72896 
   3   1   5  368.21   55.36   0 0.38230-0.00926 0.49350-0.43283-0.77811 0.89981 
   4  -7 -18   56.76   44.44   0 0.38304 0.11605 0.49303-0.93251-0.77804 0.33980 
   4  -7 -17  -13.78   66.87   0 0.39480 0.10425 0.48557-0.92507-0.77686 0.36288 
   4  -6 -12   92.06   71.76   0 0.38922 0.11005 0.48913-0.86581-0.77744 0.48577 
   4  -5  -8   47.65   64.06   0 0.38845 0.10877 0.48962-0.80356-0.77752 0.58290 
   4  -4  -5  280.13   48.54   0 0.38378 0.11476 0.49257-0.74385-0.77798 0.65629 
   4  -3  -2  158.13   64.64   0 0.39329 0.10646 0.48654-0.67555-0.77702 0.72758 
   4  -2   0  866.38   72.76   0 0.38839 0.11004 0.48966-0.61651-0.77753 0.77779 
   4  -1   2  221.43   68.11   0 0.39245 0.10604 0.48707-0.55149-0.77711 0.82576 
   4   2   6   79.53   61.44   0 0.39095 0.10767 0.48803-0.36482-0.77727 0.92377 
   4   3   7   76.74   70.46   0 0.39489 0.10370 0.48551-0.29912-0.77685 0.94770 
   5  -6 -14 -104.81   64.50   0 0.38893 0.23500 0.48931-0.86745-0.77747 0.43726 
   5  -5 -10  119.30   46.30   0 0.38230 0.23922 0.49350-0.80871-0.77811 0.53594 
   5  -4  -6  114.46   63.31   0 0.39182 0.23154 0.48747-0.73903-0.77718 0.63115 
   5  -2  -1  128.57   60.99   0 0.39250 0.23000 0.48704-0.61441-0.77711 0.75340 
   5  -1   1  127.07   63.73   0 0.39336 0.22842 0.48649-0.55078-0.77702 0.80158 
   5   1   4   63.26   60.73   0 0.39329 0.22918 0.48654-0.42558-0.77702 0.87451 
   5   2   5   73.09   61.24   0 0.38966 0.23346 0.48885-0.36625-0.77740 0.90001 
   5   3   6   80.38   60.30   0 0.39056 0.23135 0.48828-0.30270-0.77731 0.92400 
   5   7   8   41.74   84.12   0 0.39558 0.22679 0.48507-0.05112-0.77678 0.97271 
   5   8   8    2.74   82.75   0 0.38966 0.23133 0.48885 0.00635-0.77740 0.97313 
   6  -4  -9   70.47   62.68   0 0.38711 0.36149 0.49046-0.74442-0.77765 0.56077 
   6  -3  -6   16.22   39.27   0 0.38378 0.36468 0.49257-0.68244-0.77798 0.63277 
   6  -2  -3   21.44   62.65   0 0.38966 0.35721 0.48885-0.61429-0.77740 0.70286 
   6  -1  -1  -14.07   61.22   0 0.39113 0.35640 0.48791-0.55192-0.77725 0.75321 
   6   1   2   77.76   64.24   0 0.38765 0.35899 0.49013-0.43027-0.77760 0.82774 
   6   2   3  -23.70   43.90   0 0.38082 0.36612 0.49442-0.37101-0.77825 0.85303 
   6   4   5  -19.20   60.84   0 0.38856 0.35820 0.48955-0.24219-0.77751 0.90154 
  -4   2 -23  -10.04   65.52   0 0.40634-0.90759 0.47795-0.35450-0.77564 0.21755 
  -4   2 -22   29.74   63.45   0 0.40187-0.90005 0.48086-0.35698-0.77617 0.24305 
  -4   3 -19   48.52   62.70   0 0.40415-0.90157 0.47937-0.29138-0.77590 0.31473 
  -4   4 -17   82.68   66.57   0 0.40118-0.90057 0.48131-0.23189-0.77625 0.36370 
  -4   5 -16  168.18   67.95   0 0.40455-0.90536 0.47912-0.16635-0.77586 0.38756 
  -4   6 -15  172.06   65.23   0 0.40359-0.90339 0.47974-0.10582-0.77597 0.41315 
  -4   7 -15  -10.84   58.89   0 0.40634-0.90881 0.47795-0.04133-0.77564 0.41344 
  -4   7 -14  118.63   41.82   0 0.39685-0.89738 0.48410-0.04617-0.77674 0.43712 
  -4   8 -14   64.83   46.58   0 0.39831-0.89841 0.48316 0.01578-0.77658 0.43780 
  -4   9 -15  -14.55   62.92   0 0.40488-0.90664 0.47890 0.08248-0.77582 0.41342 
  -3  -2 -26   27.59   88.23   0 0.40852-0.78321 0.47652-0.60136-0.77537 0.14428 
  -3  -1 -19  103.72   64.36   0 0.40179-0.77569 0.48091-0.54315-0.77618 0.31393 
  -3   1 -13  104.05   69.61   0 0.40586-0.77995 0.47827-0.41813-0.77570 0.46073 
  -3   2 -11  243.13   69.09   0 0.40909-0.78372 0.47615-0.35144-0.77530 0.50797 
  -3   3  -9  506.24   54.30   0 0.39758-0.77268 0.48363-0.29619-0.77666 0.55796 
  -3   4  -8   73.26   62.21   0 0.40326-0.77783 0.47996-0.22932-0.77601 0.58222 
  -3   5  -7  -32.04   39.83   0 0.39831-0.77410 0.48316-0.16938-0.77658 0.60759 
  -3   7  -6   69.01   46.13   0 0.39685-0.77237 0.48410-0.04747-0.77674 0.63196 
  -3   8  -6  153.07   46.59   0 0.39831-0.77345 0.48316 0.01584-0.77658 0.63271 
  -3  10  -7   68.88   60.75   0 0.40415-0.78092 0.47937 0.14384-0.77590 0.60790 
  -3  11  -8   97.52   62.85   0 0.40502-0.78350 0.47881 0.20717-0.77580 0.58642 
  -2  -4 -25   -3.11  106.43   0 0.42573-0.67455 0.46508-0.71622-0.77307 0.16604 
  -2   0  -8   46.09   79.00   0 0.40415-0.65213 0.47937-0.48066-0.77590 0.58183 
  -2   1  -6 1301.46   98.35   0 0.39910-0.64963 0.48265-0.41994-0.77649 0.62989 
  -2   6  -1  187.74   50.24   0 0.39538-0.64620 0.48504-0.11062-0.77690 0.75350 
  -2   7  -1  175.80   66.45   0 0.40441-0.65494 0.47921-0.04189-0.77587 0.75335 
  -2   8  -1  145.18   66.93   0 0.40490-0.65604 0.47889 0.02121-0.77581 0.75366 
  -2   9  -1  182.79   64.71   0 0.40074-0.65187 0.48159 0.08038-0.77630 0.75368 
  -2  11  -2   76.41   65.66   0 0.40151-0.65387 0.48109 0.20583-0.77621 0.72852 
  -2  12  -3  -23.57   58.84   0 0.40452-0.65690 0.47914 0.26962-0.77586 0.70502 
  -1   8   3  316.28   68.30   0 0.39758-0.52307 0.48363 0.01630-0.77666 0.85150 
  -1  11   2  272.59   64.23   0 0.39866-0.52440 0.48293 0.20397-0.77654 0.82712 
  -1  12   1   54.88   64.58   0 0.40477-0.53184 0.47897 0.26923-0.77583 0.80374 
  -1  13   0   44.62   61.97   0 0.40687-0.53409 0.47760 0.33285-0.77558 0.77836 
   0  10   5   59.03   78.26   0 0.41351-0.41410 0.47324 0.15019-0.77474 0.89795 
   0  12   4  237.09   68.52   0 0.40127-0.40286 0.48125 0.26791-0.77624 0.87598 
   0  13   3   67.20   62.34   0 0.40505-0.40829 0.47879 0.33026-0.77580 0.85216 
   1  -7 -20   71.64   83.76   0 0.41148-0.28580 0.47458-0.91190-0.77500 0.28788 
   1  -6 -14  363.35   72.93   0 0.40657-0.28165 0.47780-0.85300-0.77561 0.43411 
   1  10   7   75.39   72.69   0 0.40701-0.28400 0.47751 0.14583-0.77556 0.94794 
   1  13   5    1.18   85.17   0 0.40707-0.28421 0.47747 0.33262-0.77555 0.90036 
   2  -7 -17   87.77   69.31   0 0.40415-0.15615 0.47937-0.91724-0.77590 0.36164 
   2  -6 -12  307.91   52.17   0 0.39685-0.14703 0.48410-0.86033-0.77674 0.48391 
   2  -5  -8   89.96   51.27   0 0.39685-0.14749 0.48410-0.79734-0.77674 0.58151 
   2  -3  -2  192.99   79.28   0 0.40677-0.15696 0.47767-0.66596-0.77559 0.72621 
   2  -2   0  100.13   60.19   0 0.39831-0.14962 0.48316-0.61037-0.77658 0.77507 
   2  -1   2  101.37   82.40   0 0.40815-0.15976 0.47677-0.54086-0.77542 0.82330 
   2  12   7  -14.98   87.53   0 0.41740-0.17015 0.47066 0.27684-0.77423 0.94665 
   3  -7 -16  299.47   67.69   0 0.40146-0.02725 0.48113-0.91992-0.77622 0.38762 
   3  -6 -11   36.14   63.35   0 0.39904-0.02412 0.48269-0.85867-0.77649 0.50872 
   3  -5  -7   35.98   66.82   0 0.40342-0.03074 0.47985-0.79298-0.77599 0.60546 
   3  -4  -4  395.27   71.74   0 0.40278-0.02869 0.48027-0.73205-0.77607 0.67788 
   3   0   4  -11.56   71.09   0 0.40306-0.03008 0.48009-0.48056-0.77603 0.87463 
   3   4   8   74.06   57.56   0 0.40415-0.03090 0.47937-0.23074-0.77590 0.97163 
   3   6   9  328.39  104.36   0 0.42323-0.05033 0.46677-0.09265-0.77343 0.99400 
   4  -7 -16   88.17   69.57   0 0.40571 0.09258 0.47836-0.91616-0.77572 0.38755 
   4  -6 -11  472.50   79.56   0 0.40514 0.09385 0.47874-0.85499-0.77579 0.50768 
   4  -4  -4  344.45   64.07   0 0.40830 0.09118 0.47667-0.72838-0.77540 0.67693 
   4   0   4 1255.09   80.36   0 0.41042 0.08885 0.47528-0.47718-0.77514 0.87288 
   4   1   5  160.91   48.30   0 0.39685 0.10163 0.48410-0.42329-0.77674 0.89906 
   4   7   9   20.07   76.03   0 0.40717 0.08955 0.47741-0.04326-0.77554 0.99502 
   4   8   9    0.36   77.90   0 0.41867 0.07772 0.46982 0.02574-0.77406 0.99683 
   4   9   9   15.55  118.66   0 0.43902 0.05693 0.45602 0.10506-0.77104 0.99326 
   5  -6 -13    7.10   66.80   0 0.40124 0.22246 0.48127-0.85897-0.77624 0.45980 
   5  -5  -9  154.81   46.13   0 0.39831 0.22424 0.48316-0.79766-0.77658 0.55840 
   5  -3  -3  210.64   45.08   0 0.39831 0.22513 0.48316-0.67255-0.77658 0.70360 
   5   0   3  232.22   67.67   0 0.40581 0.21761 0.47829-0.48015-0.77571 0.84876 
   5   4   7   49.50   61.36   0 0.40415 0.21908 0.47937-0.23212-0.77590 0.94734 
   5   6   8   -0.05   76.77   0 0.40998 0.21176 0.47557-0.10259-0.77519 0.97191 
   6  -4  -8   55.91   62.88   0 0.40065 0.34715 0.48165-0.73441-0.77631 0.58254 
   6  -3  -5  -16.20   67.23   0 0.40270 0.34575 0.48032-0.67075-0.77608 0.65542 
   6   0   1  -17.06   67.02   0 0.40160 0.34656 0.48103-0.48446-0.77620 0.80269 
   6   5   6   -7.12   62.15   0 0.40415 0.34239 0.47937-0.17030-0.77590 0.92406 
  -4   2 -25   43.48   68.48   0 0.42077-0.92238 0.46865-0.34439-0.77382 0.16647 
  -4   2 -24   40.11   68.37   0 0.41768-0.91675 0.47070-0.34657-0.77424 0.19094 
  -4   3 -21  116.58   62.35   0 0.42035-0.92058 0.46893-0.28239-0.77388 0.26453 
  -4   3 -20   76.33   41.04   0 0.41151-0.91107 0.47479-0.28709-0.77505 0.29084 
  -4   4 -19   99.64   66.11   0 0.42380-0.92352 0.46662-0.21734-0.77339 0.31211 
  -4   4 -18   17.53   43.06   0 0.41223-0.91242 0.47431-0.22541-0.77495 0.33776 
  -4   5 -17   53.09   68.09   0 0.41730-0.91667 0.47096-0.15902-0.77429 0.36374 
  -4   6 -16   -3.03   62.24   0 0.41730-0.91650 0.47096-0.09659-0.77429 0.38609 
  -4   7 -16  106.67   60.70   0 0.41962-0.92109 0.46942-0.03255-0.77398 0.38661 
  -4   8 -16   22.85   61.25   0 0.42020-0.92121 0.46903 0.02909-0.77390 0.38730 
  -4   8 -15   50.71   40.06   0 0.41006-0.91008 0.47575 0.02321-0.77523 0.41304 
  -3  -2 -29   -4.81   90.75   0 0.42812-0.80406 0.46370-0.58771-0.77277 0.06672 
  -3  -2 -28   79.38   87.04   0 0.42247-0.79731 0.46751-0.59320-0.77358 0.09289 
  -3  -2 -27   30.19   68.37   0 0.41739-0.79151 0.47090-0.59620-0.77428 0.11886 
  -3  -1 -20   -9.28   66.10   0 0.41875-0.79247 0.46999-0.53317-0.77410 0.28858 
  -3   0 -16  248.81   66.55   0 0.41556-0.78985 0.47211-0.47251-0.77452 0.38524 
  -3   3 -10  123.28   66.45   0 0.42308-0.79814 0.46710-0.27948-0.77350 0.53047 
  -3   5  -8  158.83   62.46   0 0.42213-0.79766 0.46774-0.15626-0.77363 0.58038 
  -3   6  -7  221.79   45.05   0 0.41296-0.78834 0.47383-0.09905-0.77486 0.60558 
  -3   7  -7   47.54   58.31   0 0.41875-0.79409 0.46999-0.03230-0.77410 0.60582 
  -3   8  -7  -11.13   57.46   0 0.41875-0.79505 0.46999 0.02932-0.77410 0.60520 
  -3   9  -7  166.42   62.63   0 0.41463-0.78933 0.47273 0.08970-0.77464 0.60723 
  -3  10  -8   73.18   59.05   0 0.42308-0.79930 0.46710 0.15650-0.77350 0.58059 
  -2  -3 -18  481.41  101.27   0 0.42957-0.67808 0.46272-0.65071-0.77256 0.33435 
  -2   5  -2  533.18   71.40   0 0.41599-0.66686 0.47183-0.15891-0.77447 0.72628 
  -2  10  -2   88.02   66.09   0 0.41844-0.66995 0.47020 0.15241-0.77414 0.72686 
  -1   5   2  676.81   81.72   0 0.41547-0.54165 0.47217-0.15974-0.77453 0.82379 
  -1  10   2  115.04   62.18   0 0.41823-0.54485 0.47034 0.15391-0.77417 0.82456 
   0  -7 -29   26.99  109.65   0 0.44705-0.44657 0.45070-0.89061-0.76976 0.06474 
   0  -5 -13  106.25   85.75   0 0.42181-0.42077 0.46795-0.78060-0.77367 0.45664 
   2  -8 -25    0.88   71.05   0 0.42020-0.16846 0.46903-0.97059-0.77390 0.16520 
   2  -7 -16   57.16   65.44   0 0.42031-0.16850 0.46895-0.90558-0.77388 0.38465 
   2  -6 -11  261.57   68.56   0 0.42207-0.17173 0.46778-0.84347-0.77364 0.50495 
   2   1   5  113.18   87.63   0 0.42142-0.17266 0.46821-0.40731-0.77373 0.89498 
   2   2   6  299.02   80.73   0 0.41611-0.16730 0.47175-0.34805-0.77445 0.92084 
   2  10   8   17.17   97.11   0 0.43391-0.18740 0.45977 0.16498-0.77190 0.96879 
   3  -8 -23  181.90   65.89   0 0.41724-0.04154 0.47100-0.97492-0.77430 0.21464 
   3  -8 -22  104.84   64.75   0 0.42101-0.04609 0.46848-0.96907-0.77378 0.23844 
   3  -7 -15  212.94   68.88   0 0.41752-0.04327 0.47081-0.90929-0.77426 0.41044 
   3  -6 -10  118.10   67.46   0 0.42050-0.04620 0.46883-0.84456-0.77386 0.53028 
   3  -3  -1  122.00   65.51   0 0.41985-0.04773 0.46926-0.65861-0.77395 0.74853 
   3  -2   1  554.59   76.54   0 0.41679-0.04282 0.47130-0.59769-0.77436 0.79839 
   4  -7 -15   41.17   63.93   0 0.42020 0.07961 0.46903-0.90864-0.77390 0.40751 
   4  -6 -10   12.63   67.64   0 0.42380 0.07606 0.46662-0.84298-0.77339 0.53016 
   4  -5  -7   41.26   45.23   0 0.41006 0.08942 0.47575-0.78965-0.77523 0.60480 
   4  -3  -1   65.94   60.11   0 0.42215 0.07759 0.46772-0.65687-0.77363 0.74808 
   4  -2   1   11.90   66.36   0 0.42020 0.07847 0.46903-0.59556-0.77390 0.79773 
   4   4   8   76.94   58.25   0 0.41670 0.08146 0.47136-0.22299-0.77437 0.97080 
   4   6   9  118.56   76.37   0 0.42916 0.06834 0.46300-0.08839-0.77262 0.99353 
   5  -6 -12   84.13   63.83   0 0.41826 0.20715 0.47032-0.84978-0.77416 0.48329 
   5  -5  -8  181.74   65.12   0 0.41685 0.20747 0.47126-0.78603-0.77435 0.58083 
   5  -4  -5  278.55   45.53   0 0.41296 0.21091 0.47383-0.72561-0.77486 0.65354 
   5  -3  -2  167.61   61.02   0 0.42124 0.20185 0.46833-0.65663-0.77375 0.72530 
   5  -2   0   21.56   60.25   0 0.41875 0.20641 0.46999-0.59731-0.77410 0.77372 
   5  -1   2  281.52   65.37   0 0.42269 0.19973 0.46736-0.53082-0.77355 0.82246 
   6  -4  -7  114.66   64.49   0 0.41812 0.33078 0.47042-0.72346-0.77418 0.60520 
   6  -3  -4   93.44   63.00   0 0.41936 0.32930 0.46959-0.65656-0.77401 0.67779 
   6  -2  -2   22.31   58.88   0 0.41676 0.33210 0.47132-0.59971-0.77436 0.72730 
   6  -1   0  182.20   66.55   0 0.41631 0.33200 0.47162-0.53603-0.77442 0.77549 
   6   1   3  -28.47   61.40   0 0.41767 0.33041 0.47072-0.41115-0.77424 0.84907 
   6   2   4   47.04   46.31   0 0.41223 0.33514 0.47431-0.35198-0.77495 0.87357 
   6   3   5    6.38   60.24   0 0.41875 0.32827 0.46999-0.28688-0.77410 0.89970 
   6   4   6   31.70   61.34   0 0.42452 0.32147 0.46613-0.21820-0.77329 0.92130 
  -4   2 -27  -60.03   66.86   0 0.43314-0.93336 0.46022-0.33587-0.77200 0.11554 
  -4   2 -26   93.05   67.63   0 0.42961-0.92855 0.46262-0.33885-0.77253 0.14202 
  -4   3 -23  136.06   66.66   0 0.43814-0.93750 0.45679-0.27135-0.77121 0.21174 
  -4   3 -22   32.51   63.63   0 0.42955-0.92981 0.46266-0.27592-0.77254 0.23785 
  -4   4 -20   37.24   65.52   0 0.43314-0.93365 0.46022-0.20964-0.77200 0.28625 
  -4   5 -19   -2.70   65.78   0 0.43314-0.93707 0.46022-0.14857-0.77200 0.31279 
  -4   5 -18  153.26   64.59   0 0.42912-0.92836 0.46296-0.15221-0.77261 0.33601 
  -4   6 -18   52.25   65.80   0 0.43448-0.93696 0.45931-0.08552-0.77179 0.33656 
  -4   6 -17   90.85   43.93   0 0.42740-0.92749 0.46412-0.09029-0.77286 0.36054 
  -4   7 -17   16.66   63.71   0 0.43170-0.93185 0.46120-0.02510-0.77222 0.36053 
  -4   8 -17   62.95   63.97   0 0.43169-0.93179 0.46121 0.03792-0.77222 0.36034 
  -3  -2 -30   16.82   72.30   0 0.43314-0.80682 0.46022-0.58629-0.77200 0.04244 
  -3  -1 -21   91.76   67.67   0 0.43528-0.80910 0.45876-0.52230-0.77167 0.26117 
  -3   0 -17   46.00   61.69   0 0.43492-0.81048 0.45900-0.45873-0.77172 0.35821 
  -3   1 -14   66.37   70.84   0 0.43213-0.80650 0.46091-0.39893-0.77215 0.43148 
  -3   2 -12  187.72   70.54   0 0.43363-0.80821 0.45989-0.33485-0.77192 0.48039 
  -3   4  -9  812.72   60.08   0 0.42740-0.80255 0.46412-0.21458-0.77286 0.55389 
  -3   6  -8  430.43   62.02   0 0.43430-0.81043 0.45943-0.08584-0.77182 0.57783 
  -3   9  -8   38.53   58.11   0 0.43314-0.80858 0.46022 0.10144-0.77200 0.57943 
  -3  11  -9   69.21   45.08   0 0.42524-0.80147 0.46558 0.21962-0.77317 0.55711 
  -2  -4 -26   27.11   99.74   0 0.44902-0.69838 0.44924-0.69943-0.76940 0.13713 
  -2  -2 -14  116.10   67.41   0 0.43412-0.68353 0.45955-0.58509-0.77185 0.43044 
  -2  -1 -11  627.98   81.96   0 0.43603-0.68569 0.45824-0.52166-0.77155 0.50262 
  -2   2  -5 1591.02   81.74   0 0.42452-0.67462 0.46606-0.34166-0.77328 0.65114 
  -2   3  -4  193.71   78.71   0 0.43187-0.68229 0.46109-0.27320-0.77219 0.67541 
  -2   4  -3  327.67   75.57   0 0.42883-0.67924 0.46315-0.21317-0.77265 0.70002 
  -2   6  -2  671.79   72.62   0 0.43187-0.68297 0.46109-0.08615-0.77219 0.72395 
  -2   7  -2  102.57   65.57   0 0.43564-0.68731 0.45851-0.02216-0.77161 0.72504 
  -2   8  -2  136.69   63.82   0 0.43610-0.68763 0.45820 0.04107-0.77154 0.72434 
  -2   9  -2   37.33   63.95   0 0.43101-0.68082 0.46167 0.10042-0.77232 0.72537 
  -2  11  -3   87.34   41.96   0 0.42524-0.67601 0.46558 0.22219-0.77317 0.70327 
  -2  12  -4   47.45   45.23   0 0.42668-0.67866 0.46461 0.28410-0.77296 0.67839 
  -1   6   2  142.86   67.97   0 0.43743-0.56413 0.45728-0.08221-0.77133 0.82042 
  -1   9   2  181.49   59.58   0 0.43314-0.56008 0.46022 0.10215-0.77200 0.82202 
  -1  11   1   -6.42   60.94   0 0.43242-0.55864 0.46071 0.22528-0.77211 0.79886 
  -1  12   0  -46.29   61.74   0 0.43528-0.56287 0.45876 0.28985-0.77167 0.77508 
  -1  13  -1   24.76   61.93   0 0.43314-0.56059 0.46022 0.35038-0.77200 0.75172 
   0  -7 -28   68.53  115.06   0 0.44941-0.44850 0.44897-0.88747-0.76933 0.08871 
   0  -6 -18  193.49   85.51   0 0.43594-0.43413 0.45831-0.83390-0.77156 0.33378 
   0  -4  -9   27.72   93.27   0 0.44308-0.44261 0.45338-0.70345-0.77041 0.55125 
   0   6   5  249.86   68.44   0 0.43584-0.43782 0.45837-0.08415-0.77158 0.89416 
   0   9   5   47.82   63.45   0 0.43170-0.43397 0.46120 0.10106-0.77222 0.89523 
   0  11   4   67.02   62.41   0 0.43353-0.43711 0.45995 0.22600-0.77194 0.87117 
   1  -7 -19   99.15   67.99   0 0.43377-0.30743 0.45979-0.89759-0.77190 0.30950 
   1  -6 -13  523.29   83.04   0 0.43989-0.31323 0.45559-0.83144-0.77093 0.45374 
   1  -5  -9  658.38   80.47   0 0.43653-0.31036 0.45790-0.77135-0.77147 0.55112 
   1  -4  -6  981.36   75.80   0 0.42524-0.29991 0.46558-0.71635-0.77317 0.62602 
   1  -2  -1 2186.85  142.01   0 0.43530-0.31080 0.45875-0.58509-0.77166 0.74584 
   1   9   7  149.68   78.02   0 0.43693-0.31437 0.45762 0.10445-0.77141 0.94363 
   1  11   6  109.99   78.30   0 0.44449-0.32206 0.45241 0.23498-0.77018 0.91778 
   2  -8 -24   -3.04   67.67   0 0.43135-0.18095 0.46144-0.96401-0.77227 0.18816 
   2  -8 -23  126.37   93.59   0 0.43702-0.18515 0.45757-0.95820-0.77139 0.21178 
   2  -5  -7 1183.50   84.69   0 0.42996-0.18016 0.46239-0.77555-0.77248 0.60138 
   2  -4  -4   62.97   73.72   0 0.43081-0.18066 0.46181-0.71221-0.77235 0.67502 
   2   3   7 1388.22  119.09   0 0.43620-0.18765 0.45813-0.27132-0.77152 0.94268 
   3  -8 -21   76.92   68.05   0 0.43242-0.05811 0.46071-0.96214-0.77211 0.26221 
   3  -7 -14  146.01   61.13   0 0.43314-0.05808 0.46022-0.89864-0.77200 0.43127 
   3  -5  -6  156.39   68.55   0 0.43080-0.05700 0.46182-0.77536-0.77235 0.62599 
   3  -4  -3  163.37   69.02   0 0.43384-0.06020 0.45974-0.71022-0.77189 0.69869 
   3  -1   3 1114.15   67.71   0 0.42740-0.05340 0.46412-0.52803-0.77286 0.84556 
   3  11   8   25.31  128.24   0 0.48910-0.11772 0.42022 0.26489-0.76138 0.95793 
   4  -7 -14   22.20   65.44   0 0.43358 0.06644 0.45992-0.89882-0.77193 0.43073 
   4  -5  -6  313.51   67.21   0 0.43206 0.06571 0.46095-0.77438-0.77216 0.62700 
   4  -4  -3  159.05   59.83   0 0.43425 0.06576 0.45947-0.71005-0.77183 0.69896 
   4  -1   3  121.39   66.91   0 0.43054 0.06842 0.46199-0.52690-0.77239 0.84559 
   5  -6 -11  112.18   63.17   0 0.43101 0.19377 0.46168-0.84009-0.77232 0.50512 
   5  -5  -7   79.81   62.08   0 0.43314 0.19036 0.46022-0.77390-0.77200 0.60244 
   5  -4  -4  204.37   63.15   0 0.43314 0.19054 0.46022-0.71123-0.77200 0.67512 
   5   1   5   43.36   60.07   0 0.43129 0.19109 0.46148-0.40037-0.77228 0.89536 
   5   2   6   50.93   63.27   0 0.43034 0.19282 0.46212-0.33899-0.77242 0.92013 
   5   3   7   30.56   60.73   0 0.43528 0.18559 0.45876-0.27339-0.77167 0.94330 
   5   5   8   67.69   63.26   0 0.42883 0.19393 0.46315-0.15367-0.77265 0.96871 
   6  -5  -9  -52.26   63.22   0 0.43528 0.31281 0.45876-0.77245-0.77167 0.55192 
   6  -4  -6  133.11   66.75   0 0.43314 0.31652 0.46022-0.71170-0.77200 0.62630 
   6  -2  -1  125.82   62.59   0 0.43539 0.31274 0.45868-0.58387-0.77165 0.74841 
   6   0   2   32.88   46.45   0 0.42596 0.32118 0.46509-0.46767-0.77307 0.82289 
  -4   3 -25   23.03   61.53   0 0.44883-0.95004 0.44916-0.26247-0.76925 0.16043 
  -4   3 -24   49.65   65.28   0 0.44736-0.94485 0.45019-0.26309-0.76950 0.18745 
  -4   4 -22   58.58   64.62   0 0.44898-0.94955 0.44905-0.20063-0.76922 0.23562 
  -4   4 -21  125.14   70.50   0 0.44375-0.94230 0.45271-0.20388-0.77011 0.26037 
  -4   5 -20   63.37   68.32   0 0.44736-0.94781 0.45019-0.13818-0.76950 0.28349 
  -4   6 -19   29.15   64.27   0 0.44736-0.94696 0.45019-0.07686-0.76950 0.30929 
  -4   7 -19   50.12   62.76   0 0.44973-0.95051 0.44853-0.01158-0.76909 0.30874 
  -4   7 -18   35.60   44.78   0 0.44168-0.94223 0.45415-0.01583-0.77046 0.33283 
  -4   8 -19  124.43   64.93   0 0.44787-0.94948 0.44983 0.04974-0.76941 0.30908 
  -4   8 -18   -1.76   47.05   0 0.44025-0.94128 0.45513 0.04347-0.77069 0.33390 
  -3  -1 -22   93.02   67.73   0 0.44899-0.82294 0.44905-0.51279-0.76922 0.23452 
  -3   1 -15  123.21   66.62   0 0.45167-0.82715 0.44717-0.38486-0.76875 0.40374 
  -3   3 -11  156.48   68.03   0 0.44628-0.82174 0.45095-0.26345-0.76969 0.50137 
  -3   4 -10  137.23   67.72   0 0.44878-0.82439 0.44920-0.20022-0.76926 0.52617 
  -3   5  -9  898.05   76.35   0 0.44548-0.82151 0.45150-0.13940-0.76982 0.55026 
  -3   7  -8  147.03   40.38   0 0.43954-0.81541 0.45562-0.01820-0.77081 0.57711 
  -3   8  -8   12.98   41.14   0 0.43883-0.81463 0.45612 0.04265-0.77092 0.57747 
  -3   9  -9   50.58   60.94   0 0.45020-0.82509 0.44820 0.11266-0.76901 0.55336 
  -3  10  -9   21.66   41.68   0 0.43883-0.81515 0.45612 0.16767-0.77092 0.55466 
  -3  11 -10   60.06   45.39   0 0.44025-0.81706 0.45513 0.23044-0.77069 0.52935 
  -2  -4 -27   15.89   98.11   0 0.47060-0.71919 0.43363-0.68306-0.76516 0.10724 
  -2   0  -9 2099.37  106.59   0 0.45260-0.70273 0.44651-0.44733-0.76858 0.54831 
  -2   1  -7   46.75   76.18   0 0.44725-0.69518 0.45027-0.38742-0.76952 0.60129 
  -2   5  -3 1652.67   83.17   0 0.45097-0.70295 0.44766-0.13553-0.76887 0.69607 
  -2  10  -3  131.56   62.11   0 0.44359-0.69584 0.45282 0.17138-0.77014 0.69757 
  -2  11  -4  127.72   65.86   0 0.44779-0.70030 0.44989 0.23646-0.76943 0.67418 
  -2  12  -5   14.80   63.60   0 0.44736-0.70028 0.45019 0.29828-0.76950 0.64970 
  -1   1  -2 7266.42  192.81   0 0.44025-0.56624 0.45513-0.39278-0.77069 0.72117 
  -1   4   1  869.76   90.37   0 0.44273-0.56884 0.45342-0.20354-0.77028 0.79468 
  -1   7   2  159.10   68.13   0 0.44479-0.57142 0.45198-0.01496-0.76994 0.81950 
  -1   8   2  164.51   64.00   0 0.44331-0.57071 0.45301 0.04660-0.77019 0.81919 
  -1  10   1   95.00   61.43   0 0.45234-0.58059 0.44670 0.17701-0.76863 0.79489 
   0  -7 -27   47.26  106.53   0 0.45754-0.45580 0.44301-0.88089-0.76769 0.11053 
   0  -3  -6 2090.65  169.11   0 0.44948-0.44888 0.44871-0.63731-0.76914 0.62166 
   0   4   4  458.00  116.77   0 0.45598-0.45752 0.44412-0.19509-0.76797 0.86572 
   0   7   5  389.21   68.54   0 0.44736-0.44970 0.45019-0.01275-0.76950 0.89229 
   0   8   5   25.74   56.00   0 0.44452-0.44583 0.45217 0.04713-0.76998 0.89340 
   0  12   3  -12.88   59.40   0 0.44559-0.44773 0.45143 0.29667-0.76980 0.84441 
   0  13   2   60.85   60.53   0 0.44461-0.44794 0.45211 0.35742-0.76997 0.82076 
   1  -7 -18  273.79   84.53   0 0.45687-0.32962 0.44349-0.88179-0.76781 0.33035 
   1  -3  -3   57.74   93.07   0 0.44896-0.32602 0.44907-0.63577-0.76922 0.69579 
   1   6   7   17.40   87.38   0 0.46084-0.33704 0.44066-0.06652-0.76707 0.93827 
   1   8   7  282.41   98.39   0 0.45967-0.33696 0.44150 0.05834-0.76729 0.93944 
   1  12   5   53.36   76.07   0 0.45554-0.33415 0.44443 0.30373-0.76805 0.89317 
   2  -8 -22   37.26   76.81   0 0.44776-0.19780 0.44991-0.95050-0.76943 0.23295 
   2  -7 -15  289.79   70.93   0 0.44429-0.19303 0.45233-0.89107-0.77002 0.40577 
   2  -6 -10  159.08   70.13   0 0.44950-0.19862 0.44869-0.82462-0.76913 0.52533 
   2   0   4   31.98   90.15   0 0.44585-0.19959 0.45125-0.45065-0.76976 0.86785 
   3  -8 -20   79.61   69.99   0 0.44364-0.06798 0.45278-0.95502-0.77013 0.28439 
   3  -8 -19   71.08   71.79   0 0.45273-0.07690 0.44642-0.94761-0.76856 0.30578 
   3  -7 -13  325.69   65.84   0 0.44986-0.07423 0.44844-0.88651-0.76907 0.45303 
   3  -6  -9  415.28   74.25   0 0.44323-0.06815 0.45307-0.82903-0.77020 0.55172 
   3   1   6  179.00   70.48   0 0.44614-0.07189 0.45104-0.38971-0.76971 0.91658 
   3   2   7  220.34   66.60   0 0.44646-0.07331 0.45082-0.32713-0.76966 0.94081 
   3   5   9  980.60  117.99   0 0.46334-0.09048 0.43887-0.12704-0.76659 0.98714 
   4  -8 -19   41.59   68.34   0 0.44958 0.05028 0.44863-0.94952-0.76912 0.30715 
   4  -7 -13    7.55   66.82   0 0.44807 0.05332 0.44969-0.88949-0.76938 0.45133 
   4  -6  -9  102.82   52.37   0 0.44168 0.05822 0.45415-0.83061-0.77046 0.55145 
   4   0   5   86.35   65.30   0 0.44872 0.04741 0.44924-0.45095-0.76927 0.88994 
   4   1   6  108.13   64.11   0 0.44320 0.05514 0.45309-0.39252-0.77021 0.91695 
   4   2   7  129.21   58.89   0 0.44440 0.05381 0.45226-0.32919-0.77001 0.94178 
   4   3   8  333.05   76.84   0 0.45424 0.04378 0.44535-0.25871-0.76829 0.96420 
   4   5   9   37.20   74.30   0 0.45589 0.04088 0.44419-0.13330-0.76799 0.98987 
   5  -7 -14  113.66   68.53   0 0.45014 0.17329 0.44824-0.88594-0.76902 0.42892 
   5  -6 -10   16.22   62.19   0 0.44452 0.18062 0.45217-0.82846-0.76998 0.52874 
   5  -5  -6   89.59   58.93   0 0.45161 0.17317 0.44721-0.76067-0.76876 0.62416 
   5  -3  -1   91.48   59.92   0 0.44622 0.17677 0.45099-0.64032-0.76970 0.74622 
   5  -2   1  149.12   62.51   0 0.44594 0.17719 0.45118-0.57755-0.76974 0.79575 
   5   0   4   -2.81   41.60   0 0.43954 0.18373 0.45562-0.45782-0.77081 0.86899 
   5   4   8  149.68   62.12   0 0.45134 0.17086 0.44740-0.19803-0.76881 0.96494 
   6  -5  -8   51.42   63.00   0 0.45161 0.29752 0.44721-0.76201-0.76876 0.57465 
   6  -4  -5   38.60   62.85   0 0.45020 0.29637 0.44820-0.70040-0.76901 0.64870 
   6  -3  -3   30.98   44.28   0 0.44025 0.30642 0.45513-0.64540-0.77069 0.69914 
   6  -1   1   67.68   44.05   0 0.44025 0.30877 0.45513-0.51912-0.77069 0.79653 
   6   0   3   97.89   66.49   0 0.45164 0.29709 0.44719-0.44898-0.76876 0.84230 
   6   1   4  -19.77   61.11   0 0.44630 0.30174 0.45093-0.39165-0.76968 0.86894 
   6   2   5   86.11   62.67   0 0.44424 0.30427 0.45236-0.32911-0.77003 0.89376 
   6   3   6   -6.41   61.67   0 0.44807 0.29844 0.44969-0.26556-0.76938 0.91667 
   6   5   7  -47.98   60.25   0 0.44594 0.30087 0.45118-0.14205-0.76974 0.94321 
  -4   3 -26  -20.72   47.06   0 0.45444-0.95485 0.44533-0.25843-0.76802 0.13669 
  -4   4 -24   30.35   63.62   0 0.46149-0.96237 0.44032-0.19321-0.76671 0.18455 
  -4   4 -23   35.15   64.73   0 0.46149-0.95849 0.44032-0.19080-0.76671 0.20583 
  -4   5 -22  117.42   65.82   0 0.46171-0.96348 0.44016-0.12742-0.76667 0.23112 
  -4   5 -21  -41.57   50.01   0 0.45515-0.95582 0.44483-0.13298-0.76789 0.25791 
  -4   6 -21   35.50   67.81   0 0.46289-0.96350 0.43931-0.06450-0.76645 0.25682 
  -4   6 -20   53.47   42.74   0 0.45515-0.95597 0.44483-0.07051-0.76789 0.28186 
  -4   7 -21    4.44   66.19   0 0.46289-0.96565 0.43931-0.00319-0.76645 0.25799 
  -4   7 -20  -24.86   66.87   0 0.45938-0.95912 0.44183-0.00489-0.76711 0.28111 
  -3  -1 -23  162.59   66.38   0 0.46149-0.83633 0.44032-0.50255-0.76671 0.20768 
  -3   0 -18  176.67   59.75   0 0.45596-0.83037 0.44426-0.44425-0.76774 0.32869 
  -3   2 -13  186.56   50.86   0 0.45515-0.83012 0.44483-0.32116-0.76789 0.45073 
  -3   5 -10   89.17   63.28   0 0.46570-0.84100 0.43730-0.12503-0.76590 0.52358 
  -3   6  -9  423.41   47.00   0 0.45444-0.83119 0.44533-0.07122-0.76802 0.54919 
  -3   7  -9   38.40   56.37   0 0.45867-0.83449 0.44233-0.00589-0.76724 0.54940 
  -3   8  -9  104.48   43.99   0 0.45585-0.83238 0.44433 0.05463-0.76776 0.55050 
  -3   9 -10  -42.40   58.16   0 0.46359-0.84154 0.43881 0.12294-0.76631 0.52570 
  -3  10 -10   44.87   45.70   0 0.45444-0.83142 0.44533 0.17800-0.76802 0.52661 
  -3  11 -11   -2.27   47.63   0 0.45444-0.83118 0.44533 0.24035-0.76802 0.50232 
  -2  -4 -28    3.62   96.55   0 0.47464-0.72428 0.43080-0.68101-0.76410 0.08305 
  -2  -3 -19  128.26   87.01   0 0.46869-0.71780 0.43513-0.62237-0.76531 0.30263 
  -2   4  -4  154.11   72.88   0 0.46483-0.71437 0.43792-0.19012-0.76607 0.67064 
  -2   6  -3   18.23   64.14   0 0.46331-0.71472 0.43901-0.06437-0.76636 0.69463 
  -2   8  -3  122.03   64.14   0 0.46349-0.71564 0.43888 0.06087-0.76633 0.69497 
  -2   9  -3  165.04   44.15   0 0.45585-0.70825 0.44433 0.11737-0.76776 0.69573 
  -2  10  -4   55.86   62.92   0 0.46440-0.71816 0.43823 0.18639-0.76615 0.67059 
  -2  12  -6   46.04   64.85   0 0.46308-0.71769 0.43918 0.31049-0.76641 0.62454 
  -1   2  -1 1700.19  133.29   0 0.46149-0.58749 0.44032-0.31529-0.76671 0.74209 
  -1   3   0 3627.95  137.70   0 0.45974-0.58617 0.44157-0.25384-0.76704 0.76665 
  -1  11   0   84.81   59.12   0 0.46253-0.59005 0.43957 0.24619-0.76651 0.76946 
  -1  12  -1   68.26   63.62   0 0.46429-0.59187 0.43831 0.31065-0.76617 0.74476 
  -1  13  -2  -47.21   62.42   0 0.46078-0.58855 0.44082 0.36935-0.76685 0.72059 
   0  -7 -26   63.33  113.50   0 0.47489-0.47362 0.43062-0.86817-0.76405 0.13225 
   0  10   4  273.03   64.93   0 0.46272-0.46521 0.43943 0.18489-0.76648 0.86586 
   1  -1   1  799.82  102.12   0 0.45444-0.32948 0.44533-0.50947-0.76802 0.79169 
   1   7   7  316.55   86.97   0 0.47121-0.34803 0.43331 0.00327-0.76480 0.93685 
   1  13   4   43.36   63.02   0 0.45978-0.33880 0.44154 0.36886-0.76704 0.86677 
   2  -8 -21  -18.70   63.11   0 0.46184-0.21194 0.44007-0.94163-0.76665 0.25473 
   2  -7 -14   58.11   63.38   0 0.46222-0.21078 0.43979-0.87719-0.76657 0.42622 
   2  -5  -6   38.69   66.59   0 0.46257-0.21269 0.43955-0.75125-0.76651 0.62078 
   2  -3  -1  441.94   64.94   0 0.45585-0.20539 0.44433-0.63290-0.76776 0.74323 
   2  -2   1 1587.17   85.70   0 0.45515-0.20535 0.44483-0.57110-0.76789 0.79184 
   3  -8 -18    6.63   66.62   0 0.46359-0.08822 0.43881-0.93930-0.76631 0.32713 
   3  -6  -8  536.03   70.85   0 0.46490-0.08991 0.43787-0.81362-0.76606 0.57093 
   3  -5  -5  181.78   65.73   0 0.45879-0.08429 0.44224-0.75590-0.76722 0.64610 
   3  -4  -2   25.28   64.89   0 0.46570-0.09143 0.43730-0.68824-0.76590 0.71682 
   3  -3   0  255.12   69.58   0 0.45656-0.08116 0.44383-0.63258-0.76764 0.76764 
   3  -2   2  387.43   71.81   0 0.45877-0.08439 0.44226-0.56855-0.76723 0.81597 
   3   0   5   26.15   66.71   0 0.45819-0.08446 0.44267-0.44571-0.76733 0.88933 
   3   3   8  308.23   64.83   0 0.46281-0.08963 0.43937-0.25303-0.76646 0.96217 
   4  -8 -18  108.47   69.98   0 0.46078 0.03930 0.44082-0.94192-0.76685 0.33084 
   4  -7 -12   74.64   61.12   0 0.46233 0.03769 0.43972-0.87826-0.76655 0.47405 
   4  -6  -8   95.96   63.66   0 0.46091 0.03785 0.44073-0.81663-0.76682 0.57342 
   4  -5  -5  106.39   46.11   0 0.45444 0.04530 0.44533-0.75965-0.76802 0.64646 
   4  -4  -2   39.10   57.16   0 0.46088 0.03814 0.44076-0.69251-0.76683 0.71825 
   4  -3   0    3.41   42.74   0 0.45303 0.04656 0.44633-0.63504-0.76828 0.76915 
   4  -2   2  217.40   49.76   0 0.45444 0.04432 0.44533-0.57144-0.76802 0.81771 
   5  -7 -13  107.65   65.95   0 0.46372 0.15977 0.43872-0.87779-0.76629 0.45019 
   5  -6  -9   86.01   61.98   0 0.46059 0.16428 0.44096-0.81887-0.76688 0.54849 
   5  -4  -3   56.27   44.65   0 0.45444 0.17016 0.44533-0.69865-0.76802 0.69357 
   5  -1   3  -30.31   45.01   0 0.45374 0.16968 0.44583-0.50990-0.76815 0.84233 
   5   1   6  199.89   61.86   0 0.46662 0.15677 0.43663-0.37615-0.76572 0.91247 
   5   6   9   51.90   71.45   0 0.46764 0.15411 0.43589-0.06249-0.76552 0.98618 
   5   7   9   65.01   80.13   0 0.46506 0.15696 0.43776-0.00222-0.76603 0.98787 
   5   8   9    3.98   70.14   0 0.46989 0.15107 0.43426 0.06327-0.76507 0.98694 
   6  -3  -2  -18.21   62.32   0 0.46078 0.28778 0.44082-0.63126-0.76685 0.71962 
   6  -2   0   46.48   62.04   0 0.45867 0.28963 0.44233-0.57038-0.76724 0.76810 
   6  -1   2  107.64   63.85   0 0.46435 0.28407 0.43827-0.50191-0.76616 0.81647 
   6   4   7    7.54   62.10   0 0.46184 0.28487 0.44007-0.19353-0.76665 0.93892 
  -4   4 -26  -38.64   63.58   0 0.47379-0.97339 0.43141-0.18174-0.76434 0.13208 
  -4   4 -25   21.44   48.72   0 0.46786-0.96864 0.43573-0.18639-0.76554 0.15749 
  -4   5 -24   12.98   68.17   0 0.47518-0.97541 0.43040-0.11871-0.76405 0.18100 
  -4   5 -23   11.51   46.73   0 0.46926-0.96978 0.43471-0.12319-0.76526 0.20612 
  -4   6 -23   34.70   66.83   0 0.47553-0.97626 0.43014-0.05645-0.76397 0.20600 
  -4   6 -22   50.11   46.74   0 0.46926-0.96975 0.43471-0.06009-0.76526 0.23356 
  -3  -1 -25   33.91   79.23   0 0.48721-0.85882 0.42150-0.48432-0.76144 0.15373 
  -3  -1 -24  105.08   68.98   0 0.47362-0.84781 0.43154-0.49411-0.76437 0.18063 
  -3   0 -19  188.79   63.80   0 0.47135-0.84620 0.43319-0.43288-0.76484 0.30306 
  -3   1 -16   97.20   64.98   0 0.47360-0.84784 0.43155-0.36881-0.76438 0.37493 
  -3   2 -14  104.08   66.26   0 0.47536-0.85011 0.43027-0.30593-0.76401 0.42361 
  -3   3 -12   65.35   48.03   0 0.46716-0.84214 0.43623-0.24900-0.76568 0.47418 
  -3   4 -11  162.02   46.08   0 0.46996-0.84506 0.43421-0.18495-0.76512 0.49822 
  -3   6 -10   -6.51   59.14   0 0.47483-0.85049 0.43065-0.05606-0.76412 0.52082 
  -3   7 -10  106.97   59.08   0 0.47607-0.85202 0.42975 0.00735-0.76386 0.52190 
  -3   8 -10   52.76   57.17   0 0.47376-0.84959 0.43144 0.06840-0.76434 0.52202 
  -3  10 -11  145.06   44.80   0 0.46856-0.84538 0.43522 0.18873-0.76540 0.49997 
  -3  11 -13   32.69   62.90   0 0.47831-0.85581 0.42810 0.25690-0.76339 0.45010 
  -3  11 -12   13.24   41.96   0 0.46716-0.84443 0.43623 0.25047-0.76568 0.47445 
  -2  -4 -31   36.37   92.03   0 0.49304-0.74264 0.41712-0.66677-0.76010 0.00542 
  -2  -4 -30   28.74   98.06   0 0.48889-0.73805 0.42024-0.67098-0.76106 0.03152 
  -2  -4 -29    4.97   84.40   0 0.48733-0.73596 0.42141-0.67162-0.76141 0.05514 
  -2  -2 -15   19.56   76.68   0 0.48505-0.73461 0.42311-0.54611-0.76192 0.39551 
  -2  -1 -12  666.80   92.21   0 0.48279-0.73243 0.42479-0.48745-0.76242 0.46938 
  -2   2  -6  258.55   59.93   0 0.46716-0.71729 0.43623-0.31170-0.76568 0.61936 
  -2   3  -5   63.15   76.66   0 0.47306-0.72331 0.43195-0.24433-0.76449 0.64259 
  -2   7  -3  509.94   53.78   0 0.46786-0.71890 0.43573 0.00166-0.76554 0.69375 
  -2   9  -4  363.68   69.06   0 0.48039-0.73247 0.42657 0.13535-0.76294 0.66684 
  -2  11  -5   -7.63   46.02   0 0.46926-0.72116 0.43471 0.25233-0.76526 0.64574 
  -1  -2  -8  334.70  140.53   0 0.49062-0.61494 0.41894-0.54419-0.76066 0.56542 
  -1   5   1  294.45   77.77   0 0.47378-0.59995 0.43143-0.11973-0.76434 0.78912 
  -1   9   1  332.31   61.76   0 0.47159-0.59821 0.43302 0.12903-0.76479 0.79055 
   0  -6 -17  191.13   88.35   0 0.48097-0.47952 0.42613-0.80163-0.76282 0.34920 
   0  11   3   44.83   59.31   0 0.47831-0.48165 0.42810 0.25632-0.76339 0.83855 
   0  12   2   45.54   62.94   0 0.47836-0.48196 0.42806 0.31956-0.76338 0.81672 
   0  13   1    2.98   58.75   0 0.47761-0.48060 0.42861 0.38405-0.76354 0.78965 
   1  -8 -27   24.99   83.06   0 0.48316-0.35759 0.42452-0.92598-0.76234 0.10630 
   1  -7 -17  418.70   84.38   0 0.47902-0.35284 0.42758-0.86541-0.76324 0.34885 
   1  -6 -12  215.03   63.54   0 0.47498-0.35017 0.43055-0.80579-0.76409 0.47190 
   1  -5  -8  115.87   67.27   0 0.48075-0.35517 0.42630-0.73928-0.76286 0.56717 
   1  -4  -5 1498.29  101.23   0 0.47998-0.35513 0.42687-0.67778-0.76303 0.63940 
   1  10   6  244.05   79.22   0 0.48630-0.36353 0.42218 0.20229-0.76164 0.90965 
   2  -8 -20  193.60   67.38   0 0.47460-0.22389 0.43082-0.93216-0.76417 0.27808 
   2  -6  -9  183.36   70.28   0 0.47624-0.22710 0.42962-0.80464-0.76383 0.54418 
   2  -4  -3  327.39   79.02   0 0.47156-0.22228 0.43304-0.68418-0.76479 0.69104 
   2  -1   3   29.97   79.38   0 0.47496-0.22719 0.43056-0.49402-0.76409 0.83662 
   2  11   7   -7.09   83.80   0 0.48902-0.24212 0.42015 0.26511-0.76103 0.93402 
   3  -8 -17   83.44   67.95   0 0.47655-0.10243 0.42939-0.92915-0.76376 0.35086 
   3  -7 -12  134.76   45.62   0 0.46926-0.09373 0.43471-0.87375-0.76526 0.47346 
   3  -1   4   80.71   67.48   0 0.47553-0.10221 0.43014-0.49412-0.76397 0.86127 
   4  -8 -17  -48.63   63.12   0 0.47379 0.02596 0.43141-0.93475-0.76434 0.35149 
   4  -7 -11   65.46   65.58   0 0.47659 0.02352 0.42937-0.86652-0.76375 0.49586 
   4  -6  -7  284.78   66.50   0 0.47899 0.02060 0.42760-0.80350-0.76324 0.59238 
   4  -5  -4   28.99   60.13   0 0.47553 0.02205 0.43014-0.74353-0.76397 0.66596 
   4  -1   4  142.33   47.53   0 0.46716 0.03094 0.43623-0.50001-0.76568 0.86390 
   4   4   9  153.41   72.86   0 0.48051 0.01757 0.42648-0.17797-0.76292 0.98332 
   5  -7 -12   -4.33   67.61   0 0.47657 0.14747 0.42938-0.86869-0.76376 0.47127 
   5  -6  -8   20.93   62.87   0 0.47553 0.14825 0.43014-0.80734-0.76397 0.56951 
   5  -5  -5   93.09   43.58   0 0.47065 0.15288 0.43370-0.74794-0.76498 0.64436 
   5  -4  -2   63.37   59.59   0 0.47623 0.14683 0.42963-0.68137-0.76383 0.71557 
   5  -3   0  260.21   48.57   0 0.47135 0.15176 0.43319-0.62268-0.76484 0.76627 
   5  -2   2  138.05   65.27   0 0.47275 0.15063 0.43218-0.55895-0.76455 0.81420 
   5   0   5   75.53   63.47   0 0.47466 0.14865 0.43078-0.43308-0.76415 0.88811 
   5   2   7   62.80   62.74   0 0.47033 0.15198 0.43394-0.31175-0.76504 0.93736 
   5   3   8   48.84   61.10   0 0.47755 0.14652 0.42866-0.24367-0.76355 0.95832 
   5   5   9   79.21   72.41   0 0.48222 0.14041 0.42522-0.11420-0.76255 0.98342 
   6  -5  -7   24.93   45.26   0 0.46716 0.28107 0.43623-0.75202-0.76568 0.59557 
   6  -4  -4   26.59   43.99   0 0.46856 0.27903 0.43522-0.68774-0.76540 0.66949 
   6   0   4   76.91   63.41   0 0.47731 0.27062 0.42883-0.43013-0.76360 0.86083 
   6   1   5  -10.09   62.57   0 0.47518 0.27297 0.43040-0.37052-0.76405 0.88751 
   6   2   6   17.26   61.16   0 0.47553 0.27211 0.43014-0.30739-0.76397 0.91167 
  -3  -1 -27    4.64   81.07   0 0.49434-0.86850 0.41593-0.48067-0.75982 0.10343 
  -3  -1 -26  118.57   68.35   0 0.48907-0.86351 0.41990-0.48316-0.76104 0.12945 
  -3   0 -20   61.37   61.69   0 0.48766-0.86169 0.42096-0.42141-0.76136 0.27441 
  -3   1 -17   32.12   62.88   0 0.48929-0.86393 0.41974-0.35671-0.76099 0.34913 
  -3   2 -15  400.27   68.40   0 0.49386-0.86851 0.41630-0.29250-0.75993 0.39490 
  -3   3 -13   77.85   65.23   0 0.48764-0.86149 0.42098-0.23478-0.76136 0.44590 
  -3   4 -12  189.70   65.44   0 0.48929-0.86412 0.41974-0.17124-0.76099 0.46965 
  -3   5 -11  184.15   47.84   0 0.48447-0.85983 0.42334-0.11115-0.76207 0.49543 
  -3   6 -11   32.07   59.82   0 0.49204-0.86849 0.41767-0.04461-0.76036 0.49142 
  -3   7 -11   36.92   57.64   0 0.49131-0.86740 0.41822 0.01789-0.76053 0.49566 
  -3   8 -11   73.35   57.90   0 0.48879-0.86488 0.42012 0.07998-0.76110 0.49457 
  -3   9 -11   30.25   41.55   0 0.48101-0.85696 0.42591 0.13592-0.76283 0.49671 
  -3  10 -12   40.49   44.79   0 0.48239-0.85919 0.42488 0.19684-0.76253 0.47254 
  -2  -3 -20    8.21   82.45   0 0.50230-0.75162 0.40987-0.59701-0.75790 0.27057 
  -2   1  -8  543.55   89.24   0 0.48975-0.73963 0.41939-0.35732-0.76088 0.56577 
  -2   5  -4   -4.65   64.67   0 0.48516-0.73570 0.42283-0.11133-0.76192 0.66570 
  -2   8  -4   63.47   61.80   0 0.48977-0.74028 0.41938 0.07990-0.76088 0.66660 
  -2  10  -5  276.19   68.72   0 0.48843-0.73969 0.42039 0.20398-0.76119 0.64134 
  -2  11  -6   16.12   63.91   0 0.48895-0.74077 0.41999 0.26661-0.76107 0.61718 
  -2  12  -7   33.92   63.21   0 0.48929-0.73938 0.41974 0.32826-0.76099 0.58901 
  -1   0  -4   26.05  126.16   0 0.49111-0.61311 0.41837-0.41884-0.76057 0.66565 
  -1   6   1  608.17   72.83   0 0.48750-0.61404 0.42108-0.04621-0.76140 0.78634 
  -1   7   1   70.24   62.72   0 0.48929-0.61584 0.41974 0.01714-0.76099 0.78651 
  -1   8   1  481.58   70.90   0 0.48378-0.61035 0.42386 0.07577-0.76223 0.78771 
  -1  10   0   67.97   60.84   0 0.48654-0.61231 0.42180 0.20355-0.76161 0.76400 
  -1  11  -1   15.07   54.17   0 0.49204-0.61986 0.41767 0.26843-0.76036 0.73786 
  -1  12  -2   75.89   63.23   0 0.49000-0.61864 0.41920 0.32977-0.76083 0.71404 
  -1  13  -3   39.47   62.83   0 0.48378-0.61169 0.42386 0.38695-0.76223 0.69135 
   0  -7 -25   31.13  100.04   0 0.50613-0.50641 0.40692-0.84651-0.75694 0.14983 
   0  -5 -12  564.32   91.94   0 0.49093-0.48946 0.41851-0.73168-0.76061 0.46799 
   0   9   4   56.55   56.30   0 0.48781-0.48947 0.42084 0.14274-0.76132 0.86003 
   1  -8 -26   23.39   86.19   0 0.48929-0.36307 0.41974-0.92059-0.76099 0.13064 
   1  -8 -25   47.17   87.70   0 0.49557-0.36960 0.41500-0.91510-0.75953 0.14896 
   2  -8 -19  180.18   67.83   0 0.48799-0.23790 0.42071-0.92180-0.76128 0.29968 
   2  -7 -13   56.71   60.68   0 0.48516-0.23463 0.42283-0.86126-0.76192 0.44560 
   2   9   8  204.18  105.12   0 0.50337-0.25630 0.40905 0.15292-0.75764 0.95456 
   2  12   6   29.79   86.61   0 0.49670-0.25056 0.41414 0.33398-0.75926 0.90962 
   3  -8 -16  129.86   64.60   0 0.49060-0.11576 0.41875-0.91932-0.76069 0.37163 
   3  -7 -11   38.74   61.17   0 0.48763-0.11448 0.42098-0.85974-0.76137 0.49382 
   3  -6  -7  227.21   66.04   0 0.48879-0.11428 0.42011-0.79605-0.76110 0.59081 
   3  -5  -4  427.97   70.00   0 0.48547-0.11103 0.42260-0.73609-0.76185 0.66452 
   3  -3   1  127.12   66.58   0 0.49234-0.11894 0.41745-0.60585-0.76029 0.78398 
   4  -8 -16   31.12   49.06   0 0.48309 0.01758 0.42437-0.92666-0.76238 0.37255 
   4  -4  -1  194.15   57.04   0 0.48712 0.01212 0.42136-0.67296-0.76148 0.73737 
   4  -3   1  100.46   43.42   0 0.48239 0.01428 0.42488-0.61339-0.76253 0.78764 
   4  -2   3  124.71   66.48   0 0.48837 0.01040 0.42043-0.54674-0.76120 0.83543 
   4   0   6  166.93   65.06   0 0.49336 0.00381 0.41667-0.41749-0.76005 0.90727 
   4   1   7   38.67   62.11   0 0.48929 0.00858 0.41974-0.35982-0.76099 0.93179 
   4   2   8  433.10   64.87   0 0.49426 0.00329 0.41600-0.29133-0.75984 0.95564 
   5  -7 -11    9.24   64.48   0 0.49067 0.13280 0.41870-0.85898-0.76067 0.49273 
   5  -6  -7  -12.24   63.91   0 0.49067 0.13335 0.41870-0.79504-0.76067 0.58999 
   5  -5  -4   41.57   58.87   0 0.48929 0.13373 0.41974-0.73389-0.76099 0.66433 
   5  -1   4   39.80   43.44   0 0.48378 0.13941 0.42386-0.48922-0.76223 0.85988 
   6  -5  -6   73.10   43.49   0 0.48239 0.26801 0.42488-0.73902-0.76253 0.61737 
   6  -4  -3   53.18   63.63   0 0.48771 0.26100 0.42093-0.67429-0.76135 0.69004 
   6  -3  -1   47.21   45.06   0 0.47963 0.26778 0.42693-0.61652-0.76313 0.73973 
   6  -2   1  146.04   47.41   0 0.48101 0.26626 0.42591-0.55323-0.76283 0.78873 
   6  -1   3   75.06   62.18   0 0.48929 0.25829 0.41974-0.48548-0.76099 0.83469 
   6   3   7   62.46   63.72   0 0.48381 0.26344 0.42383-0.23865-0.76222 0.93468 
   6   5   8   11.44   62.52   0 0.48585 0.26090 0.42231-0.11242-0.76177 0.95907 
  -3  -1 -30   15.31   69.70   0 0.50440-0.87957 0.40829-0.47119-0.75729 0.02759 
  -3  -1 -29    1.78   64.45   0 0.50304-0.87702 0.40934-0.47348-0.75763 0.05391 
  -3  -1 -28  113.47   70.67   0 0.49978-0.87373 0.41184-0.47612-0.75843 0.07731 
  -3   0 -21   79.84   64.66   0 0.49941-0.87341 0.41212-0.41369-0.75852 0.24790 
  -3   1 -18   -6.79   60.94   0 0.50406-0.87872 0.40856-0.34830-0.75738 0.31950 
  -3   3 -14  111.05   63.22   0 0.50403-0.87952 0.40858-0.22235-0.75738 0.41618 
  -3   4 -13  568.57   71.72   0 0.50613-0.88160 0.40696-0.15706-0.75686 0.44139 
  -3   5 -12   87.98   61.16   0 0.50192-0.87817 0.41020-0.09773-0.75791 0.46527 
  -3   6 -12  113.43   57.88   0 0.50580-0.88257 0.40722-0.03328-0.75694 0.46670 
  -3   7 -12  172.09   60.32   0 0.50656-0.88297 0.40663 0.03065-0.75675 0.46682 
  -3   8 -12   61.73   58.98   0 0.50304-0.87916 0.40934 0.08891-0.75763 0.46719 
  -3   9 -13  180.28   59.43   0 0.50574-0.88312 0.40726 0.15428-0.75696 0.44285 
  -3   9 -12   70.81   41.43   0 0.49417-0.87171 0.41611 0.14463-0.75977 0.46783 
  -3  10 -14   15.12   58.65   0 0.50440-0.88204 0.40829 0.21563-0.75729 0.41954 
  -3  10 -13   11.31   44.57   0 0.49485-0.87184 0.41559 0.20676-0.75961 0.44441 
  -2   0 -10   -1.15   71.79   0 0.49998-0.74869 0.41169-0.40991-0.75838 0.51562 
  -2   2  -7   23.23   75.77   0 0.50447-0.75398 0.40824-0.28379-0.75727 0.58839 
  -2   4  -5   56.17   72.52   0 0.50146-0.75129 0.41055-0.16149-0.75802 0.63696 
  -2   6  -4  327.24   51.54   0 0.49485-0.74618 0.41559-0.04275-0.75961 0.66240 
  -2   7  -4  260.58   49.85   0 0.49622-0.74798 0.41455 0.02170-0.75929 0.66189 
  -2   9  -5   47.40   62.27   0 0.50304-0.75461 0.40934 0.15154-0.75763 0.63800 
  -2  11  -7   51.26   61.02   0 0.50543-0.75879 0.40750 0.27893-0.75703 0.58930 
  -2  12  -8   43.30   62.60   0 0.50256-0.75371 0.40971 0.33880-0.75775 0.56444 
  -1   4   0  718.00   89.54   0 0.50400-0.62943 0.40860-0.15981-0.75739 0.75801 
  -1   9   0  143.15   61.20   0 0.50515-0.63179 0.40772 0.15357-0.75710 0.75941 
  -1  13  -4   31.64   61.75   0 0.50505-0.63307 0.40779 0.40321-0.75713 0.66228 
   0  -7 -24  221.67  103.50   0 0.51531-0.51397 0.39981-0.83766-0.75448 0.17128 
   0   3   3   -2.26  137.11   0 0.51050-0.51021 0.40357-0.21868-0.75574 0.82940 
   0   5   4  187.10   75.03   0 0.50455-0.50558 0.40818-0.09682-0.75726 0.85567 
   0   8   4  454.50   65.92   0 0.50572-0.50724 0.40728 0.09223-0.75696 0.85626 
   0  10   3   16.10   61.87   0 0.50847-0.51137 0.40515 0.21900-0.75626 0.83113 
   0  13   0  -15.65   57.31   0 0.50542-0.50915 0.40751 0.40395-0.75704 0.76130 
   1  -8 -24  -24.64   86.81   0 0.51050-0.38512 0.40357-0.90458-0.75574 0.17109 
   1  -7 -16  116.02   63.36   0 0.50411-0.37831 0.40852-0.84617-0.75736 0.36825 
   1  -6 -11   84.21   74.68   0 0.50771-0.38233 0.40574-0.78079-0.75646 0.48829 
   1   1   4 1672.98  161.25   0 0.50304-0.37901 0.40934-0.34850-0.75763 0.85466 
   1  11   5   63.34   59.35   0 0.50375-0.38210 0.40880 0.27905-0.75745 0.88155 
   1  12   4   72.91   72.79   0 0.50867-0.38693 0.40500 0.34364-0.75621 0.85659 
   1  13   3   24.07   63.52   0 0.50358-0.38229 0.40893 0.39996-0.75750 0.83421 
   2  -8 -18  195.86   64.90   0 0.50269-0.25229 0.40961-0.91069-0.75772 0.32069 
   2  -7 -12   44.31   59.55   0 0.50712-0.25607 0.40620-0.84512-0.75661 0.46404 
   2  -6  -8  391.21   73.64   0 0.50445-0.25377 0.40826-0.78384-0.75728 0.56217 
   2  -5  -5  587.50   72.66   0 0.49881-0.24848 0.41258-0.72565-0.75867 0.63754 
   2  -3   0  343.49   81.07   0 0.50304-0.25416 0.40934-0.59742-0.75763 0.75725 
   2   4   8  414.52  105.07   0 0.51293-0.26454 0.40168-0.15331-0.75511 0.95085 
   3  -8 -15  131.49   64.05   0 0.50474-0.13069 0.40804-0.90806-0.75721 0.39343 
   3  -7 -10  215.77   63.32   0 0.50495-0.13119 0.40787-0.84563-0.75715 0.51345 
   3  -4  -1  120.35   65.93   0 0.49895-0.12429 0.41247-0.66264-0.75863 0.73564 
   3  -2   3   79.24   65.53   0 0.50198-0.13097 0.41016-0.53524-0.75789 0.83209 
   3   1   7  522.21   73.59   0 0.50714-0.13346 0.40618-0.34571-0.75660 0.92716 
   3   4   9  744.97   91.91   0 0.50573-0.13249 0.40727-0.15870-0.75696 0.97749 
   4  -8 -15   90.08   52.50   0 0.49554 0.00458 0.41507-0.91662-0.75945 0.39674 
   4  -8 -14    5.94   64.56   0 0.50304-0.00338 0.40934-0.90796-0.75763 0.41600 
   4  -7 -10   14.70   43.97   0 0.49485 0.00475 0.41559-0.85479-0.75961 0.51616 
   4  -6  -6   35.76   60.41   0 0.50259-0.00262 0.40969-0.78784-0.75774 0.61325 
   4  -5  -3  114.38   65.60   0 0.50065-0.00285 0.41117-0.72456-0.75822 0.68679 
   4  -1   5  184.41   63.97   0 0.50393-0.00571 0.40866-0.47299-0.75741 0.87946 
   4   7  10   13.13   82.79   0 0.52301-0.02682 0.39373 0.03982-0.75239 0.99892 
   5  -7 -10  -19.56   61.74   0 0.50372 0.12008 0.40882-0.84828-0.75746 0.51400 
   5  -4  -1   54.05   57.47   0 0.50118 0.12381 0.41077-0.66434-0.75809 0.73563 
   5  -3   1  105.56   43.22   0 0.49485 0.12971 0.41559-0.60328-0.75961 0.78559 
   5  -2   3   87.23   63.02   0 0.50083 0.12305 0.41104-0.53747-0.75817 0.83307 
   5   0   6  237.34   63.95   0 0.50565 0.11699 0.40733-0.41000-0.75698 0.90366 
   5   1   7  289.50   62.81   0 0.50369 0.11907 0.40884-0.34818-0.75747 0.92912 
   5   2   8  169.36   60.95   0 0.50791 0.11503 0.40558-0.28250-0.75640 0.95180 
   5   4   9   38.37   60.65   0 0.50178 0.12095 0.41031-0.16277-0.75794 0.97902 
   6  -5  -5  -10.10   60.87   0 0.50304 0.24741 0.40934-0.72789-0.75763 0.63877 
   6  -4  -2  -13.27   59.00   0 0.50304 0.24357 0.40934-0.66101-0.75763 0.70900 
   6  -3   0    7.84   59.87   0 0.50304 0.24568 0.40934-0.60039-0.75763 0.76036 
   6  -2   2    9.09   63.00   0 0.50338 0.24405 0.40908-0.53632-0.75754 0.80737 
   6   0   5  237.54   65.32   0 0.50596 0.24147 0.40709-0.40909-0.75690 0.87959 
   6   1   6  112.74   64.28   0 0.50369 0.24254 0.40884-0.34864-0.75747 0.90508 
   6   2   7   62.55   60.82   0 0.50623 0.24142 0.40688-0.28424-0.75683 0.92774 
   6   4   8  -21.65   56.96   0 0.50168 0.24574 0.41038-0.16335-0.75797 0.95563 
  -3   0 -23   32.05   62.69   0 0.52056-0.89551 0.39563-0.39566-0.75327 0.19379 
  -3   0 -22   51.30   66.14   0 0.51087-0.88557 0.40323-0.40371-0.75585 0.22051 
  -3   1 -19   69.39   61.60   0 0.51876-0.89289 0.39704-0.33604-0.75376 0.29290 
  -3   2 -16  221.18   47.92   0 0.51046-0.88516 0.40355-0.27885-0.75596 0.36719 
  -3   3 -15  256.80   64.29   0 0.51970-0.89517 0.39630-0.20918-0.75351 0.38924 
  -3   5 -13  108.40   59.66   0 0.51774-0.89311 0.39785-0.08646-0.75404 0.43868 
  -3   8 -13   48.96   58.17   0 0.51631-0.89176 0.39898 0.09929-0.75442 0.44075 
  -3   9 -14    9.73   57.47   0 0.51720-0.89443 0.39827 0.16439-0.75418 0.41595 
  -3  10 -15   87.36   61.68   0 0.51642-0.89276 0.39889 0.22531-0.75439 0.39103 
  -2  -3 -21  179.01   84.28   0 0.52723-0.77640 0.39032-0.57796-0.75141 0.24085 
  -2  -2 -16  448.06   79.14   0 0.51695-0.76629 0.39847-0.52347-0.75425 0.36508 
  -2  -1 -13  283.86   85.85   0 0.52134-0.77044 0.39501-0.45808-0.75306 0.43726 
  -2   3  -6  190.48   54.05   0 0.50843-0.75845 0.40513-0.21784-0.75648 0.61097 
  -2   5  -5  428.93   70.62   0 0.51653-0.76716 0.39880-0.08582-0.75436 0.63345 
  -2   7  -5  163.11   65.57   0 0.52123-0.77223 0.39510 0.04175-0.75309 0.63272 
  -2   8  -5  255.37   62.62   0 0.51463-0.76544 0.40029 0.10017-0.75487 0.63489 
  -2  10  -6    6.20   49.61   0 0.50775-0.75951 0.40565 0.21753-0.75666 0.61322 
  -2  12  -9   36.65   59.27   0 0.51631-0.76886 0.39897 0.35011-0.75442 0.53654 
  -1  -3 -11  987.14  189.27   0 0.54585-0.67039 0.37516-0.56285-0.74585 0.47731 
  -1  -1  -6 1199.99  141.07   0 0.51851-0.64342 0.39724-0.45977-0.75383 0.60741 
  -1   8   0  841.18   72.51   0 0.51981-0.64632 0.39622 0.10315-0.75348 0.75541 
  -1  10  -1   59.83   58.38   0 0.51653-0.64381 0.39880 0.22562-0.75436 0.73133 
  -1  11  -2  160.21   63.37   0 0.51803-0.64519 0.39762 0.28931-0.75396 0.70775 
  -1  12  -3   47.56   60.29   0 0.51583-0.64317 0.39935 0.34871-0.75455 0.68277 
   0  -6 -16    3.59   94.81   0 0.53305-0.53304 0.38563-0.76146-0.74973 0.36105 
   0   6   4   19.80   62.35   0 0.51768-0.51813 0.39790-0.02372-0.75405 0.85378 
   0   7   4  344.84   66.84   0 0.51796-0.51978 0.39768 0.03878-0.75398 0.85257 
   0  11   2    6.96   57.81   0 0.51653-0.52024 0.39880 0.28791-0.75436 0.80459 
   0  12   1  -39.46   59.72   0 0.51619-0.51847 0.39907 0.34909-0.75445 0.78153 
   1  -8 -23   20.60   82.25   0 0.52308-0.39794 0.39363-0.89463-0.75258 0.19256 
   1  -3  -2 2362.82  125.70   0 0.51688-0.39281 0.39853-0.58701-0.75427 0.70398 
   1   2   5  820.34  175.75   0 0.52564-0.40149 0.39158-0.26833-0.75186 0.87353 
   1   9   6  356.31   79.99   0 0.52365-0.40084 0.39317 0.16857-0.75242 0.90051 
   2  -8 -17   80.22   63.46   0 0.51717-0.26769 0.39830-0.89873-0.75419 0.34123 
   2  -4  -2 1551.58   72.74   0 0.51114-0.26179 0.40302-0.65455-0.75579 0.70571 
   2  -2   2 1109.45   76.77   0 0.51114-0.26211 0.40302-0.53016-0.75579 0.80349 
   2   0   5 2404.75  117.43   0 0.52146-0.27315 0.39491-0.39662-0.75302 0.87412 
   2   1   6 1048.57   96.21   0 0.51653-0.26776 0.39880-0.33841-0.75436 0.90010 
   3  -8 -14    0.34   61.34   0 0.51854-0.14378 0.39722-0.89751-0.75382 0.41257 
   3  -6  -6   99.07   69.62   0 0.51370-0.14039 0.40102-0.77621-0.75511 0.61122 
   3  -5  -3   46.32   67.31   0 0.51477-0.14042 0.40018-0.71433-0.75483 0.68247 
   3   0   6 1372.09   69.92   0 0.51046-0.13670 0.40355-0.40577-0.75596 0.90190 
   3   2   8  130.38   63.43   0 0.51720-0.14376 0.39827-0.27617-0.75418 0.94897 
   4  -8 -13   52.95   66.49   0 0.51797-0.01804 0.39767-0.89822-0.75398 0.43617 
   4  -7  -9   23.97   65.91   0 0.51653-0.01699 0.39880-0.84141-0.75436 0.53733 
   4  -6  -5   41.21   60.33   0 0.51989-0.02048 0.39616-0.77289-0.75346 0.63164 
   4  -4   0   51.11   54.35   0 0.51390-0.01502 0.40087-0.65288-0.75506 0.75517 
   4  -3   2  169.17   60.13   0 0.51249-0.01366 0.40197-0.59120-0.75543 0.80448 
   4  -2   4  301.16   65.34   0 0.52015-0.02125 0.39595-0.52239-0.75338 0.85070 
   4   3   9  140.75   59.42   0 0.51399-0.01639 0.40079-0.21515-0.75504 0.97572 
   4   6  10   49.41   70.70   0 0.52065-0.02364 0.39555-0.02219-0.75325 0.99935 
   5  -7  -9   14.32   61.58   0 0.51854 0.10556 0.39722-0.83700-0.75382 0.53515 
   5  -6  -6   26.48   42.26   0 0.50843 0.11534 0.40513-0.78212-0.75648 0.61070 
   5  -5  -3   35.38   42.43   0 0.50911 0.11223 0.40460-0.71852-0.75631 0.68482 
   5  -4   0  119.07   56.98   0 0.51848 0.10647 0.39726-0.64868-0.75384 0.75211 
   5  -3   2   39.22   57.56   0 0.52056 0.10095 0.39563-0.58521-0.75327 0.80322 
   5  -1   5   28.53   60.32   0 0.51653 0.10431 0.39880-0.46480-0.75436 0.87821 
   6  -5  -4   32.94   61.14   0 0.51574 0.23296 0.39943-0.71539-0.75457 0.65795 
   6  -1   4  102.98   63.81   0 0.51529 0.23319 0.39977-0.46551-0.75469 0.85327 
   6   3   8  109.71   59.14   0 0.51762 0.22873 0.39794-0.21274-0.75407 0.94995 
  -3   0 -25   37.71   61.25   0 0.53518-0.90980 0.38369-0.38527-0.74895 0.14144 
  -3   0 -24  -15.73   64.72   0 0.52988-0.90388 0.38798-0.38888-0.75049 0.16667 
  -3   1 -20   19.81   62.83   0 0.53121-0.90602 0.38691-0.32462-0.75011 0.26406 
  -3   2 -17  213.57   62.92   0 0.52527-0.89984 0.39167-0.26741-0.75181 0.33897 
  -3   3 -16  102.55   64.48   0 0.53324-0.90945 0.38527-0.19772-0.74952 0.36123 
  -3   4 -14  205.69   47.72   0 0.52188-0.89732 0.39437-0.14491-0.75275 0.41331 
  -3   5 -14  479.15   64.19   0 0.53221-0.90755 0.38610-0.07398-0.74982 0.41063 
  -3   6 -13  139.74   43.51   0 0.52188-0.89756 0.39437-0.02001-0.75275 0.43842 
  -3   7 -14  122.05   57.98   0 0.53386-0.90964 0.38477 0.05236-0.74934 0.41096 
  -3   7 -13  244.42   43.79   0 0.52121-0.89724 0.39490 0.04142-0.75293 0.43833 
  -3   8 -14  -51.46   56.83   0 0.52888-0.90472 0.38878 0.11090-0.75078 0.41094 
  -3   9 -15   96.25   60.07   0 0.52892-0.90552 0.38875 0.17343-0.75077 0.38776 
  -3  10 -17   42.75   61.81   0 0.53086-0.91082 0.38719 0.23687-0.75021 0.33977 
  -3  10 -16  -24.29   57.71   0 0.52755-0.90248 0.38985 0.23368-0.75116 0.36330 
  -2   0 -11   39.27   65.95   0 0.53161-0.78082 0.38659-0.38770-0.74999 0.48437 
  -2   1  -9   82.93   80.02   0 0.52902-0.77701 0.38867-0.32895-0.75074 0.53197 
  -2   4  -6  456.60   76.10   0 0.53195-0.78228 0.38632-0.13623-0.74990 0.60507 
  -2   6  -5   32.58   43.31   0 0.52188-0.77286 0.39437-0.02047-0.75275 0.63254 
  -2   9  -6  130.27   42.95   0 0.52388-0.77532 0.39278 0.16939-0.75219 0.60843 
  -2  10  -7   30.92   60.40   0 0.52681-0.77824 0.39045 0.23408-0.75137 0.58333 
  -2  11  -8  136.88   47.13   0 0.52322-0.77524 0.39331 0.29410-0.75238 0.56026 
  -2  12 -10   17.69   64.27   0 0.52988-0.78232 0.38798 0.36040-0.75049 0.51010 
  -1   1  -3 4756.29  177.34   0 0.53208-0.65767 0.38620-0.32350-0.74986 0.67650 
  -1   3  -1  176.16   91.31   0 0.52778-0.65221 0.38967-0.20434-0.75110 0.72717 
  -1   5   0  363.10   81.69   0 0.52585-0.65146 0.39121-0.07998-0.75164 0.75258 
  -1   6   0  747.00   75.19   0 0.53183-0.65773 0.38641-0.01159-0.74993 0.75178 
  -1   7   0  353.86   71.59   0 0.52988-0.65644 0.38798 0.04883-0.75049 0.75186 
  -1  13  -5   61.87   57.04   0 0.52473-0.65234 0.39210 0.41937-0.75196 0.63340 
   0  -7 -23  112.35   97.32   0 0.53956-0.53806 0.38013-0.81849-0.74763 0.18803 
   0  -4  -8  680.97  110.51   0 0.53745-0.53735 0.38184-0.63227-0.74827 0.55217 
   0   9   3  545.10   77.75   0 0.53550-0.53675 0.38343 0.17871-0.74885 0.82469 
   0  13  -1  -11.66   59.43   0 0.53287-0.53784 0.38557 0.42487-0.74963 0.72997 
   1  -8 -22   -8.00   78.64   0 0.53717-0.41165 0.38208-0.88375-0.74836 0.21157 
   1  -7 -15   57.72   60.77   0 0.53032-0.40592 0.38763-0.82478-0.75037 0.38624 
   1  -5  -7  184.98   69.18   0 0.52522-0.40055 0.39171-0.70422-0.75182 0.58078 
   1  -4  -4  833.01   92.54   0 0.53434-0.40971 0.38438-0.63506-0.74920 0.65002 
   1  -2   0  364.26   84.88   0 0.52188-0.39821 0.39437-0.52010-0.75275 0.75173 
   1   0   3 1188.32  153.36   0 0.52461-0.40101 0.39220-0.39400-0.75199 0.82395 
   2  -8 -16   89.89   64.51   0 0.53329-0.28348 0.38522-0.88586-0.74950 0.36055 
   2  -7 -11  564.11   66.90   0 0.52936-0.27973 0.38840-0.82666-0.75065 0.48263 
   2  -6  -7   43.04   69.58   0 0.53320-0.28271 0.38530-0.76084-0.74953 0.57919 
   2  -5  -4   37.51   65.60   0 0.53187-0.28206 0.38637-0.69937-0.74992 0.65233 
   2   2   7   43.68   69.68   0 0.53149-0.28342 0.38668-0.26330-0.75003 0.92026 
   3  -9 -20   50.11   67.13   0 0.53158-0.15695 0.38661-0.95038-0.75000 0.26241 
   3  -8 -13   57.70   63.62   0 0.53243-0.15724 0.38592-0.88556-0.74975 0.43214 
   3  -7  -9   87.41   62.48   0 0.52577-0.15108 0.39128-0.83018-0.75167 0.53225 
   3  -4   0  822.40   73.69   0 0.52988-0.15699 0.38798-0.63941-0.75049 0.74939 
   3  -3   2  447.09   71.36   0 0.52988-0.15630 0.38798-0.57715-0.75049 0.79859 
   3  -1   5  269.04   50.87   0 0.52255-0.14947 0.39384-0.45783-0.75256 0.87404 
   4  -8 -12  116.28   63.25   0 0.53169-0.03158 0.38652-0.88714-0.74997 0.45676 
   4  -7  -8  184.36   68.66   0 0.52880-0.02993 0.38885-0.82812-0.75080 0.55639 
   4  -5  -2  515.11   53.39   0 0.52322-0.02469 0.39331-0.70728-0.75238 0.70369 
   4   0   7  237.70   63.63   0 0.53450-0.03540 0.38425-0.38668-0.74915 0.91994 
   4   1   8  122.31   59.27   0 0.53384-0.03519 0.38478-0.32351-0.74934 0.94423 
   4   5  10  126.93   61.72   0 0.52896-0.03071 0.38872-0.07820-0.75076 0.99609 
   4   8  10   60.33  106.59   0 0.54481-0.04806 0.37581 0.12252-0.74602 0.99168 
   5  -7  -8   48.98   61.51   0 0.53254 0.09135 0.38584-0.82460-0.74972 0.55590 
   5  -6  -5   62.42   59.80   0 0.52794 0.09553 0.38954-0.76827-0.75105 0.63072 
   5  -5  -2   24.60   58.92   0 0.52855 0.09370 0.38905-0.70313-0.75088 0.70277 
   5  -2   4  167.90   60.72   0 0.52809 0.09431 0.38942-0.51706-0.75101 0.84920 
   5   3   9   31.33   57.70   0 0.52455 0.09748 0.39225-0.20637-0.75201 0.97310 
   5   5  10   86.20   74.83   0 0.53721 0.08445 0.38205-0.07124-0.74834 0.99379 
   5   6  10   64.20   60.71   0 0.53013 0.09197 0.38777-0.01553-0.75042 0.99576 
   5   7  10   23.36   74.10   0 0.53185 0.09080 0.38639 0.04799-0.74992 0.99504 
   6  -5  -3   91.08   60.69   0 0.53078 0.21735 0.38726-0.70198-0.75024 0.67691 
   6  -4  -1   63.20   41.69   0 0.52322 0.22408 0.39331-0.64543-0.75238 0.72903 
   6  -3   1   69.12   42.54   0 0.52188 0.22664 0.39437-0.58447-0.75275 0.77806 
   6  -2   3   73.37   63.53   0 0.52754 0.21876 0.38986-0.51841-0.75116 0.82571 
   6   0   6   24.81   59.42   0 0.53452 0.21338 0.38423-0.38640-0.74914 0.89664 
   6   1   7   36.61   62.87   0 0.53115 0.21543 0.38696-0.32644-0.75013 0.91984 
   6   5   9  -29.49   61.89   0 0.52888 0.21866 0.38878-0.07912-0.75078 0.97278 
  -3   0 -28   96.96   65.16   0 0.54826-0.92345 0.37274-0.37390-0.74494 0.06456 
  -3   0 -27   32.14   63.74   0 0.54476-0.91993 0.37564-0.37717-0.74604 0.08946 
  -3   0 -26  162.54   63.38   0 0.54178-0.91632 0.37809-0.37864-0.74696 0.11557 
  -3   1 -21   86.71   64.07   0 0.54191-0.91674 0.37798-0.31588-0.74692 0.23651 
  -3   2 -18  164.01   60.71   0 0.53949-0.91342 0.37997-0.25557-0.74766 0.31084 
  -3   3 -17  393.33   65.81   0 0.54732-0.92281 0.37351-0.18737-0.74523 0.33183 
  -3   4 -15  206.82   48.57   0 0.53643-0.91187 0.38246-0.13262-0.74858 0.38473 
  -3   5 -15  129.51   63.22   0 0.54456-0.92052 0.37580-0.06567-0.74610 0.38227 
  -3   6 -14  172.51   44.86   0 0.53511-0.91090 0.38354-0.00967-0.74897 0.41044 
  -3   7 -15  137.50   56.77   0 0.54510-0.92115 0.37536 0.06147-0.74593 0.38319 
  -3   8 -15   63.64   55.78   0 0.54119-0.91559 0.37858 0.12114-0.74714 0.38313 
  -3   9 -17   20.58   56.10   0 0.54302-0.92399 0.37707 0.18418-0.74658 0.33593 
  -3   9 -16   87.97   60.79   0 0.53907-0.91503 0.38031 0.18273-0.74778 0.36026 
  -2  -3 -22  200.55   83.36   0 0.54842-0.79769 0.37260-0.56078-0.74488 0.20963 
  -2  -2 -17  260.79   85.32   0 0.54891-0.79786 0.37220-0.49845-0.74473 0.33065 
  -2   2  -8   75.81   72.03   0 0.54086-0.79080 0.37884-0.25321-0.74724 0.55312 
  -2   3  -7 1139.35   84.22   0 0.54047-0.79118 0.37916-0.19090-0.74736 0.57755 
  -2   5  -6   79.47   64.48   0 0.54379-0.79344 0.37644-0.06578-0.74634 0.60280 
  -2   6  -6  550.88   70.10   0 0.54682-0.79853 0.37393 0.00035-0.74539 0.60025 
  -2   7  -6  227.08   64.54   0 0.54382-0.79522 0.37641 0.06101-0.74633 0.60211 
  -2   8  -6  139.24   42.99   0 0.53643-0.78759 0.38246 0.11724-0.74858 0.60433 
  -2   9  -7   46.91   59.60   0 0.54302-0.79509 0.37707 0.18448-0.74658 0.57781 
  -2  10  -8   67.45   62.82   0 0.54302-0.79552 0.37707 0.24785-0.74658 0.55363 
  -2  11  -9    6.07   63.06   0 0.53907-0.79174 0.38031 0.30316-0.74778 0.53164 
  -2  12 -11    0.27   59.96   0 0.54302-0.79527 0.37707 0.37097-0.74658 0.48173 
  -1   2  -2 2421.92  111.29   0 0.53776-0.66319 0.38139-0.25637-0.74818 0.69980 
  -1   9  -1  386.78   46.98   0 0.53710-0.66327 0.38192 0.18046-0.74838 0.72625 
  -1  10  -2   87.58   58.57   0 0.54302-0.67022 0.37707 0.24690-0.74658 0.70037 
  -1  11  -3  127.61   57.72   0 0.54252-0.66937 0.37749 0.31068-0.74673 0.67587 
  -1  12  -4   16.83   43.35   0 0.53577-0.66292 0.38300 0.36597-0.74877 0.65465 
  -1  13  -6   60.88   60.88   0 0.54302-0.67063 0.37707 0.43428-0.74658 0.60359 
   0  10   2  152.10   74.83   0 0.54834-0.55100 0.37267 0.25131-0.74491 0.79627 
   0  12   0   20.95   60.06   0 0.54630-0.54977 0.37437 0.37486-0.74556 0.74788 
   1  -8 -21   86.98   81.86   0 0.54818-0.42232 0.37281-0.87322-0.74496 0.23263 
   1  -6 -10  363.47   68.93   0 0.54302-0.41780 0.37707-0.75284-0.74658 0.50228 
   1  10   5   46.39   72.38   0 0.54743-0.42612 0.37343 0.25158-0.74520 0.86954 
   1  13   2  -21.23   63.29   0 0.54302-0.42186 0.37707 0.43348-0.74658 0.79803 
   2  -1   4 3123.61  116.63   0 0.53911-0.29006 0.38028-0.44488-0.74777 0.84436 
   2  10   7   39.35   82.71   0 0.55777-0.31078 0.36476 0.25803-0.74184 0.91547 
   3  -9 -19   51.25   64.83   0 0.54276-0.16780 0.37728-0.94184-0.74666 0.28494 
   3  -7  -8   83.86   63.08   0 0.54410-0.16921 0.37618-0.81404-0.74624 0.55109 
   3  -6  -5  281.67   50.85   0 0.53577-0.16124 0.38300-0.75931-0.74877 0.62636 
   3  -5  -2  105.19   68.09   0 0.54127-0.16720 0.37851-0.69255-0.74712 0.69802 
   3  -2   4  734.29   72.63   0 0.54191-0.16849 0.37798-0.50495-0.74692 0.84382 
   3   3   9  406.44   81.21   0 0.54689-0.17371 0.37387-0.18755-0.74537 0.96554 
   4  -8 -11   22.09   63.28   0 0.54302-0.04568 0.37707-0.87577-0.74658 0.47674 
   4  -7  -7   41.40   65.30   0 0.54564-0.04844 0.37491-0.81396-0.74576 0.57537 
   4  -6  -4  230.29   62.83   0 0.54085-0.04206 0.37885-0.75549-0.74724 0.65060 
   4  -5  -1   10.80   57.75   0 0.54695-0.04985 0.37382-0.68747-0.74535 0.72154 
   4  -4   1  187.66   57.40   0 0.54085-0.04272 0.37885-0.63037-0.74724 0.77245 
   4  -3   3  134.79   62.47   0 0.54177-0.04531 0.37810-0.56784-0.74696 0.81947 
   4  -1   6   91.24   62.83   0 0.54105-0.04344 0.37869-0.44430-0.74718 0.89292 
   4   2   9   71.45   57.52   0 0.54500-0.04902 0.37544-0.24994-0.74596 0.96589 
   4   4  10   65.68   67.95   0 0.54822-0.05075 0.37277-0.12452-0.74495 0.99030 
   5  -6  -4   48.59   59.95   0 0.54302 0.08197 0.37707-0.75430-0.74658 0.64903 
   5  -4   1   24.26   55.25   0 0.54302 0.07941 0.37707-0.62875-0.74658 0.77154 
   5  -3   3  124.38   62.57   0 0.54433 0.08026 0.37599-0.56481-0.74617 0.81952 
   5  -1   6   38.63   61.83   0 0.54433 0.07908 0.37599-0.44019-0.74617 0.89303 
   5   0   7  -41.34   57.19   0 0.54105 0.08239 0.37869-0.38068-0.74718 0.91986 
   5   1   8  130.58   62.44   0 0.54104 0.08150 0.37870-0.31909-0.74719 0.94326 
   5   2   9   74.95   59.39   0 0.54854 0.07266 0.37250-0.24839-0.74485 0.96519 
   5   4  10   85.35   71.28   0 0.55020 0.07141 0.37112-0.12297-0.74432 0.98954 
   5   8  10   41.02   74.04   0 0.55164 0.06922 0.36992 0.12818-0.74385 0.98993 
   6  -4   0   49.49   62.78   0 0.54246 0.20450 0.37753-0.63157-0.74675 0.74655 
   6  -3   2  -18.69   57.93   0 0.54302 0.20447 0.37707-0.56708-0.74658 0.79670 
   6  -1   5   24.35   63.54   0 0.53973 0.20698 0.37977-0.44666-0.74758 0.86957 
   6   2   8   -4.91   59.47   0 0.54171 0.20576 0.37815-0.25626-0.74698 0.94412 
   6   4   9   22.11   60.44   0 0.54302 0.20594 0.37707-0.12988-0.74658 0.96994 
  -3   0 -31   59.74   71.31   0 0.55453-0.92794 0.36746-0.36875-0.74291-0.00998 
  -3   0 -30   42.49   65.41   0 0.55379-0.92805 0.36808-0.36811-0.74315 0.01458 
  -3   0 -29   77.93   66.57   0 0.55274-0.92661 0.36896-0.36984-0.74349 0.03804 
  -3   1 -23  116.49   66.11   0 0.55859-0.93359 0.36404-0.30156-0.74157 0.18425 
  -3   1 -22   94.56   65.36   0 0.55085-0.92524 0.37055-0.31016-0.74411 0.20973 
  -3   2 -20  349.49   66.16   0 0.55953-0.93527 0.36324-0.23794-0.74125 0.25557 
  -3   2 -19  136.60   46.30   0 0.55020-0.92522 0.37109-0.24644-0.74432 0.28227 
  -3   3 -18  357.71   66.26   0 0.55895-0.93437 0.36373-0.17626-0.74145 0.30479 
  -3   4 -16  150.00   43.56   0 0.54955-0.92507 0.37163-0.12288-0.74452 0.35565 
  -3   5 -16   80.01   60.69   0 0.55655-0.93231 0.36576-0.05483-0.74225 0.35474 
  -3   6 -16   17.68   55.70   0 0.55605-0.93320 0.36618 0.00823-0.74241 0.35747 
  -3   6 -15  105.53   40.64   0 0.54824-0.92378 0.37272 0.00141-0.74494 0.38105 
  -3   7 -16  171.47   58.95   0 0.55605-0.93157 0.36618 0.07188-0.74241 0.35555 
  -3   8 -17   67.00   58.31   0 0.55709-0.93428 0.36531 0.13365-0.74207 0.33074 
  -3   8 -16   98.47   41.55   0 0.54824-0.92510 0.37272 0.12627-0.74494 0.35808 
  -3   9 -18   15.45   59.83   0 0.55605-0.93238 0.36618 0.19444-0.74241 0.30605 
  -2  -3 -23   13.70   75.31   0 0.56393-0.81380 0.35949-0.54775-0.73976 0.18039 
  -2  -1 -14 1229.82   89.91   0 0.55605-0.80581 0.36618-0.42894-0.74241 0.40135 
  -2   1 -10  833.96   87.68   0 0.56119-0.81140 0.36183-0.29895-0.74069 0.49738 
  -2   4  -7  120.46   68.90   0 0.55946-0.81034 0.36330-0.11356-0.74128 0.57207 
  -2   8  -7   39.43   55.25   0 0.55605-0.80750 0.36618 0.13296-0.74241 0.57434 
  -2   9  -8  276.04   61.49   0 0.55998-0.81144 0.36286 0.19978-0.74110 0.54959 
  -2  10  -9  175.43   67.46   0 0.55825-0.81053 0.36433 0.26006-0.74168 0.52584 
  -2  11 -10  109.55   58.18   0 0.55305-0.80501 0.36870 0.31850-0.74339 0.50226 
  -2  12 -12   13.77   61.92   0 0.55475-0.80736 0.36728 0.38108-0.74284 0.45320 
  -1   4  -1 1133.38   90.64   0 0.55796-0.68390 0.36457-0.11468-0.74178 0.71820 
  -1   8  -1  451.20   66.49   0 0.55430-0.68132 0.36765 0.13236-0.74299 0.71957 
  -1  12  -5   14.83   55.99   0 0.55605-0.68350 0.36618 0.38189-0.74241 0.62394 
  -1  13  -7   49.12   62.79   0 0.55842-0.68734 0.36418 0.44707-0.74162 0.57505 
   0  -7 -22   17.86   88.17   0 0.57274-0.57312 0.35190-0.79094-0.73666 0.20093 
   0  -5 -11  422.46   92.95   0 0.55859-0.55804 0.36404-0.67691-0.74157 0.47286 
   0   2   2  194.33  168.33   0 0.56193-0.56217 0.36120-0.23768-0.74044 0.78934 
   0   8   3   -3.45   55.47   0 0.55767-0.55957 0.36482 0.13386-0.74188 0.81767 
   0  11   1  310.85   64.91   0 0.55188-0.55480 0.36968 0.31782-0.74377 0.76996 
   0  13  -2   11.36   60.77   0 0.55831-0.56246 0.36427 0.44666-0.74166 0.69791 
   1  -7 -14  163.62   63.99   0 0.55605-0.42972 0.36618-0.80458-0.74241 0.40224 
   1  -1   2 6489.14  200.96   0 0.55921-0.43502 0.36351-0.42786-0.74136 0.78871 
   1   8   6  246.63   82.17   0 0.55865-0.43526 0.36398 0.13553-0.74155 0.88996 
   1  11   4   24.48   54.26   0 0.55640-0.43547 0.36589 0.31908-0.74230 0.84280 
   1  12   3    4.54   58.45   0 0.55605-0.43382 0.36618 0.38211-0.74241 0.81742 
   2  -9 -23   35.45   72.57   0 0.55463-0.30380 0.36738-0.93287-0.74288 0.18296 
   2  -9 -22  129.48   84.49   0 0.56217-0.31238 0.36099-0.92534-0.74036 0.20484 
   2  -8 -15   56.24   65.21   0 0.55210-0.30067 0.36950-0.87234-0.74370 0.37860 
   2  -7 -10  122.02   61.53   0 0.55274-0.30229 0.36897-0.80801-0.74350 0.49988 
   2  -6  -6  563.07   73.64   0 0.56029-0.31113 0.36260-0.73813-0.74100 0.59348 
   2  -4  -1  303.84   55.08   0 0.55085-0.30076 0.37055-0.62141-0.74411 0.71931 
   2  -3   1  472.31   64.07   0 0.54955-0.29926 0.37163-0.56042-0.74452 0.76853 
   2   8   8  194.19  111.48   0 0.58066-0.33376 0.34496 0.15467-0.73376 0.93003 
   2  12   5   54.57   70.73   0 0.56677-0.32029 0.35705 0.39105-0.73877 0.86432 
   3  -9 -18  -20.73   66.31   0 0.55443-0.17975 0.36755-0.93328-0.74295 0.30461 
   3  -8 -12   60.32   64.60   0 0.55319-0.17920 0.36859-0.87103-0.74335 0.45215 
   3  -6  -4  568.06   69.72   0 0.55872-0.18504 0.36393-0.74030-0.74152 0.64213 
   4  -6  -3   43.06   60.34   0 0.55674-0.05795 0.36560-0.73962-0.74218 0.66723 
   4  -2   5   67.15   63.15   0 0.55451-0.05618 0.36747-0.49384-0.74292 0.86554 
   5  -8 -11   44.68   50.46   0 0.54955 0.07446 0.37163-0.87460-0.74452 0.47638 
   5  -7  -7    6.83   42.26   0 0.54824 0.07588 0.37272-0.81276-0.74494 0.57504 
   5  -5  -1   85.96   42.20   0 0.54824 0.07522 0.37272-0.68719-0.74494 0.72032 
   5  -2   5   63.39   59.93   0 0.55522 0.06697 0.36689-0.49316-0.74269 0.86572 
   6  -6  -4   30.74   62.28   0 0.55993 0.19002 0.36290-0.74029-0.74112 0.64327 
   6  -5  -2  -18.47   42.46   0 0.54824 0.20004 0.37272-0.68787-0.74494 0.69625 
   6  -2   4   40.45   41.32   0 0.54955 0.19829 0.37163-0.49823-0.74452 0.84300 
   6   3   9   14.20   56.29   0 0.55598 0.19118 0.36624-0.18145-0.74243 0.96446 
  -3   1 -26  110.53   64.03   0 0.57391-0.94989 0.35090-0.28924-0.73629 0.10512 
  -3   1 -25  123.04   62.36   0 0.57015-0.94570 0.35416-0.29266-0.73763 0.12969 
  -3   1 -24  151.98   63.81   0 0.56610-0.94094 0.35765-0.29499-0.73906 0.15579 
  -3   2 -21  257.80   61.61   0 0.56901-0.94437 0.35515-0.23009-0.73804 0.22817 
  -3   3 -19   58.88   59.80   0 0.56964-0.94489 0.35459-0.16748-0.73781 0.27631 
  -3   4 -18   41.67   61.44   0 0.57062-0.94675 0.35375-0.10516-0.73746 0.30055 
  -3   4 -17   73.71   44.71   0 0.56130-0.93682 0.36175-0.11192-0.74071 0.32772 
  -3   5 -17  242.18   60.27   0 0.56839-0.94332 0.35568-0.04371-0.73825 0.32633 
  -3   6 -17   -7.46   56.28   0 0.56901-0.94391 0.35515 0.01637-0.73804 0.32810 
  -3   7 -17   46.40   58.60   0 0.56633-0.94188 0.35745 0.08062-0.73898 0.32546 
  -3   8 -19   81.95   53.13   0 0.57030-0.94980 0.35403 0.14496-0.73758 0.27790 
  -3   8 -18   -3.08   57.48   0 0.56773-0.94256 0.35625 0.14277-0.73849 0.30245 
  -3   9 -20   84.89   58.55   0 0.56901-0.94552 0.35515 0.20566-0.73804 0.25441 
  -3   9 -19   43.51   43.16   0 0.56259-0.93931 0.36065 0.19954-0.74027 0.28069 
  -2  -3 -24   21.70   76.61   0 0.58046-0.82905 0.34517-0.53387-0.73388 0.15084 
  -2  -2 -18   41.82   81.46   0 0.57647-0.82532 0.34866-0.47418-0.73535 0.29762 
  -2   0 -12   79.88   67.54   0 0.56862-0.81814 0.35547-0.35556-0.73817 0.44614 
  -2   2  -9 2329.84  102.02   0 0.57113-0.82178 0.35331-0.22777-0.73728 0.51823 
  -2   3  -8  474.25   71.32   0 0.57007-0.82037 0.35423-0.16685-0.73766 0.54357 
  -2   5  -7  889.33   72.23   0 0.56901-0.81999 0.35515-0.04215-0.73804 0.56872 
  -2   6  -7   94.67   60.38   0 0.57021-0.82137 0.35411 0.02071-0.73761 0.56851 
  -2   7  -7  409.85   66.91   0 0.56516-0.81647 0.35845 0.07943-0.73938 0.57097 
  -2  10 -10   25.34   61.13   0 0.57283-0.82524 0.35183 0.27310-0.73667 0.49560 
  -2  11 -11  -20.37   56.93   0 0.56741-0.81907 0.35652 0.32834-0.73860 0.47239 
  -1   5  -1  345.68   79.90   0 0.57047-0.69667 0.35388-0.04170-0.73752 0.71440 
  -1   6  -1  748.90   74.79   0 0.57153-0.69805 0.35296 0.02224-0.73714 0.71443 
  -1   7  -1  155.93   67.90   0 0.56580-0.69225 0.35790 0.07879-0.73916 0.71652 
  -1   9  -2  134.28   59.61   0 0.56559-0.69158 0.35808 0.20438-0.73923 0.69297 
  -1  10  -3   60.07   55.83   0 0.56856-0.69576 0.35553 0.26937-0.73820 0.66659 
  -1  11  -4   36.79   58.25   0 0.56544-0.69210 0.35821 0.32683-0.73929 0.64483 
  -1  12  -6   62.67   63.68   0 0.57126-0.70057 0.35320 0.39652-0.73724 0.59527 
   0  -6 -15  847.66  103.42   0 0.57342-0.57238 0.35133-0.72694-0.73646 0.37081 
   0   4   3 1294.72  127.01   0 0.57345-0.57433 0.35130-0.10164-0.73645 0.81042 
   0  12  -1   19.91   60.21   0 0.56901-0.57600 0.35515 0.39289-0.73804 0.71844 
   1  -8 -20  231.97   69.80   0 0.56749-0.44200 0.35646-0.85759-0.73857 0.25267 
   1  -5  -6 1199.76   83.06   0 0.56858-0.44385 0.35551-0.66901-0.73819 0.59066 
   1  13   1   33.10   73.05   0 0.57383-0.45347 0.35097 0.46061-0.73632 0.76494 
   2  -9 -21   97.52   71.38   0 0.57044-0.31889 0.35390-0.91809-0.73753 0.22596 
   2  -8 -14   82.51   61.88   0 0.56733-0.31813 0.35659-0.85710-0.73863 0.39848 
   2  -7  -9   73.23   63.37   0 0.57474-0.32487 0.35017-0.78894-0.73598 0.51588 
   2  -5  -3 1666.53   86.58   0 0.56548-0.31610 0.35817-0.67212-0.73927 0.66508 
   2  -2   3  573.72   66.30   0 0.56387-0.31477 0.35955-0.48637-0.73983 0.81184 
   2  11   6   38.53   74.41   0 0.57482-0.32768 0.35010 0.33557-0.73596 0.88427 
   3  -9 -17   -1.26   63.11   0 0.56644-0.19183 0.35735-0.92355-0.73894 0.32595 
   3  -8 -11  113.51   60.58   0 0.56756-0.19264 0.35639-0.85825-0.73855 0.47064 
   3  -7  -7   53.64   62.41   0 0.56580-0.19041 0.35790-0.79704-0.73916 0.56865 
   3  -5  -1  121.04   62.56   0 0.56901-0.19556 0.35515-0.66954-0.73804 0.71291 
   3  -4   1   84.14   42.94   0 0.56130-0.18718 0.36175-0.61286-0.74071 0.76441 
   3  -3   3  658.65   70.63   0 0.56538-0.19171 0.35827-0.54773-0.73931 0.81143 
   3  -1   6  143.68   62.92   0 0.56851-0.19543 0.35558-0.42004-0.73821 0.88386 
   3   0   7  574.96   56.91   0 0.56259-0.18852 0.36065-0.36303-0.74027 0.91045 
   3   1   8  365.20   70.00   0 0.56746-0.19356 0.35648-0.29615-0.73858 0.93356 
   3   6  10   84.71  102.17   0 0.59166-0.22005 0.33519 0.03979-0.72958 0.97440 
   4  -9 -15   42.58   62.13   0 0.56516-0.06591 0.35845-0.92350-0.73938 0.37364 
   4  -8 -10   18.81   47.25   0 0.56194-0.06220 0.36120-0.86343-0.74049 0.49683 
   4  -7  -6  178.40   50.94   0 0.56323-0.06415 0.36010-0.79917-0.74005 0.59421 
   4  -5   0  -16.85   56.09   0 0.56964-0.07080 0.35459-0.66762-0.73781 0.73824 
   4  -4   2   49.78   56.24   0 0.56752-0.06821 0.35643-0.60836-0.73856 0.78811 
   4  -3   4   89.65   60.78   0 0.57089-0.07206 0.35352-0.54168-0.73737 0.83514 
   4   3  10  224.12   63.69   0 0.56977-0.07142 0.35449-0.16860-0.73777 0.98227 
   5  -8 -10  -32.22   44.67   0 0.56194 0.06244 0.36120-0.86384-0.74049 0.49728 
   5  -7  -6   83.42   46.06   0 0.56259 0.06072 0.36065-0.79994-0.74027 0.59452 
   5  -6  -3   29.52   39.86   0 0.56130 0.06303 0.36175-0.73880-0.74071 0.66866 
   5  -5   0   21.82   56.84   0 0.56901 0.05454 0.35515-0.66935-0.73804 0.73879 
   5  -4   2  104.24   61.35   0 0.56601 0.05757 0.35772-0.61142-0.73909 0.78726 
   5  -3   4   30.76   60.14   0 0.56901 0.05330 0.35515-0.54604-0.73804 0.83430 
   5   0   8   14.68   55.76   0 0.56901 0.05412 0.35515-0.35513-0.73804 0.93213 
   5   3  10   82.90   58.09   0 0.56813 0.05375 0.35590-0.17052-0.73835 0.98340 
   6  -5  -1  148.51   59.51   0 0.56726 0.18044 0.35665-0.67285-0.73865 0.71604 
   6  -4   1   30.84   44.21   0 0.56130 0.18522 0.36175-0.61373-0.74071 0.76623 
   6  -3   3   26.01   43.49   0 0.56387 0.18414 0.35955-0.54912-0.73983 0.81408 
   6  -2   5   46.83   62.89   0 0.57283 0.17549 0.35183-0.47835-0.73667 0.85946 
   6  -1   6  114.74   61.37   0 0.56579 0.18031 0.35791-0.42321-0.73916 0.88708 
   6   0   7   -4.35   40.03   0 0.56194 0.18626 0.36120-0.36353-0.74049 0.91212 
   6   1   8   32.97   62.19   0 0.56516 0.18205 0.35845-0.29883-0.73938 0.93629 
   6   2   9   74.02   59.85   0 0.57133 0.17571 0.35314-0.22978-0.73721 0.95694 
  -3   1 -31   -7.28   64.90   0 0.58239-0.95777 0.34343-0.28268-0.73301-0.02042 
  -3   1 -30   81.41   63.15   0 0.58204-0.95776 0.34374-0.28316-0.73314 0.00366 
  -3   1 -29  -12.75   63.26   0 0.58208-0.95741 0.34371-0.28266-0.73313 0.02832 
  -3   1 -28   73.33   63.71   0 0.58149-0.95601 0.34423-0.28358-0.73335 0.05307 
  -3   1 -27   48.05   64.24   0 0.57952-0.95392 0.34596-0.28453-0.73408 0.07810 
  -3   2 -23   26.85   58.45   0 0.58176-0.95828 0.34399-0.22022-0.73325 0.17393 
  -3   2 -22   66.35   59.76   0 0.57670-0.95194 0.34843-0.22426-0.73512 0.20095 
  -3   3 -21  201.50   67.87   0 0.58560-0.96106 0.34058-0.15649-0.73179 0.22202 
  -3   3 -20  153.07   62.78   0 0.57970-0.95426 0.34580-0.15869-0.73402 0.24796 
  -3   4 -19   -8.87   60.80   0 0.58113-0.95635 0.34454-0.09470-0.73348 0.27251 
  -3   5 -19  147.23   67.95   0 0.58535-0.96157 0.34081-0.03099-0.73189 0.27006 
  -3   5 -18   48.08   44.60   0 0.57733-0.95295 0.34788-0.03612-0.73489 0.29821 
  -3   6 -19   30.65   60.50   0 0.58554-0.96125 0.34064 0.03182-0.73181 0.27234 
  -3   6 -18  206.34   62.72   0 0.57880-0.95380 0.34659 0.02761-0.73435 0.29758 
  -3   7 -19    7.45   59.58   0 0.58176-0.95797 0.34399 0.09354-0.73325 0.27091 
  -3   7 -18  158.01   44.57   0 0.57416-0.95008 0.35065 0.08582-0.73605 0.29942 
  -3   8 -21  -34.23   60.84   0 0.58365-0.96237 0.34231 0.15687-0.73253 0.22339 
  -3   8 -20   38.00   59.74   0 0.58044-0.95637 0.34515 0.15372-0.73374 0.24956 
  -2  -3 -25   30.99   78.33   0 0.59211-0.84026 0.33476-0.52337-0.72926 0.12288 
  -2  -1 -15  828.78   79.96   0 0.58517-0.83366 0.34096-0.40595-0.73195 0.36698 
  -2   4  -8  475.48   70.69   0 0.58522-0.83681 0.34092-0.09321-0.73193 0.53666 
  -2   7  -8   48.72   55.90   0 0.58394-0.83538 0.34206 0.09346-0.73242 0.54084 
  -2   8  -8  227.81   44.46   0 0.57416-0.82595 0.35065 0.14926-0.73605 0.54340 
  -2   9  -9   46.14   40.01   0 0.57670-0.82825 0.34843 0.21310-0.73512 0.51877 
  -2  11 -12  -18.41   59.25   0 0.57987-0.83048 0.34565 0.33977-0.73395 0.44376 
  -1   3  -2 2765.82  117.46   0 0.58475-0.71091 0.34134-0.15494-0.73211 0.68314 
  -1   8  -2  124.63   60.98   0 0.58328-0.71175 0.34264 0.15558-0.73267 0.68474 
  -1  11  -5   45.52   56.35   0 0.58285-0.71195 0.34302 0.34360-0.73283 0.61395 
  -1  13  -8   53.39   43.79   0 0.57479-0.70338 0.35009 0.45993-0.73582 0.54483 
   0  -7 -21   61.42   88.41   0 0.59554-0.59283 0.33166-0.77137-0.72789 0.21805 
   0  -3  -5 2161.58  169.35   0 0.58449-0.58373 0.34157-0.52986-0.73221 0.60968 
   0  -2  -3 1150.42  163.77   0 0.58207-0.58210 0.34371-0.46974-0.73313 0.65880 
   0   7   3  137.72   62.99   0 0.57887-0.58096 0.34653 0.09101-0.73433 0.80819 
   0   9   2  390.28   63.62   0 0.57953-0.58168 0.34595 0.21678-0.73408 0.78426 
   0  10   1  -35.27   54.95   0 0.58334-0.58705 0.34259 0.28169-0.73265 0.75971 
   0  11   0   -0.91   57.47   0 0.58208-0.58516 0.34371 0.34271-0.73313 0.73617 
   0  13  -3    3.57   59.63   0 0.58302-0.58735 0.34287 0.46744-0.73277 0.66303 
   1  -8 -19  161.89   67.17   0 0.58251-0.45561 0.34333-0.84425-0.73296 0.27183 
   1  -7 -13  223.92   64.24   0 0.58176-0.45478 0.34399-0.78279-0.73325 0.41700 
   1  -6  -9  328.22   69.32   0 0.57680-0.45113 0.34835-0.72444-0.73509 0.51466 
   1  -3  -1  107.20   96.46   0 0.58129-0.45757 0.34440-0.53121-0.73342 0.70851 
   1   4   6  957.84  202.76   0 0.62422-0.50078 0.30495-0.05622-0.71556 0.86229 
   1   7   6   52.65   76.09   0 0.58989-0.46871 0.33676 0.09928-0.73013 0.87733 
   2  -9 -20   30.73   67.55   0 0.58182-0.33103 0.34393-0.90799-0.73322 0.24735 
   2  -8 -13  194.15   62.67   0 0.58388-0.33239 0.34211-0.84243-0.73244 0.41715 
   2   3   8  594.88   96.75   0 0.58607-0.33848 0.34017-0.15312-0.73161 0.92686 
   3  -9 -16  106.23   48.44   0 0.57543-0.19896 0.34954-0.91381-0.73559 0.34785 
   3  -9 -15    1.27   64.13   0 0.58176-0.20519 0.34399-0.90443-0.73325 0.36794 
   3  -8 -10   73.42   58.91   0 0.58305-0.20882 0.34284-0.84380-0.73276 0.48911 
   3  -7  -6   30.77   59.10   0 0.58488-0.20888 0.34122-0.77972-0.73206 0.58562 
   3  -6  -3  186.86   63.50   0 0.58296-0.20733 0.34293-0.71848-0.73279 0.65976 
   3  -2   5  367.12   67.40   0 0.58176-0.20788 0.34399-0.47081-0.73325 0.85465 
   3   2   9  175.02   61.43   0 0.58539-0.21305 0.34077-0.21491-0.73187 0.95162 
   3   5  10   73.29   79.31   0 0.58752-0.21615 0.33888-0.02672-0.73105 0.97539 
   4  -9 -14   47.10   44.48   0 0.57606-0.07808 0.34899-0.91351-0.73536 0.39483 
   4  -8  -9   16.40   45.94   0 0.57670-0.07692 0.34843-0.85078-0.73512 0.51592 
   4  -7  -5   85.65   61.00   0 0.58050-0.08221 0.34510-0.78377-0.73372 0.61199 
   4  -6  -2   32.46   59.09   0 0.58176-0.08304 0.34399-0.72063-0.73325 0.68505 
   4  -2   6   61.70   63.71   0 0.58454-0.08626 0.34153-0.46570-0.73219 0.87858 
   4  -1   7   95.28   60.33   0 0.57812-0.07981 0.34718-0.41188-0.73460 0.90585 
   4   0   8  165.72   45.49   0 0.57479-0.07673 0.35009-0.35124-0.73582 0.93152 
   4   1   9  521.83   65.75   0 0.58016-0.08188 0.34539-0.28447-0.73384 0.95382 
   5  -8  -9   22.77   45.06   0 0.57479 0.04860 0.35009-0.85241-0.73582 0.51787 
   5  -7  -5   56.07   61.81   0 0.57797 0.04538 0.34732-0.78617-0.73466 0.61375 
   5  -6  -2  102.21   59.02   0 0.58007 0.04430 0.34547-0.72368-0.73388 0.68630 
   5  -2   6   52.53   59.64   0 0.58209 0.04108 0.34369-0.47054-0.73312 0.87984 
   5  -1   7  272.54   47.06   0 0.57479 0.04883 0.35009-0.41503-0.73582 0.90714 
   5   1   9   24.54   55.44   0 0.57903 0.04390 0.34639-0.28674-0.73427 0.95608 
   5   6  11   -6.89   73.98   0 0.58176 0.03955 0.34399 0.02897-0.73325 0.99898 
   6  -6  -3  -13.68   43.07   0 0.57543 0.17342 0.34954-0.72731-0.73559 0.66254 
   6  -5   0  -26.48   61.60   0 0.58302 0.16443 0.34287-0.65630-0.73277 0.73492 
   6  -4   2    7.32   60.00   0 0.58176 0.16643 0.34399-0.59672-0.73325 0.78369 
   6  -3   4   47.49   58.58   0 0.58257 0.16479 0.34327-0.53154-0.73294 0.82969 
   6   4  10   39.33   59.66   0 0.57733 0.16756 0.34788-0.09957-0.73489 0.98088 
  -3   2 -26   73.21   60.74   0 0.59666-0.97196 0.33065-0.20862-0.72725 0.09594 
  -3   2 -25   20.90   61.02   0 0.59433-0.96873 0.33277-0.20983-0.72819 0.12167 
  -3   2 -24   36.23   59.18   0 0.58934-0.96386 0.33726-0.21502-0.73016 0.14770 
  -3   3 -23   46.03   55.69   0 0.59867-0.97390 0.32883-0.14410-0.72644 0.16867 
  -3   3 -22   96.10   62.32   0 0.59433-0.96837 0.33277-0.14851-0.72819 0.19426 
  -3   4 -21    3.74   61.97   0 0.59619-0.97157 0.33108-0.08245-0.72744 0.21774 
  -3   4 -20   21.80   48.66   0 0.58871-0.96460 0.33782-0.08952-0.73040 0.24391 
  -3   5 -20   49.24   65.70   0 0.59308-0.96918 0.33389-0.02310-0.72868 0.24263 
  -3   6 -21  -76.08   60.53   0 0.59650-0.97462 0.33080 0.04353-0.72732 0.21861 
  -3   6 -20  -19.29   58.39   0 0.59340-0.96880 0.33361 0.04068-0.72856 0.24333 
  -3   7 -21    0.20   59.39   0 0.59433-0.97029 0.33277 0.10344-0.72819 0.21928 
  -3   7 -20    9.68   42.40   0 0.58809-0.96422 0.33838 0.09932-0.73064 0.24600 
  -3   8 -23  -65.47   61.95   0 0.59433-0.97159 0.33277 0.16694-0.72819 0.17099 
  -3   8 -22   64.88   61.16   0 0.59413-0.96757 0.33295 0.16562-0.72827 0.19336 
  -2  -3 -27   41.03   77.06   0 0.60287-0.85238 0.32498-0.51365-0.72472 0.06894 
  -2  -3 -26   39.33   76.17   0 0.60134-0.84944 0.32639-0.51432-0.72535 0.09416 
  -2  -2 -19  124.20   80.26   0 0.59743-0.84537 0.32995-0.45721-0.72694 0.26560 
  -2   0 -13   25.14   64.54   0 0.59619-0.84530 0.33109-0.33171-0.72745 0.41238 
  -2   1 -11  565.53   79.52   0 0.59095-0.84024 0.33582-0.27569-0.72953 0.46154 
  -2   2 -10  454.66   77.20   0 0.59845-0.84831 0.32903-0.20621-0.72653 0.48327 
  -2   3  -9   88.84   64.86   0 0.59567-0.84595 0.33156-0.14601-0.72766 0.50930 
  -2   5  -8   84.53   64.19   0 0.59279-0.84367 0.33416-0.02149-0.72880 0.53438 
  -2   6  -8  422.66   61.81   0 0.59121-0.84342 0.33558 0.03726-0.72942 0.53460 
  -2   8  -9  284.18   61.00   0 0.59225-0.84440 0.33465 0.16318-0.72901 0.51044 
  -2   9 -10   11.83   59.86   0 0.59308-0.84401 0.33389 0.22752-0.72868 0.48673 
  -2  10 -12   68.32   57.98   0 0.59689-0.85113 0.33045 0.29401-0.72716 0.43708 
  -2  10 -11   -8.82   41.13   0 0.58683-0.83867 0.33950 0.28469-0.73112 0.46618 
  -2  11 -14   18.56   59.40   0 0.59805-0.85226 0.32939 0.35508-0.72669 0.38761 
  -2  11 -13    9.08   40.90   0 0.58809-0.84046 0.33838 0.34739-0.73064 0.41891 
  -1   0  -5 1333.12  139.14   0 0.59019-0.71480 0.33649-0.33736-0.72982 0.60774 
  -1   7  -2  135.22   65.45   0 0.59787-0.72551 0.32956 0.10598-0.72677 0.67944 
  -1   9  -3  142.43   57.45   0 0.59121-0.72030 0.33558 0.22619-0.72942 0.65635 
  -1  10  -4  110.37   56.67   0 0.58996-0.71975 0.33670 0.28759-0.72991 0.63310 
  -1  12  -7   38.65   60.30   0 0.59273-0.72001 0.33422 0.41299-0.72883 0.56045 
   0   5   3   13.71   69.17   0 0.59433-0.59629 0.33277-0.02349-0.72819 0.80097 
   0   6   3  183.82   65.44   0 0.59057-0.59336 0.33616 0.03717-0.72967 0.80310 
   0  12  -2  -37.15   57.66   0 0.59650-0.60139 0.33080 0.41846-0.72732 0.68284 
   1  -8 -18   39.47   78.87   0 0.59851-0.47167 0.32898-0.82920-0.72651 0.28904 
   1  -4  -3  994.26   74.49   0 0.58746-0.46133 0.33894-0.58939-0.73088 0.65776 
   1   9   5  101.25   59.90   0 0.59369-0.47371 0.33335 0.22868-0.72845 0.85102 
   1  11   3  180.18   73.45   0 0.60154-0.48225 0.32620 0.36164-0.72527 0.79942 
   1  12   2   45.32   56.06   0 0.59206-0.47251 0.33481 0.41412-0.72909 0.77988 
   2  -9 -19   27.28   63.44   0 0.59433-0.34507 0.33277-0.89682-0.72819 0.26689 
   2  -7  -8   95.75   62.37   0 0.59641-0.34620 0.33088-0.76788-0.72735 0.53267 
   2  -6  -5   56.95   44.96   0 0.58871-0.33819 0.33782-0.71329-0.73040 0.60829 
   2  -5  -2  547.17   71.68   0 0.59718-0.34667 0.33018-0.64265-0.72705 0.67826 
   2  -4   0   56.98   49.87   0 0.58934-0.33991 0.33726-0.58751-0.73016 0.72990 
   2  -3   2  177.68   73.42   0 0.59331-0.34516 0.33369-0.52100-0.72859 0.77665 
   2   0   6   14.42   79.49   0 0.59433-0.34685 0.33277-0.33244-0.72819 0.87428 
   3  -9 -14   81.49   65.19   0 0.59568-0.22008 0.33154-0.89346-0.72765 0.38491 
   3  -5   0  142.38   64.83   0 0.59528-0.22005 0.33190-0.64389-0.72781 0.72873 
   3  -4   2   59.67   59.96   0 0.59329-0.21844 0.33371-0.58504-0.72860 0.77736 
   3   4  10  161.88   78.68   0 0.60325-0.23100 0.32463-0.07515-0.72456 0.96915 
   4  -9 -13   32.14   45.54   0 0.58746-0.08862 0.33894-0.90451-0.73088 0.41228 
   4  -9 -12   28.29   60.43   0 0.59739-0.09792 0.32999-0.89385-0.72696 0.43267 
   4  -8  -8  -39.27   65.15   0 0.59277-0.09354 0.33417-0.83724-0.72881 0.53442 
   4  -5   1   17.21   55.34   0 0.59308-0.09350 0.33389-0.64667-0.72868 0.75377 
   4  -4   3  234.34   60.52   0 0.59260-0.09382 0.33433-0.58392-0.72888 0.80344 
   4   2  10   35.73   61.31   0 0.59489-0.09729 0.33226-0.20915-0.72797 0.97186 
   4   5  11   21.19   72.85   0 0.60498-0.10867 0.32304-0.01222-0.72383 0.99371 
   4   6  11  409.64   89.26   0 0.60827-0.11165 0.31999 0.05439-0.72244 0.99226 
   5  -8  -8  -44.25   43.75   0 0.58809 0.03602 0.33838-0.84161-0.73064 0.53577 
   5  -7  -4   68.78   58.83   0 0.59433 0.02881 0.33277-0.77243-0.72819 0.63150 
   5  -6  -1   -2.36   56.23   0 0.59681 0.02793 0.33052-0.70608-0.72719 0.70487 
   5  -5   1   -6.92   42.57   0 0.58934 0.03404 0.33726-0.65204-0.73016 0.75495 
   5  -4   3   65.93   44.35   0 0.58809 0.03446 0.33838-0.58917-0.73064 0.80504 
   5  -3   5   87.57   60.95   0 0.59433 0.02893 0.33277-0.52162-0.72819 0.85069 
   5   2  10  141.74   61.46   0 0.58976 0.03106 0.33689-0.21307-0.72999 0.97576 
   5   4  11  -14.76   55.16   0 0.59619 0.02604 0.33108-0.08341-0.72744 0.99589 
   5   5  11   55.65   57.94   0 0.59251 0.02879 0.33441-0.02469-0.72891 0.99923 
   5   7  11   -5.81   70.23   0 0.60484 0.01500 0.32317 0.11226-0.72390 0.99404 
   6  -6  -2   48.38   58.32   0 0.59270 0.15502 0.33424-0.71376-0.72884 0.68120 
   6  -2   6   25.44   58.31   0 0.59589 0.15079 0.33135-0.45799-0.72756 0.87490 
   6  -1   7   29.24   61.03   0 0.59433 0.15136 0.33277-0.39929-0.72819 0.90325 
   6   0   8  -35.79   42.43   0 0.58934 0.15789 0.33726-0.34040-0.73016 0.92614 
   6   1   9   38.24   58.85   0 0.59389 0.15313 0.33317-0.27358-0.72837 0.94899 
   6   3  10   32.52   57.14   0 0.59433 0.15473 0.33277-0.14839-0.72819 0.97657 
  -3   2 -30   36.44   64.21   0 0.60404-0.97859 0.32406-0.20106-0.72420-0.00396 
  -3   2 -29   48.26   63.71   0 0.60476-0.97858 0.32339-0.19981-0.72390 0.01995 
  -3   2 -28  -38.14   59.77   0 0.60442-0.97782 0.32371-0.19935-0.72405 0.04415 
  -3   2 -27   52.71   45.23   0 0.60072-0.97506 0.32710-0.20525-0.72558 0.06890 
  -3   3 -26   51.19   64.73   0 0.61115-0.98639 0.31746-0.13002-0.72119 0.09142 
  -3   3 -25   -2.66   57.63   0 0.60718-0.98315 0.32116-0.13417-0.72288 0.11606 
  -3   3 -24   77.57   59.34   0 0.60622-0.97997 0.32205-0.13374-0.72329 0.14041 
  -3   4 -23    8.30   58.25   0 0.60718-0.98293 0.32116-0.07214-0.72288 0.16466 
  -3   4 -22  122.10   61.67   0 0.60257-0.97796 0.32541-0.07843-0.72481 0.18903 
  -3   5 -23   90.16   62.19   0 0.60993-0.98595 0.31860-0.00697-0.72171 0.16440 
  -3   5 -22  124.13   66.30   0 0.60634-0.98162 0.32193-0.01140-0.72324 0.18793 
  -3   5 -21   13.34   41.77   0 0.59949-0.97562 0.32823-0.01720-0.72608 0.21615 
  -3   6 -23   29.78   57.67   0 0.60687-0.98476 0.32144 0.05349-0.72301 0.16496 
  -3   6 -22  -16.18   59.82   0 0.60565-0.98040 0.32257 0.05065-0.72353 0.18964 
  -3   7 -25   78.44   64.36   0 0.60836-0.98665 0.32006 0.11549-0.72238 0.11768 
  -3   7 -24   60.02   66.14   0 0.60687-0.98360 0.32144 0.11368-0.72301 0.14201 
  -3   7 -23   -9.86   59.91   0 0.60503-0.97993 0.32314 0.11367-0.72379 0.16524 
  -3   7 -22  -56.51   41.16   0 0.59949-0.97554 0.32823 0.10741-0.72608 0.19260 
  -2  -3 -32   37.95   69.87   0 0.60635-0.85615 0.32193-0.51012-0.72324-0.05392 
  -2  -3 -31  -20.83   79.23   0 0.61135-0.85986 0.31727-0.50557-0.72110-0.03198 
  -2  -3 -30   42.11   82.40   0 0.60938-0.85917 0.31912-0.50749-0.72195-0.00671 
  -2  -3 -29  133.71   84.43   0 0.60932-0.85988 0.31917-0.50581-0.72197 0.01854 
  -2  -3 -28   14.16   64.14   0 0.60687-0.85655 0.32144-0.50987-0.72301 0.04178 
  -2  -2 -20   74.40   75.22   0 0.61457-0.86429 0.31425-0.43928-0.71970 0.23373 
  -2  -1 -16  359.94   67.20   0 0.61022-0.85958 0.31833-0.38078-0.72159 0.33268 
  -2   4  -9  509.67   69.60   0 0.60787-0.85833 0.32051-0.07137-0.72259 0.50532 
  -2   6  -9  169.45   59.61   0 0.61025-0.86114 0.31831 0.05556-0.72158 0.50407 
  -2   7  -9  101.55   61.38   0 0.60375-0.85482 0.32433 0.11129-0.72433 0.50626 
  -2   8 -10  -55.07   59.56   0 0.60687-0.85814 0.32144 0.17809-0.72301 0.48183 
  -2   9 -11  101.13   56.84   0 0.60573-0.85710 0.32250 0.23741-0.72350 0.45832 
  -2  10 -13  233.32   60.86   0 0.60893-0.86122 0.31953 0.30499-0.72214 0.40889 
  -2  11 -15   58.66   59.24   0 0.60687-0.85949 0.32144 0.36418-0.72301 0.36233 
  -1  -4 -15  500.47  164.07   0 0.64629-0.77041 0.28345-0.53364-0.70471 0.33930 
  -1   1  -4 1727.39  132.87   0 0.60785-0.73305 0.32053-0.25827-0.72260 0.62515 
  -1   2  -3  576.30  103.51   0 0.60336-0.72861 0.32468-0.20109-0.72449 0.65126 
  -1   4  -2    9.89   71.65   0 0.60565-0.72959 0.32257-0.07391-0.72353 0.67758 
  -1   6  -2  175.33   63.87   0 0.60824-0.73420 0.32017 0.05393-0.72243 0.67563 
  -1   8  -3  426.92   63.77   0 0.61054-0.73751 0.31803 0.18136-0.72145 0.65056 
  -1  10  -5   88.46   56.00   0 0.61090-0.73881 0.31769 0.30758-0.72129 0.60098 
  -1  11  -6   70.92   59.03   0 0.60504-0.73290 0.32313 0.36192-0.72378 0.57805 
  -1  12  -8   -7.56   57.88   0 0.60626-0.73450 0.32201 0.42606-0.72327 0.53101 
   0  -7 -20  105.16   98.45   0 0.62332-0.62223 0.30595-0.74414-0.71578 0.22938 
   0  -6 -14  392.55   98.82   0 0.61925-0.61813 0.30983-0.68495-0.71762 0.37633 
   0   1   1   16.55  229.27   0 0.61129-0.61125 0.31733-0.25798-0.72113 0.74483 
   0   8   2   78.94   57.51   0 0.60619-0.60846 0.32207 0.17659-0.72330 0.77366 
   0  11  -1  374.30   62.82   0 0.61021-0.61307 0.31834 0.36780-0.72159 0.70078 
   0  13  -4    8.40   57.50   0 0.60534-0.60887 0.32286 0.48740-0.72366 0.62865 
   1  -7 -12  124.82   58.82   0 0.60756-0.48105 0.32081-0.75880-0.72272 0.43108 
   1  -6  -8  639.49   72.74   0 0.60981-0.48459 0.31871-0.69381-0.72176 0.52593 
   1  -5  -5  321.28   72.69   0 0.60923-0.48424 0.31925-0.63186-0.72201 0.59925 
   1  -2   1 1780.56  102.79   0 0.59949-0.47470 0.32823-0.45409-0.72608 0.74979 
   1   6   6  107.51   84.65   0 0.61960-0.49694 0.30950 0.06410-0.71746 0.86472 
   1  10   4   94.46   61.53   0 0.60479-0.48392 0.32336 0.30060-0.72389 0.82278 
   1  13   0   -7.74   55.58   0 0.60687-0.48639 0.32144 0.48894-0.72301 0.72649 
   2  -9 -18   99.53   69.68   0 0.60572-0.35379 0.32251-0.88735-0.72350 0.28631 
   2  -8 -12  205.77   65.38   0 0.60257-0.34967 0.32541-0.82586-0.72481 0.43524 
   2  -1   5  151.28   57.43   0 0.59949-0.35175 0.32823-0.39094-0.72608 0.84749 
   2   1   7   16.04   72.45   0 0.60530-0.35960 0.32290-0.26175-0.72368 0.89333 
   3  -8  -9   84.33   41.04   0 0.60011-0.22390 0.32767-0.82847-0.72583 0.50791 
   3  -7  -5  136.19   62.56   0 0.60636-0.23109 0.32191-0.76024-0.72323 0.60233 
   3  -6  -2   26.59   62.32   0 0.60749-0.23177 0.32087-0.69731-0.72275 0.67393 
   3  -3   4  473.26   51.86   0 0.60072-0.22705 0.32710-0.51423-0.72558 0.82390 
   3  10   8   37.94  105.55   0 0.63290-0.26197 0.29670 0.32684-0.71131 0.90915 
   4  -9 -11   28.76   62.22   0 0.61115-0.11165 0.31746-0.88248-0.72119 0.45224 
   4  -8  -7   22.16   68.08   0 0.60687-0.10654 0.32144-0.82360-0.72301 0.55294 
   4  -7  -4   21.86   44.95   0 0.59949-0.10081 0.32823-0.76703-0.72608 0.62990 
   4  -6  -1   17.22   39.72   0 0.60196-0.10226 0.32597-0.70350-0.72507 0.69989 
   4  -3   5  122.72   44.20   0 0.60072-0.10066 0.32710-0.51439-0.72558 0.84915 
   4   4  11   45.29   71.99   0 0.61115-0.11274 0.31746-0.06919-0.72119 0.99065 
   5  -8  -7  -18.63   43.05   0 0.60072 0.02290 0.32710-0.82937-0.72558 0.55528 
   5  -7  -3  -36.78   55.39   0 0.60871 0.01534 0.31974-0.75875-0.72223 0.64843 
   5  -5   2   77.26   53.72   0 0.60845 0.01537 0.31998-0.63423-0.72234 0.77067 
   5  -4   4  213.06   60.38   0 0.61054 0.01314 0.31803-0.57057-0.72145 0.81905 
   5  -2   7   99.65   62.36   0 0.60896 0.01294 0.31951-0.44624-0.72213 0.89318 
   5  -1   8  108.83   62.60   0 0.60516 0.01850 0.32302-0.38708-0.72373 0.92046 
   5   0   9   65.63   53.29   0 0.60529 0.01751 0.32290-0.32480-0.72368 0.94445 
   5   1  10   99.05   61.08   0 0.61075 0.01261 0.31783-0.25852-0.72136 0.96498 
   5   3  11   65.96   58.50   0 0.61020 0.01138 0.31835-0.13330-0.72160 0.99053 
   6  -6  -1   91.60   60.35   0 0.60687 0.14089 0.32144-0.69947-0.72301 0.69897 
   6  -5   1   -1.31   43.06   0 0.60072 0.14728 0.32710-0.64202-0.72558 0.75090 
   6  -4   3   18.81   41.54   0 0.60072 0.14598 0.32710-0.57909-0.72558 0.80072 
   6  -3   5   48.32   54.42   0 0.60687 0.13947 0.32144-0.51217-0.72301 0.84625 
   6   2  10  -25.23   60.14   0 0.60595 0.14060 0.32229-0.20042-0.72340 0.96925 
  -3   3 -30   24.67   64.31   0 0.61535-0.99121 0.31338-0.12739-0.71923-0.00785 
  -3   3 -29   28.48   60.66   0 0.61682-0.99124 0.31200-0.12617-0.71858 0.01424 
  -3   3 -28   28.59   62.54   0 0.61475-0.99029 0.31395-0.12756-0.71949 0.03953 
  -3   3 -27   42.68   43.64   0 0.61293-0.98876 0.31566-0.12886-0.72029 0.06413 
  -3   4 -29  -11.69   62.15   0 0.62049-0.99778 0.30852-0.05998-0.71694 0.01259 
  -3   4 -28  104.50   63.12   0 0.61991-0.99706 0.30908-0.05992-0.71720 0.03830 
  -3   4 -27  118.75   65.56   0 0.61943-0.99564 0.30953-0.06167-0.71741 0.06271 
  -3   4 -26   44.39   59.96   0 0.61838-0.99359 0.31053-0.06214-0.71789 0.08840 
  -3   4 -25  166.37   58.59   0 0.61573-0.99095 0.31302-0.06368-0.71906 0.11275 
  -3   4 -24   24.01   45.86   0 0.61171-0.98740 0.31680-0.06784-0.72082 0.13791 
  -3   5 -28   -4.37   64.04   0 0.62109-0.99920 0.30795 0.00338-0.71667 0.03744 
  -3   5 -27   65.78   63.14   0 0.62046-0.99797 0.30855 0.00295-0.71695 0.06114 
  -3   5 -26   71.82   64.89   0 0.61956-0.99595 0.30940 0.00193-0.71735 0.08743 
  -3   5 -25  -20.77   65.68   0 0.61808-0.99350 0.31081-0.00004-0.71802 0.11126 
  -3   5 -24   51.18   45.72   0 0.61414-0.99031 0.31452-0.00211-0.71976 0.13624 
  -3   6 -27    3.64   64.52   0 0.61928-0.99618 0.30967 0.06351-0.71748 0.06243 
  -3   6 -26   29.33   64.34   0 0.61898-0.99426 0.30995 0.06401-0.71762 0.08691 
  -3   6 -25   58.78   61.11   0 0.61841-0.99192 0.31049 0.06352-0.71787 0.11023 
  -3   6 -24   72.68   39.72   0 0.61232-0.98861 0.31623 0.05685-0.72056 0.13896 
  -2   0 -14  474.53   73.56   0 0.62129-0.87081 0.30776-0.30786-0.71658 0.37652 
  -2   1 -12  538.70   76.75   0 0.61678-0.86652 0.31204-0.24949-0.71860 0.42674 
  -2   2 -11   63.24   67.58   0 0.62067-0.87156 0.30835-0.18361-0.71685 0.45000 
  -2   3 -10  262.87   67.02   0 0.61898-0.86917 0.30995-0.12275-0.71762 0.47531 
  -2   5  -9   81.78   43.80   0 0.61293-0.86250 0.31566-0.00240-0.72029 0.50386 
  -2   7 -10   77.56   54.26   0 0.61898-0.87019 0.30995 0.12632-0.71762 0.47568 
  -2   8 -11   57.34   57.72   0 0.61940-0.87194 0.30955 0.18950-0.71743 0.45177 
  -2   9 -12   76.39   56.76   0 0.61786-0.86868 0.31101 0.24954-0.71812 0.42916 
  -2  10 -14   19.84   56.81   0 0.61898-0.87123 0.30995 0.31475-0.71762 0.37922 
  -2  11 -17   54.93   58.49   0 0.62144-0.87519 0.30762 0.37835-0.71651 0.30600 
  -2  11 -16  -29.64   57.76   0 0.61717-0.86806 0.31167 0.37361-0.71842 0.33096 
  -1  -2  -9  364.76  125.79   0 0.63359-0.75862 0.29590-0.42074-0.71084 0.49081 
  -1   5  -2  653.31   62.52   0 0.61171-0.73755 0.31680-0.00494-0.72082 0.67339 
  -1   9  -4  412.30   48.45   0 0.61353-0.74090 0.31509 0.24705-0.72003 0.62505 
  -1  11  -7   82.83   60.28   0 0.61898-0.74678 0.30995 0.37658-0.71762 0.55025 
  -1  12  -9   -5.09   59.29   0 0.61898-0.74755 0.30995 0.43862-0.71762 0.50179 
   0  -5 -10  251.31   86.54   0 0.62341-0.62274 0.30574-0.61834-0.71561 0.47155 
   0  -4  -7 1121.51  118.45   0 0.62599-0.62582 0.30326-0.55337-0.71442 0.54289 
   0   9   1  441.71   63.66   0 0.61680-0.61895 0.31202 0.24962-0.71859 0.74513 
   0  10   0  284.82   61.90   0 0.61758-0.61946 0.31128 0.31278-0.71824 0.72100 
   0  12  -3   44.66   59.07   0 0.62031-0.62476 0.30869 0.43986-0.71702 0.64733 
   0  13  -5   21.48   58.57   0 0.62259-0.62666 0.30652 0.50272-0.71598 0.59839 
   1  -8 -17   56.07   62.28   0 0.61898-0.49351 0.30995-0.81117-0.71762 0.30313 
   1   5   6 1267.16  141.22   0 0.63693-0.51351 0.29262 0.01862-0.70923 0.85672 
   1  12   1   95.82   70.22   0 0.62656-0.50481 0.30271 0.44585-0.71416 0.74112 
   2  -9 -17   27.17   61.15   0 0.61717-0.36854 0.31167-0.87474-0.71842 0.30529 
   2  -8 -11   -0.29   59.77   0 0.61898-0.36785 0.30995-0.81023-0.71762 0.44904 
   2  -7  -7  423.68   65.58   0 0.62024-0.37006 0.30876-0.74704-0.71705 0.54599 
   2  -6  -4  274.24   72.86   0 0.61737-0.36879 0.31148-0.68735-0.71833 0.62016 
   2  -2   4  256.02   57.68   0 0.61414-0.36576 0.31452-0.44101-0.71976 0.81600 
   2   9   7   17.79   78.22   0 0.62970-0.38351 0.29968 0.26303-0.71269 0.88590 
   2  12   4   34.39   74.04   0 0.62080-0.37565 0.30823 0.43948-0.71680 0.81768 
   3  -9 -13  173.98   46.35   0 0.61293-0.23856 0.31566-0.87956-0.72029 0.40513 
   3  -8  -8   59.47   56.54   0 0.61858-0.24478 0.31033-0.81229-0.71779 0.52378 
   3  -5   1  107.57   60.08   0 0.62259-0.24811 0.30652-0.61993-0.71598 0.74035 
   3  -4   3  111.01   60.50   0 0.62259-0.25018 0.30652-0.55792-0.71598 0.78762 
   3  -2   6  308.78   64.81   0 0.61978-0.24602 0.30920-0.43563-0.71726 0.86293 
   3  -1   7  497.81   52.64   0 0.61232-0.23918 0.31623-0.38059-0.72056 0.89069 
   3   0   8  465.30   53.98   0 0.61293-0.24005 0.31566-0.31775-0.72029 0.91504 
   3   1   9   70.31   60.77   0 0.62374-0.25071 0.30542-0.24461-0.71546 0.93474 
   3   3  10  219.83   75.98   0 0.62573-0.25286 0.30351-0.11759-0.71454 0.95908 
   3  11   7   63.28   90.12   0 0.63141-0.26075 0.29802 0.38829-0.71188 0.88529 
   4  -8  -6   86.51   60.22   0 0.62095-0.12115 0.30808-0.80991-0.71673 0.56960 
   4  -7  -3  153.82   62.60   0 0.61739-0.11903 0.31146-0.75077-0.71833 0.64585 
   4  -6   0  107.51   59.24   0 0.62259-0.12423 0.30652-0.68329-0.71598 0.71594 
   4  -5   2  413.76   61.05   0 0.61680-0.11837 0.31202-0.62642-0.71859 0.76723 
   4  -4   4  258.39   59.68   0 0.61815-0.11920 0.31074-0.56253-0.71799 0.81524 
   4  -2   7  119.41   62.14   0 0.61787-0.12035 0.31101-0.43901-0.71811 0.88808 
   4  -1   8   48.62   42.40   0 0.61232-0.11467 0.31623-0.38047-0.72056 0.91565 
   4   0   9   -7.13   40.76   0 0.61353-0.11549 0.31509-0.31699-0.72003 0.93965 
   4   1  10   49.96   53.92   0 0.62000-0.12340 0.30898-0.24674-0.71716 0.95976 
   4   3  11   40.65   68.44   0 0.62499-0.12941 0.30422-0.11866-0.71488 0.98359 
   4   7  11   20.85   83.57   0 0.62881-0.13302 0.30054 0.13508-0.71311 0.98214 
   5  -8  -6   32.33   46.65   0 0.61414 0.00954 0.31452-0.81680-0.71976 0.57372 
   5  -6   0  268.97   43.41   0 0.61414 0.00964 0.31452-0.69140-0.71976 0.71976 
   5  -3   6   41.32   58.58   0 0.61898 0.00510 0.30995-0.49900-0.71762 0.86465 
   6  -6   0   -7.67   59.17   0 0.62079 0.12684 0.30824-0.68504-0.71680 0.71558 
   6  -5   2  -10.82   57.83   0 0.61838 0.12913 0.31053-0.62581-0.71789 0.76758 
   6  -4   4   39.07   60.98   0 0.61898 0.12817 0.30995-0.56200-0.71762 0.81568 
   6  -2   7  -14.98   65.86   0 0.61898 0.12940 0.30995-0.43826-0.71762 0.88839 
   6  -1   8   61.05   61.99   0 0.61639 0.13080 0.31240-0.37842-0.71877 0.91544 
   6   0   9   44.35   58.82   0 0.61749 0.12944 0.31137-0.31432-0.71828 0.93974 
   6   1  10   37.55   59.61   0 0.61966 0.12561 0.30931-0.24765-0.71731 0.96016 
   6   3  11   38.54   58.79   0 0.62113 0.12315 0.30792-0.12263-0.71665 0.98467 
   6   4  11   71.82   59.66   0 0.61669 0.12863 0.31212-0.06478-0.71863 0.98967 
  -2  -2 -21   83.14   59.48   0 0.63048-0.88027 0.29879-0.42374-0.71224 0.20078 
  -2  -1 -17   -4.66   56.99   0 0.63091-0.88030 0.29838-0.36156-0.71204 0.29831 
  -2   4 -10  928.27   73.37   0 0.62879-0.87941 0.30044-0.05078-0.71304 0.47027 
  -2   5 -10   46.19   56.88   0 0.63091-0.88183 0.29838 0.01453-0.71204 0.46910 
  -2   6 -10  148.85   41.13   0 0.62615-0.87761 0.30298 0.07162-0.71427 0.47249 
  -2   7 -11  577.39   61.25   0 0.63200-0.88357 0.29732 0.14008-0.71153 0.44629 
  -2   8 -12  215.07   55.92   0 0.63205-0.88386 0.29727 0.20245-0.71150 0.42204 
  -2   9 -13  -11.25   52.93   0 0.62913-0.87978 0.30011 0.26094-0.71288 0.39870 
  -2  10 -15    2.28   53.46   0 0.63091-0.88073 0.29838 0.32245-0.71204 0.34963 
  -1  -1  -7 3220.10  169.44   0 0.62942-0.75464 0.29983-0.36206-0.71275 0.54134 
  -1   3  -3   68.10   83.43   0 0.63316-0.75780 0.29619-0.11045-0.71097 0.63994 
  -1   7  -3  161.62   61.95   0 0.62686-0.75385 0.30230 0.13432-0.71394 0.64237 
  -1   8  -4  204.91   61.80   0 0.63350-0.76057 0.29586 0.20463-0.71081 0.61607 
  -1   9  -5  109.62   59.20   0 0.63447-0.76103 0.29491 0.26703-0.71034 0.59178 
  -1  10  -6  232.23   62.49   0 0.62948-0.75628 0.29977 0.32501-0.71272 0.56905 
  -1  11  -8  130.22   62.10   0 0.63286-0.76090 0.29648 0.39099-0.71111 0.52001 
  -1  12 -10   31.59   61.26   0 0.63151-0.76026 0.29780 0.45104-0.71176 0.47066 
   0   7   2  953.85   75.29   0 0.62928-0.63096 0.29996 0.13689-0.71281 0.76298 
   0  11  -2   41.81   53.87   0 0.63506-0.63654 0.29433 0.39295-0.71006 0.66519 
   1  -8 -16  250.67   80.84   0 0.63552-0.51012 0.29388-0.79412-0.70983 0.31997 
   1  -7 -11  122.62   61.66   0 0.63285-0.50770 0.29649-0.73426-0.71112 0.44244 
   1   8   5    1.56   73.65   0 0.63346-0.51120 0.29590 0.20224-0.71083 0.83529 
   1  13  -1   15.73   57.83   0 0.63329-0.51412 0.29607 0.51339-0.71091 0.68950 
   2  -9 -16   33.12   59.56   0 0.63023-0.37935 0.29904-0.86338-0.71237 0.32354 
   2  -5  -1  528.46   71.44   0 0.62990-0.38133 0.29936-0.61265-0.71252 0.68726 
   2  -4   1  353.64   54.02   0 0.62615-0.37684 0.30298-0.55387-0.71427 0.73793 
   2   2   8   73.91   81.15   0 0.64014-0.39071 0.28933-0.16597-0.70758 0.90337 
   2  10   6   31.07   77.55   0 0.64304-0.39666 0.28645 0.33640-0.70613 0.85505 
   2  11   5   10.59   70.06   0 0.63449-0.38806 0.29489 0.39055-0.71033 0.83609 
   3  -9 -12   72.10   43.05   0 0.62555-0.25057 0.30356-0.86791-0.71455 0.42242 
   3  -8  -7   66.01   59.25   0 0.63302-0.25770 0.29633-0.79723-0.71104 0.54032 
   3  -7  -4   63.35   41.01   0 0.62615-0.25147 0.30298-0.74197-0.71427 0.61650 
   3  -6  -1  138.40   65.54   0 0.63091-0.25734 0.29838-0.67392-0.71204 0.68804 
   3  -3   5  221.22   63.50   0 0.63337-0.25867 0.29598-0.48602-0.71087 0.83149 
   4  -9 -10   26.47   45.36   0 0.62375-0.12564 0.30528-0.86973-0.71538 0.47247 
   4  -7  -2  292.35   58.69   0 0.63432-0.13461 0.29506-0.73416-0.71041 0.66160 
   4  -3   6  305.21   64.58   0 0.62880-0.13082 0.30042-0.48979-0.71304 0.85937 
   5  -8  -5   -0.96   59.41   0 0.63091-0.00723 0.29838-0.80344-0.71204 0.59219 
   5  -7  -2   62.08   40.35   0 0.62615-0.00305 0.30298-0.74299-0.71427 0.66641 
   5  -6   1  112.31   56.81   0 0.63136-0.00728 0.29794-0.67423-0.71183 0.73584 
   5  -5   3   15.63   54.21   0 0.63002-0.00591 0.29924-0.61367-0.71246 0.78714 
   5  -4   5  120.00   58.86   0 0.63207-0.00757 0.29725-0.54958-0.71149 0.83325 
   5  -1   9   56.87   52.69   0 0.63135-0.00761 0.29795-0.36341-0.71183 0.93016 
   5   0  10   14.56   52.87   0 0.63565-0.01304 0.29375-0.29599-0.70977 0.95390 
   5   2  11  106.20   58.77   0 0.62751-0.00608 0.30168-0.17924-0.71364 0.98307 
   5   8  11   27.72   81.27   0 0.63809-0.01728 0.29135 0.20517-0.70858 0.97932 
   6  -3   6   11.93   53.95   0 0.62734 0.12087 0.30183-0.49190-0.71372 0.86099 
   6   2  11   38.92   57.32   0 0.63623 0.10847 0.29318-0.17155-0.70949 0.97891 
  -2  -2 -22   27.04   61.75   0 0.64225-0.89186 0.28724-0.41259-0.70659 0.17164 
  -2  -1 -18  173.19   72.58   0 0.64825-0.89750 0.28124-0.34452-0.70355 0.26619 
  -2   0 -15  557.25   73.19   0 0.64239-0.89236 0.28710-0.28665-0.70652 0.34159 
  -2   1 -13  292.92   69.94   0 0.63887-0.88883 0.29059-0.22771-0.70826 0.39193 
  -2   2 -12  511.23   70.35   0 0.64313-0.89309 0.28637-0.16131-0.70615 0.41528 
  -2   3 -11  701.85   72.28   0 0.63922-0.88999 0.29025-0.10205-0.70809 0.44061 
  -2   4 -11   43.57   59.89   0 0.64617-0.89642 0.28333-0.03379-0.70461 0.43900 
  -2   5 -11 1383.48   73.23   0 0.64592-0.89712 0.28358 0.02852-0.70474 0.43877 
  -2   6 -11  173.52   55.41   0 0.64192-0.89248 0.28758 0.08670-0.70675 0.44134 
  -2   7 -12  -18.56   52.68   0 0.64384-0.89601 0.28566 0.15203-0.70579 0.41682 
  -2   8 -13  158.42   58.76   0 0.64358-0.89507 0.28592 0.21324-0.70592 0.39223 
  -2   9 -15  -32.14   51.55   0 0.64442-0.89810 0.28508 0.27720-0.70550 0.34339 
  -2   9 -14  131.47   42.62   0 0.63681-0.88942 0.29263 0.26885-0.70927 0.37123 
  -2  10 -17   69.15   55.51   0 0.64267-0.89542 0.28683 0.33681-0.70638 0.29479 
  -2  10 -16   -8.82   43.14   0 0.63563-0.88792 0.29379 0.33028-0.70985 0.32322 
  -1   4  -3 1236.35   88.12   0 0.64540-0.77118 0.28410-0.03470-0.70500 0.63322 
  -1   5  -3  661.37   76.70   0 0.64563-0.77176 0.28387 0.02811-0.70489 0.63342 
  -1   6  -3  727.69   72.51   0 0.63935-0.76554 0.29012 0.08505-0.70803 0.63642 
  -1  10  -7   42.95   60.59   0 0.64500-0.77292 0.28450 0.33985-0.70520 0.53723 
  -1  12 -11  114.63   61.57   0 0.64267-0.77161 0.28683 0.46114-0.70638 0.44151 
   0  -7 -19   42.26   87.58   0 0.65131-0.65038 0.27815-0.71605-0.70197 0.24023 
   0   3   2 2275.59  149.86   0 0.64589-0.64649 0.28361-0.09731-0.70475 0.75416 
   0   6   2  299.09   65.34   0 0.64640-0.64786 0.28310 0.09119-0.70450 0.75519 
   0   8   1  111.78   62.58   0 0.64400-0.64608 0.28550 0.21424-0.70571 0.73248 
   0  10  -1    4.16   53.07   0 0.64442-0.64714 0.28508 0.33834-0.70550 0.68414 
   0  12  -4  206.95   63.29   0 0.64127-0.64392 0.28822 0.46185-0.70707 0.61217 
   0  13  -6   50.10   58.20   0 0.63881-0.64296 0.29065 0.51953-0.70829 0.56566 
   1  -9 -25   50.05   81.51   0 0.65286-0.52741 0.27657-0.84139-0.70116 0.09379 
   1  -6  -7  -12.33   60.74   0 0.64296-0.51693 0.28653-0.66171-0.70623 0.53623 
   1  -4  -2   48.37   55.92   0 0.63622-0.51178 0.29321-0.54297-0.70956 0.66041 
   1  -3   0 3536.86  131.89   0 0.64070-0.51636 0.28879-0.47801-0.70736 0.70573 
   1   9   4  466.47   76.56   0 0.64791-0.52547 0.28159 0.28033-0.70373 0.80374 
   1  10   3  174.73   72.03   0 0.64800-0.52561 0.28149 0.34316-0.70368 0.77933 
   1  11   2  188.04   58.07   0 0.63986-0.51739 0.28962 0.39766-0.70778 0.75904 
   2  -9 -15   18.71   58.34   0 0.64267-0.39220 0.28683-0.85090-0.70638 0.34074 
   2  -8 -10  132.70   60.74   0 0.64013-0.39117 0.28935-0.79010-0.70764 0.46485 
   2  -7  -6  143.03   63.60   0 0.64293-0.39314 0.28657-0.72519-0.70625 0.55916 
   2  -6  -3   64.56   67.28   0 0.64287-0.39153 0.28663-0.66310-0.70628 0.63254 
   2  -3   3 2021.67   82.12   0 0.63563-0.38578 0.29379-0.48355-0.70985 0.78177 
   2   7   8   99.31  116.49   0 0.67280-0.42532 0.25585 0.18072-0.69021 0.88671 
   3 -10 -17   13.92   63.58   0 0.64092-0.26629 0.28857-0.91569-0.70725 0.29304 
   3  -9 -11   34.41   58.69   0 0.63916-0.26454 0.29031-0.85469-0.70812 0.44042 
   3  -7  -3   79.34   59.22   0 0.64617-0.27192 0.28333-0.72220-0.70461 0.63114 
   4  -9  -9   54.52   46.07   0 0.63622-0.13605 0.29321-0.85775-0.70956 0.49112 
   4  -8  -5   33.85   43.21   0 0.63681-0.13703 0.29263-0.79485-0.70927 0.58698 
   4  -6   1   39.98   57.49   0 0.64267-0.14552 0.28683-0.66526-0.70638 0.72884 
   4  -5   3  148.77   56.83   0 0.63989-0.14035 0.28959-0.60442-0.70776 0.78110 
   4  -4   5  280.83   58.41   0 0.64330-0.14405 0.28619-0.53844-0.70606 0.82746 
   4  -1   9  537.39   63.96   0 0.64648-0.14823 0.28302-0.34732-0.70446 0.92402 
   4   2  11  189.71   58.04   0 0.64337-0.14547 0.28613-0.16317-0.70603 0.97470 
   5  -8  -4  116.58   60.25   0 0.64235-0.01804 0.28715-0.78929-0.70654 0.61072 
   5  -7  -1   80.43   55.74   0 0.64175-0.01863 0.28775-0.72809-0.70684 0.68243 
   5  -3   7   12.63   57.84   0 0.64267-0.01926 0.28683-0.47546-0.70638 0.87769 
   5  -2   8  159.21   45.69   0 0.63563-0.01240 0.29379-0.42115-0.70985 0.90531 
   5   1  11   59.83   58.66   0 0.64617-0.02320 0.28333-0.22327-0.70461 0.97357 
   5   4  12    5.28   55.60   0 0.64413-0.02295 0.28537-0.03752-0.70564 0.99882 
   5   5  12   12.74   57.33   0 0.64500-0.02545 0.28450 0.02650-0.70520 0.99934 
   6  -6   1   40.55   41.30   0 0.63798 0.10871 0.29147-0.66819-0.70870 0.73434 
   6  -5   3   50.55   41.88   0 0.63563 0.11393 0.29379-0.60845-0.70985 0.78389 
   6  -4   5   59.11   57.20   0 0.64003 0.10800 0.28945-0.54262-0.70769 0.83166 
   6  -2   8   81.43   58.08   0 0.64246 0.10529 0.28703-0.41512-0.70648 0.90266 
   6  -1   9    4.44   58.51   0 0.63974 0.10627 0.28973-0.35399-0.70783 0.92838 
   6   0  10   -3.75   56.77   0 0.64296 0.10359 0.28653-0.28927-0.70623 0.95100 
  -2  -2 -24  217.51   78.82   0 0.65881-0.90850 0.27051-0.39636-0.69815 0.11532 
  -2  -2 -23  206.44   66.14   0 0.65264-0.90146 0.27682-0.40336-0.70143 0.14214 
  -2   0 -16  -11.27   70.81   0 0.65995-0.90959 0.26934-0.26969-0.69754 0.30918 
  -2   1 -14 1472.14   84.62   0 0.65743-0.90753 0.27193-0.20997-0.69889 0.35823 
  -2   3 -12  108.38   61.71   0 0.65619-0.90689 0.27321-0.08629-0.69956 0.40896 
  -2   6 -12  336.71   56.17   0 0.65508-0.90614 0.27434 0.09997-0.70014 0.41013 
  -2   7 -13  101.66   56.25   0 0.65629-0.90846 0.27310 0.16365-0.69950 0.38474 
  -2   8 -14   33.40   54.81   0 0.65363-0.90493 0.27582 0.22324-0.70091 0.36348 
  -2   9 -16   50.57   53.23   0 0.65423-0.90684 0.27520 0.28478-0.70059 0.31334 
  -2  10 -19   20.55   57.54   0 0.65423-0.90705 0.27520 0.34835-0.70059 0.24161 
  -2  10 -18   12.38   36.92   0 0.64847-0.90189 0.28105 0.34193-0.70359 0.26835 
  -1  -5 -21  141.39  120.32   0 0.69040-0.81455 0.23681-0.54973-0.67985 0.16950 
  -1   2  -4 1423.64  113.05   0 0.65617-0.78176 0.27322-0.14866-0.69956 0.60221 
  -1   7  -4  273.97   67.37   0 0.65268-0.77904 0.27678 0.16017-0.70141 0.60580 
  -1   8  -5  -16.81   56.94   0 0.65509-0.78255 0.27433 0.22421-0.70014 0.58112 
  -1   9  -6  318.35   58.92   0 0.65355-0.78051 0.27590 0.28679-0.70095 0.55650 
  -1  11  -9   43.95   39.36   0 0.64673-0.77527 0.28280 0.40352-0.70448 0.48850 
  -1  12 -12   19.69   56.93   0 0.65352-0.78157 0.27593 0.47180-0.70097 0.41212 
   0  -6 -13   -5.57   85.67   0 0.66459-0.66448 0.26452-0.63923-0.69500 0.37791 
   0   5   2 2433.32  116.15   0 0.66005-0.66161 0.26923 0.04260-0.69748 0.74733 
   0   9   0   24.75   40.18   0 0.64847-0.64976 0.28105 0.27910-0.70359 0.70768 
   0  11  -3   -5.45   59.00   0 0.65538-0.65905 0.27403 0.41338-0.69999 0.63023 
   0  12  -5   24.69   56.53   0 0.65423-0.66018 0.27520 0.47516-0.70059 0.58436 
   0  13  -7   79.95   57.50   0 0.65362-0.65787 0.27583 0.53517-0.70091 0.53336 
   1  -9 -24   14.71   75.48   0 0.65752-0.53166 0.27184-0.83609-0.69885 0.11451 
   1  -8 -15  111.57   64.69   0 0.65495-0.52915 0.27447-0.77488-0.70021 0.33597 
   1  -7 -10  185.51   67.09   0 0.66004-0.53438 0.26925-0.70788-0.69749 0.45405 
   1  -5  -4 1074.70   84.00   0 0.64961-0.52459 0.27990-0.59307-0.70301 0.60488 
   1  -1   3 5007.61  175.71   0 0.65096-0.52719 0.27853-0.34260-0.70231 0.77393 
   1   0   4   21.75  117.22   0 0.65219-0.53133 0.27728-0.27711-0.70166 0.79734 
   1  12   0   -1.57   54.01   0 0.65395-0.53325 0.27550 0.47336-0.70074 0.70326 
   1  13  -2   74.75   51.89   0 0.65482-0.53510 0.27461 0.53637-0.70028 0.65540 
   2  -9 -14  145.42   62.79   0 0.65574-0.40498 0.27367-0.83699-0.69979 0.35953 
   2  -8  -9  364.63   62.28   0 0.65714-0.40691 0.27223-0.77281-0.69905 0.48007 
   2  -1   6  892.97   86.27   0 0.65449-0.40581 0.27494-0.33918-0.70046 0.84564 
   2  12   3   35.31   77.62   0 0.66305-0.41751 0.26613 0.48315-0.69585 0.77158 
   3 -10 -16    2.08   63.24   0 0.65222-0.27828 0.27725-0.90540-0.70165 0.31283 
   3  -9 -10   -9.82   57.19   0 0.65251-0.27727 0.27696-0.84162-0.70150 0.45722 
   3  -8  -6  141.82   63.12   0 0.65133-0.27807 0.27815-0.77910-0.70211 0.55640 
   3  -6   0  139.90   61.47   0 0.65347-0.27986 0.27598-0.65173-0.70099 0.70055 
   3  -5   2   53.39   38.35   0 0.64847-0.27583 0.28105-0.59334-0.70359 0.75227 
   3  -4   4  304.86   61.02   0 0.65199-0.27794 0.27749-0.52893-0.70177 0.79831 
   3  -2   7  200.09   63.35   0 0.65637-0.28195 0.27302-0.39956-0.69946 0.86945 
   3  -1   8  316.60   68.35   0 0.65383-0.28018 0.27561-0.34021-0.70080 0.89516 
   3   2  10  319.82   62.77   0 0.65115-0.27803 0.27834-0.15561-0.70221 0.94639 
   4  -9  -8  -35.69   46.78   0 0.64904-0.14952 0.28047-0.84490-0.70329 0.50887 
   4  -8  -4   35.93   64.10   0 0.65251-0.15288 0.27696-0.77884-0.70150 0.60405 
   4  -7  -1   90.69   57.57   0 0.65289-0.15359 0.27657-0.71592-0.70130 0.67722 
   4  -3   7   67.63   61.31   0 0.65551-0.15692 0.27390-0.46233-0.69992 0.87017 
   4  -2   8  329.32   46.38   0 0.64847-0.14997 0.28105-0.40779-0.70359 0.89843 
   4   0  10  110.94   58.54   0 0.65136-0.15347 0.27813-0.27925-0.70210 0.94622 
   5  -8  -3   19.31   58.98   0 0.65423-0.03007 0.27520-0.77613-0.70059 0.62665 
   5  -7   0  102.76   56.26   0 0.65606-0.03123 0.27334-0.71217-0.69962 0.69837 
   5  -6   2   81.15   56.09   0 0.65138-0.02794 0.27811-0.65532-0.70209 0.75215 
   5  -5   4   42.74   39.68   0 0.64904-0.02445 0.28047-0.59439-0.70329 0.80139 
   5  -4   6   38.05   60.30   0 0.65423-0.03203 0.27520-0.52693-0.70059 0.84712 
   5   3  12   38.48   55.53   0 0.65251-0.03047 0.27696-0.09183-0.70150 0.99486 
   5   6  12   19.31   60.80   0 0.65423-0.03305 0.27520 0.09768-0.70059 0.99496 
   6  -6   2  -14.70   57.70   0 0.65423 0.09361 0.27520-0.65338-0.70059 0.74934 
   6  -5   4  113.82   59.15   0 0.65359 0.09305 0.27586-0.59060-0.70093 0.79987 
   6  -4   6   99.13   57.45   0 0.65519 0.09180 0.27423-0.52449-0.70009 0.84494 
   6  -3   7  -12.21   39.81   0 0.64789 0.09946 0.28163-0.47157-0.70389 0.87489 
   6   1  11   23.70   57.77   0 0.65193 0.09413 0.27754-0.21745-0.70180 0.97102 
   6   3  12   30.08   57.14   0 0.65824 0.08653 0.27110-0.08611-0.69846 0.99243 
   6   4  12   62.33   59.72   0 0.65380 0.09121 0.27564-0.02850-0.70082 0.99554 
  -2  -2 -32   21.87   65.26   0 0.66563-0.91571 0.26347-0.39020-0.69433-0.08136 
  -2  -2 -31   39.70   68.30   0 0.66685-0.91797 0.26219-0.38860-0.69364-0.05954 
  -2  -2 -30   60.85   81.30   0 0.67320-0.92184 0.25549-0.38180-0.69004-0.03936 
  -2  -2 -29   -4.10   76.92   0 0.67181-0.92203 0.25697-0.38285-0.69084-0.01381 
  -2  -2 -28  124.04   75.76   0 0.67211-0.92156 0.25665-0.38382-0.69067 0.01092 
  -2  -2 -27  124.06   78.90   0 0.67145-0.92103 0.25735-0.38329-0.69105 0.03617 
  -2  -2 -26   60.06   57.54   0 0.66789-0.91803 0.26111-0.38678-0.69307 0.06254 
  -2  -2 -25   -2.69   58.52   0 0.66507-0.91446 0.26406-0.39032-0.69464 0.08666 
  -2  -1 -19   56.65   57.09   0 0.66319-0.91278 0.26602-0.32919-0.69568 0.23247 
  -2   2 -13  323.81   66.65   0 0.66171-0.91208 0.26755-0.14279-0.69649 0.37980 
  -2   4 -12  530.15   68.08   0 0.66247-0.91327 0.26676-0.01705-0.69607 0.40425 
  -2   5 -12  229.67   46.16   0 0.66110-0.91217 0.26818 0.04395-0.69682 0.40555 
  -2   6 -13  140.47   55.63   0 0.66647-0.91806 0.26259 0.11160-0.69386 0.37950 
  -2   7 -14   33.50   53.49   0 0.66652-0.91892 0.26254 0.17520-0.69383 0.35354 
  -2   8 -15   10.58   53.34   0 0.66224-0.91367 0.26700 0.23468-0.69620 0.33307 
  -2   9 -18  209.00   58.90   0 0.66664-0.91933 0.26241 0.29871-0.69376 0.25942 
  -2   9 -17   -7.86   37.07   0 0.66110-0.91279 0.26818 0.29428-0.69682 0.28599 
  -2  10 -21   36.00   57.85   0 0.66453-0.91611 0.26462 0.35833-0.69494 0.18658 
  -2  10 -20   -6.55   41.79   0 0.65883-0.91216 0.27053 0.35306-0.69805 0.21371 
  -1   0  -6 1992.22  138.51   0 0.66534-0.79053 0.26377-0.26382-0.69449 0.54787 
  -1   1  -5 2279.19  129.17   0 0.66816-0.79341 0.26082-0.19857-0.69291 0.57126 
  -1   6  -4  953.90   71.43   0 0.66650-0.79283 0.26256 0.11185-0.69384 0.59799 
  -1   9  -7  142.49   56.26   0 0.66841-0.79613 0.26056 0.30186-0.69277 0.52542 
  -1  10  -8   33.25   43.75   0 0.65997-0.78757 0.26935 0.35515-0.69744 0.50519 
  -1  11 -10   30.56   39.53   0 0.65940-0.78751 0.26994 0.41498-0.69774 0.45819 
  -1  12 -13   15.20   60.44   0 0.66563-0.79108 0.26347 0.48271-0.69433 0.37985 
   0  -7 -18   33.20   97.25   0 0.67830-0.67718 0.25005-0.68770-0.68708 0.24924 
   0   4   2  108.32   87.26   0 0.66478-0.66586 0.26436-0.01609-0.69480 0.74396 
   0   7   1  170.98   63.62   0 0.66982-0.67237 0.25907 0.17793-0.69197 0.71806 
   0  10  -2  184.32   58.57   0 0.66816-0.67094 0.26082 0.36317-0.69291 0.64765 
   0  13  -8   37.51   58.29   0 0.66610-0.67142 0.26298 0.54711-0.69407 0.50328 
   1  -9 -23   38.06   83.61   0 0.66716-0.54220 0.26187-0.82625-0.69348 0.13442 
   1  -9 -22   18.80   77.85   0 0.66892-0.54255 0.26002-0.82221-0.69248 0.15554 
   1  -2   2 2531.20  128.48   0 0.66737-0.54333 0.26165-0.38809-0.69335 0.74027 
   1  11   1   15.99   67.87   0 0.67181-0.54976 0.25697 0.42954-0.69084 0.71794 
   2 -10 -21   37.59   70.79   0 0.66805-0.41763 0.26093-0.88721-0.69297 0.18304 
   2  -9 -13   30.41   59.39   0 0.67013-0.41925 0.25874-0.82270-0.69180 0.37573 
   2  -7  -5  131.68   62.48   0 0.66526-0.41695 0.26386-0.70152-0.69453 0.57200 
   2  -6  -2  790.77   71.71   0 0.66834-0.41861 0.26063-0.63609-0.69281 0.64290 
   2  -5   0   29.72   45.83   0 0.65997-0.41150 0.26935-0.58147-0.69744 0.69707 
   2  -4   2 1745.24   72.48   0 0.66110-0.41135 0.26818-0.51964-0.69682 0.74456 
   2  -2   5 1651.62   76.72   0 0.66110-0.41187 0.26818-0.39465-0.69682 0.81791 
   2   0   7 1776.83   85.58   0 0.65997-0.41099 0.26935-0.27091-0.69744 0.86778 
   3 -10 -15   38.83   58.16   0 0.66450-0.28991 0.26465-0.89560-0.69496 0.32990 
   3 -10 -14  -10.87   58.94   0 0.66789-0.29201 0.26111-0.88656-0.69307 0.35153 
   3  -9  -9   -0.03   56.47   0 0.66592-0.29084 0.26317-0.82722-0.69417 0.47470 
   3  -8  -5  167.48   58.83   0 0.66664-0.29174 0.26241-0.76252-0.69376 0.57217 
   3  -7  -2   -2.71   59.51   0 0.66563-0.29105 0.26347-0.70211-0.69433 0.64512 
   3  -3   6  101.08   60.36   0 0.66563-0.29309 0.26347-0.45228-0.69433 0.83920 
   3   0   9  120.69   43.86   0 0.65997-0.28699 0.26935-0.27038-0.69744 0.91684 
   4 -10 -11   75.10   63.87   0 0.66730-0.16741 0.26172-0.88726-0.69339 0.42459 
   4  -9  -7   57.97   62.47   0 0.66167-0.16179 0.26759-0.83127-0.69651 0.52721 
   4  -8  -3  -15.48   58.93   0 0.66676-0.16722 0.26229-0.76347-0.69370 0.61968 
   4  -6   2   30.55   58.04   0 0.66321-0.16467 0.26599-0.64327-0.69566 0.74431 
   4  -5   4   14.89   36.92   0 0.66110-0.16118 0.26818-0.58182-0.69682 0.79411 
   4  -4   6  106.78   57.00   0 0.66789-0.16950 0.26111-0.51243-0.69307 0.83905 
   4   1  11   41.24   54.20   0 0.66540-0.16671 0.26371-0.20228-0.69446 0.96369 
   4   4  12    7.34   67.65   0 0.66929-0.17197 0.25963-0.01140-0.69227 0.98451 
   5  -6   3    0.11   52.91   0 0.66563-0.04107 0.26347-0.63842-0.69433 0.76601 
   5  -5   5   73.57   58.66   0 0.66705-0.04373 0.26199-0.57566-0.69354 0.81418 
   5  -3   8  101.00   59.04   0 0.66594-0.04388 0.26314-0.45155-0.69415 0.88931 
   5  -2   9   64.43   62.86   0 0.66297-0.03914 0.26624-0.39347-0.69580 0.91689 
   5  -1  10  103.48   57.14   0 0.66340-0.04166 0.26579-0.33124-0.69556 0.94124 
   5   0  11   56.77   54.77   0 0.66620-0.04364 0.26288-0.26489-0.69401 0.96215 
   5   2  12   19.95   58.23   0 0.66450-0.04274 0.26465-0.14169-0.69495 0.98832 
   5   7  12   34.71   79.73   0 0.67711-0.05653 0.25132 0.18367-0.68777 0.98191 
   6  -3   8   42.89   57.42   0 0.66679 0.08042 0.26225-0.45092-0.69368 0.88770 
   6  -2   9   82.75   57.87   0 0.66535 0.08291 0.26377-0.39133-0.69448 0.91547 
   6  -1  10   38.72   61.32   0 0.66439 0.08234 0.26476-0.32902-0.69501 0.93988 
   6   0  11   32.76   57.79   0 0.66780 0.07999 0.26120-0.26381-0.69312 0.96061 
   6   2  12    4.80   55.69   0 0.66732 0.07788 0.26170-0.13753-0.69338 0.98719 
  -2  -1 -20   48.85   58.06   0 0.67456-0.92443 0.25399-0.31626-0.68933 0.20355 
  -2   0 -17  688.99   70.50   0 0.67566-0.92550 0.25281-0.25278-0.68869 0.27509 
  -2   1 -15  881.08   79.99   0 0.67381-0.92369 0.25479-0.19283-0.68977 0.32558 
  -2   2 -14  196.91   64.28   0 0.67709-0.92754 0.25128-0.12649-0.68786 0.34729 
  -2   3 -13  150.72   46.45   0 0.67226-0.92305 0.25643-0.06989-0.69066 0.37481 
  -2   4 -13  175.99   62.22   0 0.67645-0.92656 0.25197-0.00226-0.68823 0.37362 
  -2   5 -13   81.78   59.30   0 0.67338-0.92420 0.25524 0.05613-0.69002 0.37607 
  -2   6 -14  311.37   55.66   0 0.67760-0.92881 0.25074 0.12406-0.68756 0.34853 
  -2   7 -15  240.91   56.43   0 0.67605-0.92754 0.25240 0.18479-0.68847 0.32527 
  -2   8 -17   75.82   53.20   0 0.67671-0.92935 0.25169 0.24729-0.68808 0.27608 
  -2   8 -16   64.17   38.38   0 0.67003-0.92207 0.25879 0.24007-0.69193 0.30507 
  -2   9 -20   11.20   53.48   0 0.67726-0.92966 0.25109 0.30984-0.68776 0.20397 
  -2   9 -19   57.02   40.65   0 0.67226-0.92495 0.25643 0.30477-0.69066 0.23096 
  -1  -3 -12  172.94  113.22   0 0.68935-0.81384 0.23795-0.42543-0.68047 0.38830 
  -1   3  -4   71.20   78.80   0 0.67601-0.80076 0.25244-0.06597-0.68849 0.59257 
  -1   4  -4 1014.90   84.42   0 0.67958-0.80567 0.24860 0.00149-0.68639 0.59023 
  -1   5  -4  934.86   76.37   0 0.67671-0.80264 0.25169 0.06062-0.68808 0.59180 
  -1   7  -5  380.21   64.48   0 0.67491-0.80147 0.25361 0.18328-0.68913 0.56890 
  -1   8  -6  227.98   59.50   0 0.67496-0.80162 0.25356 0.24601-0.68910 0.54518 
  -1  10  -9   19.36   61.79   0 0.67671-0.80093 0.25169 0.37020-0.68808 0.47251 
  -1  11 -12  163.97   57.92   0 0.67899-0.80745 0.24924 0.43810-0.68674 0.39835 
  -1  11 -11   89.13   43.86   0 0.67003-0.79924 0.25879 0.42613-0.69193 0.42668 
  -1  12 -15   10.12   57.68   0 0.67782-0.80582 0.25050 0.49794-0.68743 0.32546 
  -1  12 -14  -37.23   40.22   0 0.67003-0.79843 0.25879 0.48981-0.69193 0.35454 
   0  -5  -9   22.46   77.29   0 0.67946-0.67850 0.24874-0.56140-0.68646 0.46642 
   0   8   0  956.00   72.55   0 0.67796-0.67967 0.25035 0.24929-0.68735 0.69003 
   0   9  -1  442.01   56.90   0 0.67671-0.67859 0.25169 0.31051-0.68808 0.66637 
   0  11  -4   60.13   54.12   0 0.67605-0.67974 0.25239 0.43395-0.68846 0.59324 
   0  12  -6  111.41   58.67   0 0.67519-0.67804 0.25332 0.49543-0.68897 0.54565 
   0  13  -9   50.46   54.32   0 0.67892-0.68145 0.24931 0.56234-0.68678 0.47217 
   1  -9 -21  132.62   82.27   0 0.68346-0.55786 0.24440-0.80825-0.68407 0.17352 
   1  -8 -14   34.83   57.75   0 0.67413-0.54691 0.25445-0.75596-0.68958 0.35050 
   1  -6  -6  103.49   62.56   0 0.67458-0.55014 0.25397-0.62902-0.68932 0.54271 
   1  -4  -1 1153.58   91.99   0 0.67985-0.55500 0.24832-0.49981-0.68623 0.65979 
   1   1   5 2384.33  180.84   0 0.68230-0.55773 0.24566-0.18463-0.68477 0.80649 
   1   7   5  285.94   68.86   0 0.67709-0.55374 0.25128 0.18593-0.68786 0.81143 
   1  12  -1   56.03   56.23   0 0.67827-0.55605 0.25002 0.49948-0.68717 0.66651 
   1  13  -3   32.94   54.55   0 0.67634-0.55439 0.25209 0.55825-0.68830 0.62002 
   2 -10 -20   33.59   68.63   0 0.67671-0.42804 0.25169-0.87812-0.68808 0.20168 
   2  -8  -8  174.52   61.66   0 0.67577-0.42628 0.25269-0.75328-0.68863 0.49411 
   2  -3   4  298.62   71.42   0 0.67481-0.42713 0.25373-0.44226-0.68919 0.78480 
   2   1   8  700.19   93.63   0 0.68154-0.43213 0.24649-0.18567-0.68523 0.88024 
   2  11   4   68.98   69.97   0 0.68223-0.43590 0.24574 0.44129-0.68481 0.78594 
   3 -10 -13  -31.62   57.67   0 0.67837-0.30271 0.24991-0.87546-0.68711 0.36958 
   3  -9  -8   34.97   55.35   0 0.67831-0.30344 0.24998-0.81265-0.68714 0.49149 
   3  -6   1  190.26   60.73   0 0.67572-0.30182 0.25275-0.62874-0.68866 0.71231 
   3  -5   3   -4.85   53.03   0 0.67505-0.30093 0.25347-0.56664-0.68905 0.76313 
   3  -4   5  174.19   61.22   0 0.68002-0.30557 0.24812-0.49943-0.68613 0.80715 
   3   1  10  114.78   59.86   0 0.67671-0.30436 0.25169-0.19078-0.68808 0.93145 
   4 -10 -10  -10.20   60.88   0 0.67947-0.17999 0.24872-0.87547-0.68645 0.44317 
   4  -9  -6   33.46   59.97   0 0.67671-0.17627 0.25169-0.81824-0.68808 0.54244 
   4  -7   0   36.55   40.75   0 0.67003-0.17009 0.25879-0.69812-0.69193 0.69162 
   4  -2   9   54.69   57.65   0 0.67730-0.17751 0.25106-0.37762-0.68774 0.90655 
   4  -1  10  -19.08   54.80   0 0.67782-0.18056 0.25050-0.31362-0.68743 0.93028 
   4   3  12   88.65   55.79   0 0.67735-0.18036 0.25100-0.06548-0.68771 0.98063 
   4   5  12  456.27   79.44   0 0.67898-0.18109 0.24925 0.06145-0.68675 0.98134 
   5  -8  -2   33.16   40.05   0 0.67003-0.04591 0.25879-0.76134-0.69193 0.64344 
   5  -7   1   86.42   54.79   0 0.67484-0.05228 0.25369-0.69395-0.68917 0.71509 
   5  -4   7   74.34   61.17   0 0.67593-0.05303 0.25253-0.50376-0.68854 0.86000 
   5   1  12   40.56   54.73   0 0.67836-0.05612 0.24992-0.18868-0.68711 0.97950 
   6  -6   3  -11.33   39.83   0 0.67003 0.07730 0.25879-0.63627-0.69193 0.76560 
   6  -5   5   -1.24   41.37   0 0.67003 0.07763 0.25879-0.57399-0.69193 0.81339 
   6  -4   7   62.39   57.21   0 0.67671 0.06953 0.25169-0.50339-0.68808 0.85967 
   6   1  12   29.79   54.20   0 0.67671 0.06890 0.25169-0.19271-0.68808 0.97832 
  -2  -1 -22  606.64   68.19   0 0.69132-0.94138 0.23576-0.29877-0.67926 0.14536 
  -2  -1 -21   54.36   59.24   0 0.68379-0.93349 0.24403-0.30701-0.68388 0.17510 
  -2   0 -18   40.63   60.67   0 0.68761-0.93755 0.23985-0.24063-0.68156 0.24398 
  -2   1 -16  382.09   71.21   0 0.68761-0.93762 0.23985-0.17786-0.68156 0.29320 
  -2   2 -15   10.52   64.71   0 0.68761-0.93939 0.23985-0.11552-0.68156 0.31841 
  -2   3 -14  123.71   65.13   0 0.68637-0.93665 0.24121-0.05371-0.68232 0.34277 
  -2   4 -14  134.21   58.17   0 0.68761-0.93847 0.23985 0.00915-0.68156 0.34282 
  -2   5 -14   60.37   57.10   0 0.68485-0.93575 0.24288 0.06864-0.68325 0.34441 
  -2   6 -15   37.60   54.44   0 0.68678-0.93804 0.24076 0.13297-0.68207 0.31954 
  -2   7 -17  136.56   53.26   0 0.69058-0.94281 0.23658 0.19918-0.67972 0.26834 
  -2   7 -16   51.21   53.68   0 0.68586-0.93553 0.24177 0.19377-0.68263 0.29607 
  -2   8 -19   69.67   54.36   0 0.68859-0.94074 0.23877 0.25879-0.68095 0.22210 
  -2   8 -18  142.22   40.38   0 0.68324-0.93534 0.24462 0.25477-0.68421 0.24779 
  -2   9 -23   51.74   56.14   0 0.68761-0.93993 0.23985 0.32109-0.68156 0.12478 
  -2   9 -22   82.91   56.76   0 0.68434-0.93700 0.24343 0.31788-0.68355 0.15170 
  -2   9 -21   81.02   39.85   0 0.68105-0.93379 0.24700 0.31399-0.68553 0.17711 
  -1   6  -5  726.88   67.71   0 0.68990-0.81617 0.23733 0.13691-0.68014 0.56048 
  -1   8  -7  336.58   62.38   0 0.69140-0.81837 0.23567 0.26386-0.67920 0.51106 
  -1   9  -8   81.01   61.05   0 0.68434-0.81048 0.24343 0.31935-0.68355 0.49224 
  -1  10 -10    0.82   63.33   0 0.68543-0.81287 0.24224 0.38084-0.68289 0.44281 
  -1  11 -13   28.73   56.17   0 0.68869-0.81727 0.23866 0.44706-0.68089 0.36719 
   0  -3  -4  146.04  125.15   0 0.69578-0.69614 0.23079-0.41754-0.67643 0.57847 
   0  10  -3   -2.12   53.57   0 0.68869-0.69211 0.23866 0.38580-0.68089 0.61142 
   0  12  -7   63.48   55.94   0 0.68869-0.69198 0.23866 0.50961-0.68089 0.51423 
   1  -9 -20   87.58   76.83   0 0.69318-0.56757 0.23369-0.79704-0.67808 0.19254 
   1  -8 -13   81.68   70.56   0 0.69070-0.56536 0.23644-0.73691-0.67964 0.36159 
   1  -7  -9  177.01   60.71   0 0.68368-0.55801 0.24415-0.68285-0.68395 0.46408 
   1  -5  -3  495.12   74.13   0 0.68570-0.56077 0.24194-0.55571-0.68272 0.60804 
   1   8   4  183.41   67.82   0 0.69307-0.57056 0.23382 0.26567-0.67815 0.77737 
   1   9   3  163.38   68.91   0 0.69364-0.57107 0.23318 0.32836-0.67779 0.75309 
   1  10   2  131.12   56.83   0 0.68591-0.56282 0.24172 0.38273-0.68260 0.73378 
   2 -10 -19   17.64   65.44   0 0.68614-0.43687 0.24146-0.86945-0.68246 0.21927 
   2 -10 -18    3.17   77.05   0 0.69256-0.44324 0.23438-0.86030-0.67847 0.24103 
   2  -9 -12   40.72   59.17   0 0.68379-0.43431 0.24403-0.80718-0.68388 0.39190 
   2  -7  -4  133.05   63.06   0 0.68670-0.43747 0.24085-0.67908-0.68211 0.58362 
   2  -5   1  471.51   69.04   0 0.68838-0.43874 0.23900-0.55271-0.68108 0.70383 
   3 -10 -12   40.27   60.06   0 0.69009-0.31582 0.23712-0.86318-0.68002 0.38691 
   3  -8  -4  159.51   56.96   0 0.68457-0.30946 0.24318-0.74478-0.68341 0.58594 
   3  -7  -1  170.35   65.30   0 0.68591-0.31168 0.24172-0.68144-0.68260 0.65742 
   3  -2   8  285.43   62.92   0 0.69073-0.31658 0.23641-0.36287-0.67962 0.87363 
   3   4  11   82.21   78.41   0 0.69620-0.32316 0.23031 0.01787-0.67616 0.94539 
   4 -10  -9   48.97   58.94   0 0.68878-0.18820 0.23856-0.86482-0.68083 0.46021 
   4  -9  -5   10.25   62.68   0 0.68761-0.18711 0.23985-0.80468-0.68156 0.55877 
   4  -8  -2   28.37   40.26   0 0.68324-0.18359 0.24462-0.74689-0.68421 0.63487 
   4  -7   1   19.33   54.06   0 0.68761-0.18835 0.23985-0.67854-0.68156 0.70616 
   4  -6   3   39.42   39.90   0 0.68215-0.18191 0.24581-0.62211-0.68487 0.75802 
   4  -5   5  141.38   44.29   0 0.68324-0.18390 0.24462-0.55814-0.68421 0.80596 
   4  -3   8  352.80   46.94   0 0.68215-0.18270 0.24581-0.43539-0.68487 0.87898 
   4   0  11   12.62   53.90   0 0.68748-0.19040 0.23999-0.24140-0.68163 0.94993 
   4   2  12  101.74   53.64   0 0.68850-0.19019 0.23888-0.11540-0.68101 0.97389 
   4   6  12   57.85   79.58   0 0.69872-0.20168 0.22748 0.14485-0.67454 0.96880 
   4   8  11   13.78  134.93   0 0.72379-0.22767 0.19831 0.29937-0.65730 0.92739 
   5  -8  -1   18.65   42.49   0 0.68324-0.05957 0.24462-0.74640-0.68421 0.65953 
   5  -7   2   59.04   54.74   0 0.68809-0.06494 0.23933-0.67798-0.68126 0.72919 
   5  -6   4   49.70   53.05   0 0.68548-0.06180 0.24218-0.61885-0.68286 0.78034 
   5  -5   6   66.37   56.57   0 0.68761-0.06381 0.23985-0.55354-0.68156 0.82791 
   5  -3   9   25.71   64.19   0 0.68924-0.06542 0.23806-0.42644-0.68055 0.90021 
   5  -2  10  133.78   61.77   0 0.68646-0.06273 0.24111-0.36805-0.68226 0.92601 
   5  -1  11   79.50   52.09   0 0.68795-0.06493 0.23948-0.30372-0.68135 0.94912 
   5   3  13   48.26   65.78   0 0.69452-0.07193 0.23220-0.04728-0.67724 0.99589 
   5   4  13  107.97   67.99   0 0.69047-0.06768 0.23670 0.01133-0.67979 0.99750 
   6  -6   4   -8.20   55.01   0 0.68652 0.06107 0.24105-0.61929-0.68222 0.78078 
   6  -5   6   49.47   58.13   0 0.68761 0.06005 0.23985-0.55456-0.68156 0.82818 
   6  -3   9  -31.85   58.25   0 0.68815 0.05956 0.23925-0.42814-0.68122 0.90039 
   6  -2  10   25.77   57.31   0 0.68636 0.06156 0.24122-0.36691-0.68232 0.92708 
   6  -1  11   20.48   55.33   0 0.68815 0.06110 0.23925-0.30455-0.68122 0.94961 
   6   3  13    2.33   56.50   0 0.68951 0.05682 0.23776-0.05243-0.68038 0.99696 
  -2  -1 -33   51.46   64.23   0 0.69836-0.94804 0.22774-0.29004-0.67461-0.12519 
  -2  -1 -32   85.41   67.31   0 0.69916-0.95040 0.22684-0.29091-0.67409-0.10243 
  -2  -1 -31   38.00   75.02   0 0.70126-0.95275 0.22447-0.28986-0.67273-0.08036 
  -2  -1 -24  142.53   61.66   0 0.70208-0.95225 0.22353-0.28648-0.67218 0.08984 
  -2  -1 -23   88.61   55.95   0 0.69785-0.94760 0.22832-0.29177-0.67494 0.11664 
  -2   0 -19 1080.12   79.94   0 0.69812-0.94814 0.22802-0.22816-0.67477 0.21336 
  -2   1 -17   -8.51   61.47   0 0.69836-0.94924 0.22774-0.16623-0.67461 0.26103 
  -2   2 -16  425.40   67.84   0 0.70179-0.95228 0.22386-0.09921-0.67237 0.28401 
  -2   3 -15  232.65   65.65   0 0.69807-0.94859 0.22807-0.04075-0.67480 0.31036 
  -2   4 -15  113.86   58.51   0 0.69836-0.94949 0.22774 0.02229-0.67461 0.31054 
  -2   5 -15  493.26   46.95   0 0.69408-0.94552 0.23254 0.07930-0.67736 0.31425 
  -2   6 -16  408.49   61.85   0 0.69517-0.94630 0.23133 0.14285-0.67666 0.28971 
  -2   7 -18   17.29   53.33   0 0.69747-0.94862 0.22875 0.20784-0.67519 0.24002 
  -2   8 -22   18.39   59.05   0 0.70049-0.95260 0.22534 0.27285-0.67323 0.14072 
  -2   8 -21   50.71   54.34   0 0.69760-0.94928 0.22860 0.26948-0.67510 0.16677 
  -2   8 -20  131.72   37.72   0 0.69301-0.94520 0.23374 0.26555-0.67804 0.19365 
  -1  -5 -22  158.65  110.56   0 0.72005-0.84449 0.20265-0.51600-0.65983 0.12525 
  -1  -1  -8 2639.29  158.90   0 0.70509-0.83017 0.22010-0.28243-0.67018 0.47506 
  -1   2  -5  927.56   99.62   0 0.69924-0.82440 0.22676-0.10231-0.67404 0.55319 
  -1   7  -6   56.95   41.79   0 0.69408-0.82102 0.23254 0.20380-0.67736 0.53293 
  -1   9  -9   37.11   56.97   0 0.69836-0.82468 0.22774 0.33231-0.67461 0.45900 
  -1  10 -11   94.57   58.37   0 0.69663-0.82353 0.22970 0.39328-0.67573 0.41117 
  -1  11 -14   94.10   57.76   0 0.69676-0.82463 0.22955 0.45534-0.67565 0.33960 
   0  -7 -17   61.96   89.12   0 0.70896-0.70785 0.21565-0.65424-0.66758 0.25417 
   0  -6 -12   35.66   77.58   0 0.70754-0.70740 0.21729-0.59235-0.66854 0.37664 
   0  -4  -6  534.81  105.72   0 0.70150-0.70122 0.22420-0.47452-0.67257 0.52556 
   0  -1  -1   30.77  174.69   0 0.69912-0.69980 0.22689-0.28557-0.67412 0.65032 
   0   6   1  399.35   66.27   0 0.69494-0.69660 0.23159 0.14212-0.67681 0.70229 
   0   9  -2  478.18   61.15   0 0.70027-0.70317 0.22559 0.33574-0.67337 0.62751 
   0  11  -5   91.82   38.92   0 0.69301-0.69588 0.23374 0.45264-0.67804 0.55955 
   0  12  -8   71.48   57.69   0 0.70102-0.70466 0.22474 0.52501-0.67288 0.48044 
   1  -9 -19    1.22   73.45   0 0.70892-0.58609 0.21570-0.78017-0.66760 0.20487 
   1  -6  -5  665.66   72.36   0 0.70233-0.57749 0.22326-0.59819-0.67202 0.54898 
   1  -3   1  119.94   62.15   0 0.69193-0.56834 0.23493-0.42192-0.67872 0.70167 
   1  11   0   34.33   53.34   0 0.69836-0.57814 0.22774 0.45634-0.67461 0.67801 
   1  12  -2   75.62   55.73   0 0.69971-0.57916 0.22622 0.52234-0.67373 0.62814 
   1  13  -4   82.78   53.39   0 0.69519-0.57390 0.23130 0.57982-0.67665 0.58118 
   2 -10 -17   63.29   66.94   0 0.69945-0.44924 0.22652-0.85147-0.67391 0.25990 
   2  -9 -11   66.41   58.77   0 0.69814-0.44937 0.22800-0.79132-0.67476 0.40662 
   2  -8  -7    7.63   40.08   0 0.69301-0.44243 0.23374-0.73461-0.67804 0.50765 
   2  -6  -1  181.27   44.77   0 0.69408-0.44411 0.23254-0.60861-0.67736 0.65220 
   2  -4   3  261.55   51.60   0 0.69408-0.44459 0.23254-0.48346-0.67736 0.74972 
   2   8   7   37.52   82.73   0 0.71153-0.46403 0.21267 0.28579-0.66582 0.83879 
   2  10   5  234.42   70.91   0 0.70144-0.45453 0.22426 0.40031-0.67260 0.79680 
   2  12   2   21.16   62.37   0 0.69809-0.45357 0.22805 0.52100-0.67479 0.72503 
   3 -10 -11  112.05   60.08   0 0.70155-0.32600 0.22414-0.85084-0.67253 0.40504 
   3  -9  -7  105.15   43.44   0 0.69355-0.31946 0.23314-0.79682-0.67770 0.50683 
   3  -8  -3  195.41   61.77   0 0.70030-0.32551 0.22555-0.72643-0.67335 0.59993 
   3  -6   2   22.69   58.62   0 0.69730-0.32132 0.22894-0.60392-0.67530 0.72508 
   3  -5   4  231.14   58.89   0 0.69793-0.32454 0.22823-0.54143-0.67489 0.77165 
   3  -3   7  192.48   61.33   0 0.69660-0.32312 0.22972-0.41803-0.67575 0.84583 
   3  -1   9  131.23   48.55   0 0.69247-0.31933 0.23433-0.29825-0.67838 0.89698 
   3   0  10  238.31   64.71   0 0.70242-0.32929 0.22315-0.22478-0.67196 0.91492 
   3   3  11  210.15   62.63   0 0.69805-0.32568 0.22810-0.04259-0.67481 0.94332 
   3   5  11  157.58   87.88   0 0.71137-0.33857 0.21287 0.09833-0.66593 0.93529 
   3  11   6   36.68   78.69   0 0.70702-0.33667 0.21790 0.46794-0.66889 0.81865 
   4 -10  -8   19.10   58.89   0 0.69836-0.19980 0.22774-0.85201-0.67461 0.47865 
   4  -9  -4   91.22   59.94   0 0.70031-0.20102 0.22555-0.78823-0.67335 0.57694 
   4  -8  -1    7.43   59.68   0 0.69836-0.19845 0.22774-0.72943-0.67461 0.65040 
   4  -6   4   85.07   56.82   0 0.70155-0.20290 0.22414-0.60106-0.67253 0.76952 
   4  -4   7  406.70   44.59   0 0.69193-0.19283 0.23493-0.48645-0.67872 0.84932 
   4   1  12   26.81   53.24   0 0.69966-0.20111 0.22627-0.16449-0.67377 0.96430 
   5  -9  -3   24.13   60.36   0 0.69836-0.07482 0.22774-0.79300-0.67461 0.60104 
   5  -8   0   39.05   58.28   0 0.69836-0.07348 0.22774-0.73131-0.67461 0.67482 
   5  -4   8   85.73   56.25   0 0.69623-0.07283 0.23014-0.48250-0.67599 0.87069 
   5   0  12  284.36   59.35   0 0.69642-0.07364 0.22992-0.23219-0.67586 0.96872 
   5   2  13   23.81   53.33   0 0.69836-0.07636 0.22774-0.10333-0.67461 0.99106 
   5   5  13    4.93   57.41   0 0.69730-0.07585 0.22894 0.08226-0.67530 0.99381 
   6  -4   8   82.76   60.27   0 0.69609 0.05129 0.23030-0.48298-0.67608 0.87261 
   6   0  12   64.40   55.29   0 0.69723 0.05028 0.22902-0.23180-0.67534 0.97080 
   6   2  13   -9.65   53.87   0 0.69810 0.04857 0.22804-0.10516-0.67478 0.99304 
  -2  -1 -30   66.83   71.32   0 0.70653-0.95629 0.21860-0.28279-0.66923-0.05860 
  -2  -1 -29   38.84   60.13   0 0.70855-0.95798 0.21628-0.28052-0.66787-0.03624 
  -2  -1 -28   50.37   57.34   0 0.70878-0.95878 0.21601-0.27960-0.66772-0.01124 
  -2  -1 -27   43.20   59.63   0 0.70884-0.95833 0.21594-0.28081-0.66768 0.01120 
  -2  -1 -26  191.12   61.28   0 0.70817-0.95768 0.21671-0.28051-0.66813 0.03701 
  -2  -1 -25   48.46   58.15   0 0.70707-0.95609 0.21798-0.28131-0.66887 0.06139 
  -2   0 -21  230.82   59.17   0 0.71362-0.96344 0.21038-0.21191-0.66439 0.15458 
  -2   0 -20  106.85   59.82   0 0.70710-0.95659 0.21794-0.21907-0.66885 0.18358 
  -2   1 -18  141.57   59.28   0 0.70894-0.95929 0.21582-0.15381-0.66761 0.23071 
  -2   2 -17  253.47   65.29   0 0.71155-0.96214 0.21280-0.08829-0.66582 0.25332 
  -2   3 -16   49.48   59.71   0 0.70816-0.95839 0.21672-0.03012-0.66813 0.28063 
  -2   4 -16  951.37   71.29   0 0.70830-0.95883 0.21656 0.03309-0.66804 0.28007 
  -2   5 -17  329.99   56.54   0 0.71091-0.96202 0.21355 0.09814-0.66626 0.25416 
  -2   5 -16    8.76   38.53   0 0.70263-0.95432 0.22305 0.08877-0.67183 0.28440 
  -2   6 -18  139.35   56.03   0 0.70849-0.95998 0.21634 0.15780-0.66791 0.23234 
  -2   6 -17   85.11   39.43   0 0.70263-0.95401 0.22305 0.15049-0.67183 0.25975 
  -2   7 -21  101.73   57.06   0 0.71103-0.96298 0.21341 0.22112-0.66618 0.15865 
  -2   7 -20  -30.38   52.88   0 0.70789-0.95885 0.21703 0.21928-0.66832 0.18384 
  -2   7 -19   15.08   37.01   0 0.70263-0.95417 0.22305 0.21372-0.67183 0.21214 
  -2   8 -26  -55.70   56.40   0 0.70842-0.96006 0.21643 0.28138-0.66796 0.03839 
  -2   8 -25   50.06   56.58   0 0.70894-0.95875 0.21582 0.28138-0.66761 0.06250 
  -2   8 -24   -7.48   42.15   0 0.70474-0.95780 0.22065 0.27719-0.67043 0.08919 
  -2   8 -23  129.68   41.86   0 0.70263-0.95538 0.22305 0.27626-0.67183 0.11404 
  -1  -4 -16   35.47  110.83   0 0.72855-0.85322 0.19260-0.44365-0.65363 0.26366 
  -1  -2 -10   78.21  105.48   0 0.72027-0.84526 0.20255-0.32747-0.65969 0.41562 
  -1   3  -5 1390.80   93.67   0 0.70975-0.83546 0.21489-0.02778-0.66705 0.54626 
  -1   4  -5 1366.40   85.40   0 0.70972-0.83546 0.21492 0.03415-0.66707 0.54657 
  -1   5  -5  383.81   50.48   0 0.70263-0.82865 0.22305 0.08851-0.67183 0.55142 
  -1   6  -6  120.24   59.70   0 0.71054-0.83770 0.21397 0.15994-0.66651 0.52170 
  -1   7  -7  414.65   62.46   0 0.71076-0.83799 0.21371 0.22299-0.66636 0.49835 
  -1   8  -8  255.03   58.92   0 0.70675-0.83343 0.21835 0.28060-0.66909 0.47715 
  -1   9 -10  222.51   56.69   0 0.70894-0.83710 0.21582 0.34509-0.66761 0.42665 
  -1  10 -12   35.84   58.86   0 0.70696-0.83357 0.21810 0.40377-0.66894 0.38038 
  -1  11 -16   15.84   55.15   0 0.70946-0.83849 0.21522 0.47001-0.66725 0.28179 
  -1  11 -15   64.08   39.18   0 0.70369-0.83227 0.22185 0.46375-0.67113 0.30907 
   0   7   0   16.87   56.87   0 0.70716-0.71041 0.21788 0.21944-0.66881 0.66868 
   0   8  -1   78.36   60.86   0 0.70771-0.71037 0.21724 0.28173-0.66844 0.64556 
   0  10  -4  280.50   57.21   0 0.70894-0.71216 0.21582 0.40854-0.66761 0.57288 
   0  11  -6   24.55   53.20   0 0.70803-0.71228 0.21687 0.46917-0.66822 0.52487 
   0  12  -9   22.47   57.29   0 0.70984-0.71587 0.21479 0.53513-0.66699 0.45256 
   1  -9 -18  -17.21   70.70   0 0.71500-0.58881 0.20877-0.77232-0.66342 0.22474 
   1  -8 -12   83.36   59.33   0 0.71010-0.58472 0.21448-0.71489-0.66681 0.37398 
   1  -7  -8  238.84   62.76   0 0.70718-0.58179 0.21785-0.65579-0.66880 0.47329 
   1  13  -5   34.11   53.54   0 0.70935-0.58914 0.21535 0.59545-0.66733 0.54986 
   2 -10 -16   55.80   59.32   0 0.70986-0.45963 0.21476-0.84054-0.66698 0.27593 
   2  -9 -10   42.79   57.83   0 0.71032-0.46043 0.21423-0.77634-0.66666 0.42232 
   2  -8  -6  127.34   57.64   0 0.71050-0.46026 0.21401-0.71435-0.66654 0.52020 
   2  -7  -3  400.51   67.93   0 0.70759-0.45762 0.21738-0.65539-0.66852 0.59477 
   2  -3   5   66.16   68.36   0 0.71103-0.46120 0.21341-0.40113-0.66618 0.78755 
   2  -2   6  361.02   57.13   0 0.70369-0.45526 0.22185-0.34811-0.67113 0.81600 
   2  -1   7    1.76   48.50   0 0.70421-0.45491 0.22125-0.28341-0.67078 0.84119 
   2   3   9   93.65   78.39   0 0.71698-0.46861 0.20644-0.01963-0.66203 0.88178 
   2   4   9  486.61  110.60   0 0.72309-0.47455 0.19919 0.04970-0.65765 0.87784 
   2   9   6  105.16   69.27   0 0.71417-0.46759 0.20975 0.35170-0.66401 0.81198 
   3 -10 -10   68.34   58.46   0 0.71114-0.33639 0.21327-0.83839-0.66610 0.42167 
   3  -9  -6  148.62   61.62   0 0.70764-0.33291 0.21732-0.78125-0.66848 0.52180 
   3  -7   0   57.86   41.76   0 0.70369-0.32845 0.22185-0.66147-0.67113 0.66927 
   3  -4   6  234.74   57.96   0 0.70690-0.33291 0.21818-0.46944-0.66899 0.81419 
   3   2  11  249.47   58.18   0 0.70894-0.33619 0.21582-0.09264-0.66761 0.93579 
   4 -10  -7   -5.80   59.75   0 0.71207-0.21337 0.21220-0.83902-0.66546 0.49502 
   4  -7   2  283.24   41.87   0 0.70474-0.20665 0.22065-0.65883-0.67043 0.71936 
   4  -5   6  224.23   43.17   0 0.70474-0.20624 0.22065-0.53441-0.67043 0.81642 
   4  -3   9  105.36   54.25   0 0.70816-0.20910 0.21673-0.40479-0.66814 0.88760 
   4  -2  10   75.59   55.69   0 0.70632-0.20815 0.21884-0.34495-0.66938 0.91298 
   4  -1  11   16.52   53.81   0 0.70939-0.21159 0.21530-0.27841-0.66730 0.93491 
   5  -9  -2  109.61   60.20   0 0.70981-0.08503 0.21482-0.77746-0.66702 0.61942 
   5  -8   1   55.27   54.62   0 0.70955-0.08350 0.21512-0.71624-0.66719 0.68944 
   5  -7   3   77.63   39.35   0 0.70474-0.08139 0.22065-0.65997-0.67043 0.74376 
   5  -6   5   19.85   38.79   0 0.70263-0.07887 0.22305-0.59905-0.67183 0.79401 
   5  -5   7   55.65   53.71   0 0.70684-0.08266 0.21824-0.53229-0.66902 0.83998 
   5  -3  10    5.57   63.35   0 0.71155-0.08785 0.21280-0.40000-0.66582 0.91033 
   5  -2  11   19.20   54.76   0 0.70894-0.08719 0.21582-0.34175-0.66761 0.93403 
   5   1  13   24.91   53.57   0 0.71155-0.08980 0.21280-0.15166-0.66582 0.98344 
   5   6  13  -12.94   68.80   0 0.71414-0.09401 0.20978 0.16294-0.66403 0.98258 
   6  -5   7   43.27   40.31   0 0.70474 0.04483 0.22065-0.53549-0.67043 0.84153 
   6  -3  10   -4.73   58.13   0 0.70842 0.03899 0.21643-0.40572-0.66796 0.91177 
   6  -2  11   29.26   56.35   0 0.70871 0.03965 0.21609-0.34425-0.66776 0.93688 
   6  -1  12    6.52   55.77   0 0.70998 0.03705 0.21462-0.27852-0.66689 0.95878 
   6   1  13   -9.43   54.15   0 0.70894 0.03734 0.21582-0.15506-0.66761 0.98672 
  -2   0 -33  -10.24   58.81   0 0.71927-0.96850 0.20379-0.20410-0.66030-0.13932 
  -2   0 -32   54.90   60.48   0 0.71975-0.97115 0.20322-0.20575-0.65996-0.11582 
  -2   0 -31    1.19   58.93   0 0.72334-0.97430 0.19893-0.20077-0.65736-0.09586 
  -2   0 -23  208.97   58.45   0 0.72334-0.97351 0.19893-0.19997-0.65736 0.09857 
  -2   0 -22  102.56   58.79   0 0.71912-0.96939 0.20396-0.20408-0.66041 0.12581 
  -2   1 -19   27.25   57.29   0 0.71721-0.96715 0.20621-0.14619-0.66176 0.20139 
  -2   2 -18   28.67   58.71   0 0.71978-0.97029 0.20318-0.07942-0.65994 0.22387 
  -2   3 -17   82.00   60.18   0 0.71677-0.96727 0.20673-0.01982-0.66207 0.24980 
  -2   4 -18  276.57   58.75   0 0.72221-0.97365 0.20029 0.04875-0.65819 0.22122 
  -2   4 -17   51.84   58.49   0 0.71602-0.96685 0.20761 0.04128-0.66260 0.25016 
  -2   5 -19   -2.88   55.33   0 0.72080-0.97389 0.20197 0.10934-0.65920 0.19917 
  -2   5 -18   59.44   57.40   0 0.71817-0.96833 0.20509 0.10586-0.66109 0.22596 
  -2   6 -21   45.67   54.47   0 0.72119-0.97402 0.20150 0.17246-0.65892 0.15005 
  -2   6 -20  270.36   57.36   0 0.71863-0.97014 0.20454 0.16963-0.66075 0.17573 
  -2   6 -19  203.08   39.55   0 0.71412-0.96561 0.20984 0.16440-0.66393 0.20307 
  -2   7 -27   23.22   57.48   0 0.72080-0.97314 0.20197 0.23479-0.65920 0.00403 
  -2   7 -26   65.44   59.77   0 0.71969-0.97314 0.20329 0.23263-0.66000 0.03011 
  -2   7 -25  161.80   57.51   0 0.71927-0.97217 0.20379 0.23200-0.66030 0.05466 
  -2   7 -24   80.45   56.40   0 0.71876-0.97028 0.20438 0.23220-0.66066 0.08045 
  -2   7 -23  -16.13   56.49   0 0.71618-0.96880 0.20742 0.22828-0.66249 0.10496 
  -2   7 -22  134.22   39.47   0 0.71412-0.96633 0.20984 0.22567-0.66393 0.12985 
  -1  -5 -31   22.51   88.60   0 0.72945-0.85460 0.19155-0.50629-0.65285-0.10017 
  -1  -5 -23  214.07  103.24   0 0.73624-0.85999 0.18321-0.49754-0.64767 0.08932 
  -1   0  -7 8996.56  213.85   0 0.72046-0.84639 0.20237-0.20216-0.65945 0.48788 
  -1   1  -6 1646.75  118.64   0 0.71582-0.84117 0.20785-0.14550-0.66274 0.51677 
  -1   8  -9  473.22   65.06   0 0.71927-0.84666 0.20379 0.29608-0.66030 0.44364 
  -1   9 -11  313.46   58.73   0 0.71927-0.84729 0.20379 0.35798-0.66030 0.39507 
  -1  10 -14   20.60   55.10   0 0.72056-0.84947 0.20225 0.42095-0.65938 0.32272 
  -1  10 -13   35.18   42.28   0 0.71360-0.84114 0.21045 0.41520-0.66429 0.35059 
  -1  11 -18  -21.19   57.08   0 0.71927-0.84835 0.20379 0.48295-0.66030 0.22527 
  -1  11 -17   -4.59   38.34   0 0.71515-0.84353 0.20863 0.47709-0.66321 0.25381 
   0   5   1   15.28   67.14   0 0.71826-0.71891 0.20497 0.10685-0.66102 0.68579 
   0   9  -3  589.80   60.38   0 0.72185-0.72474 0.20071 0.36176-0.65845 0.58793 
   0  11  -7  118.75   53.04   0 0.72111-0.72487 0.20159 0.48540-0.65898 0.49212 
   0  12 -10   28.57   57.16   0 0.72284-0.72682 0.19954 0.54938-0.65773 0.41691 
   1  -5  -2  489.09   74.57   0 0.71927-0.59425 0.20379-0.51696-0.66030 0.61005 
   1  -4   0  779.19   86.55   0 0.72035-0.59553 0.20250-0.45366-0.65953 0.65758 
   1   6   5  547.27   83.01   0 0.72099-0.59786 0.20174 0.17300-0.65907 0.78235 
   1  10   1   93.37   56.20   0 0.71599-0.59376 0.20766 0.41694-0.66263 0.68989 
   1  11  -1   42.70   55.72   0 0.72233-0.60020 0.20014 0.48663-0.65810 0.63721 
   1  12  -3   -7.30   55.62   0 0.71901-0.59842 0.20409 0.54426-0.66049 0.59103 
   1  13  -6   61.39   53.77   0 0.71983-0.60332 0.20312 0.60890-0.65990 0.51911 
   2 -10 -15   37.69   53.66   0 0.72059-0.46996 0.20221-0.82859-0.65935 0.29348 
   2  -6   0    0.47   58.21   0 0.71850-0.46875 0.20470-0.58046-0.66085 0.66028 
   2  -5   2  496.84   68.84   0 0.71650-0.46737 0.20705-0.52030-0.66227 0.70976 
   2   0   8   46.41   68.09   0 0.71764-0.47052 0.20571-0.20705-0.66146 0.85508 
   2  11   3   39.79   64.86   0 0.72250-0.47671 0.19994 0.48781-0.65798 0.73339 
   3  -9  -5   -4.95   55.84   0 0.72054-0.34500 0.20227-0.76549-0.65939 0.53683 
   3  -8  -2  131.17   60.23   0 0.71761-0.34310 0.20575-0.70708-0.66148 0.61269 
   3  -7   1  233.46   58.81   0 0.72157-0.34603 0.20105-0.63959-0.65865 0.68140 
   3  -6   3   79.08   57.46   0 0.71848-0.34521 0.20472-0.58043-0.66086 0.73296 
   3  -5   5  132.32   54.19   0 0.72094-0.34604 0.20180-0.51505-0.65910 0.78012 
   3   1  11  244.54   70.26   0 0.72458-0.35070 0.19745-0.13631-0.65646 0.92475 
   3  12   4  -11.14   64.12   0 0.72487-0.35564 0.19710 0.55076-0.65625 0.75751 
   4 -10  -6    4.92   59.24   0 0.72284-0.22386 0.19954-0.82602-0.65773 0.51168 
   4  -9  -3  -16.39   39.31   0 0.71412-0.21430 0.20984-0.77427-0.66393 0.59048 
   4  -8   0  117.07   39.96   0 0.71308-0.21400 0.21105-0.71229-0.66465 0.66396 
   4  -7   3    2.15   53.50   0 0.72131-0.22153 0.20136-0.64015-0.65884 0.73154 
   4  -6   5   65.32   53.07   0 0.71981-0.22035 0.20314-0.57974-0.65992 0.78075 
   4  -4   8   52.89   40.46   0 0.71464-0.21762 0.20924-0.45989-0.66357 0.85792 
   4   0  12   50.59   54.04   0 0.72046-0.22252 0.20237-0.20358-0.65945 0.95178 
   5  -9  -1  128.45   61.02   0 0.72050-0.09512 0.20233-0.76475-0.65942 0.63343 
   5  -7   4  117.66   53.01   0 0.71991-0.09716 0.20303-0.64267-0.65985 0.75675 
   5  -6   6   90.07   56.55   0 0.71927-0.09420 0.20379-0.58020-0.66030 0.80613 
   5  -4   9   -4.78   59.43   0 0.71773-0.09414 0.20561-0.45799-0.66140 0.88165 
   5  -1  12   33.80   38.56   0 0.71464-0.09015 0.20924-0.27369-0.66357 0.95612 
   6  -5   8   65.37   57.98   0 0.71927 0.02801 0.20379-0.51685-0.66030 0.85373 
   6  -4   9   -6.12   41.59   0 0.71308 0.03381 0.21105-0.46310-0.66465 0.88401 
   6   0  13   73.21   56.23   0 0.71927 0.02736 0.20379-0.20549-0.66030 0.97756 
   6   3  14    4.92   68.63   0 0.72385 0.02114 0.19832-0.01264-0.65699 0.99970 
  -2   0 -30    9.18   58.39   0 0.72958-0.97775 0.19164-0.19243-0.65274-0.07546 
  -2   0 -29   21.90   57.93   0 0.72916-0.97901 0.19214-0.19362-0.65305-0.05094 
  -2   0 -28   54.38   58.07   0 0.72958-0.98021 0.19164-0.19172-0.65274-0.02885 
  -2   0 -27   -3.42   56.45   0 0.72983-0.98020 0.19133-0.19339-0.65255-0.00250 
  -2   0 -26   17.93   58.19   0 0.72958-0.97952 0.19164-0.19516-0.65274 0.02189 
  -2   0 -25  -15.30   57.88   0 0.72908-0.97898 0.19225-0.19328-0.65311 0.04605 
  -2   0 -24    8.79   54.70   0 0.72958-0.97760 0.19164-0.19348-0.65274 0.06776 
  -2   1 -33  -30.98   61.48   0 0.72933-0.97992 0.19194-0.13189-0.65293-0.14858 
  -2   1 -32   96.46   57.46   0 0.73140-0.98354 0.18942-0.12964-0.65137-0.12416 
  -2   1 -21   68.01   53.99   0 0.72958-0.98015 0.19164-0.13031-0.65274 0.14209 
  -2   1 -20  123.31   41.75   0 0.72454-0.97489 0.19773-0.13565-0.65647 0.16981 
  -2   2 -20  144.05   56.83   0 0.73270-0.98351 0.18782-0.06486-0.65038 0.16403 
  -2   2 -19  160.36   58.34   0 0.72780-0.97783 0.19379-0.07015-0.65406 0.19265 
  -2   3 -19  114.64   60.95   0 0.73008-0.98097 0.19103-0.00545-0.65236 0.19118 
  -2   3 -18  612.95   49.90   0 0.72404-0.97488 0.19833-0.01176-0.65684 0.21942 
  -2   4 -20  462.85   64.11   0 0.73284-0.98458 0.18765 0.05969-0.65027 0.16359 
  -2   4 -19   51.55   54.00   0 0.72865-0.97956 0.19277 0.05641-0.65343 0.19186 
  -2   5 -21   95.82   57.34   0 0.73087-0.98283 0.19006 0.12024-0.65176 0.14158 
  -2   5 -20   13.11   55.76   0 0.72958-0.97898 0.19164 0.12052-0.65274 0.16558 
  -2   6 -29  -56.44   60.38   0 0.73008-0.98296 0.19103 0.18201-0.65236-0.05011 
  -2   6 -28   93.88   61.41   0 0.73117-0.98363 0.18970 0.18305-0.65154-0.02703 
  -2   6 -27   46.65   59.58   0 0.72984-0.98405 0.19132 0.18248-0.65254 0.00013 
  -2   6 -26   98.32   56.42   0 0.73099-0.98373 0.18992 0.18262-0.65168 0.02226 
  -2   6 -25   -5.65   58.16   0 0.73008-0.98282 0.19103 0.18265-0.65236 0.04667 
  -2   6 -24  129.33   55.77   0 0.72958-0.98173 0.19164 0.18062-0.65274 0.07028 
  -2   6 -23    2.89   54.53   0 0.72958-0.97945 0.19164 0.18177-0.65274 0.09440 
  -2   6 -22   13.53   39.72   0 0.72555-0.97712 0.19651 0.17698-0.65573 0.12259 
  -1  -5 -30    0.95   87.84   0 0.74245-0.86637 0.17570-0.48868-0.64277-0.08549 
  -1  -5 -29   41.54   86.82   0 0.73835-0.86412 0.18084-0.49627-0.64601-0.05879 
  -1  -5 -24   12.94   85.57   0 0.75068-0.87372 0.16518-0.47882-0.63605 0.05403 
  -1   5  -6 1383.77   62.83   0 0.72454-0.85110 0.19773 0.11530-0.65647 0.51117 
  -1   6  -7   22.60   54.78   0 0.72942-0.85540 0.19183 0.18050-0.65286 0.48531 
  -1   7  -8  234.14   58.67   0 0.72705-0.85393 0.19470 0.24260-0.65462 0.46105 
  -1   8 -10  157.19   55.92   0 0.73100-0.85894 0.18991 0.30906-0.65167 0.41014 
  -1   9 -12   58.03   53.16   0 0.72958-0.85665 0.19164 0.36849-0.65274 0.36418 
  -1  10 -15   65.10   54.14   0 0.72829-0.85633 0.19320 0.43078-0.65370 0.29010 
  -1  11 -19   36.99   40.36   0 0.72353-0.85275 0.19894 0.48738-0.65721 0.19743 
   0  -7 -16   97.41   90.12   0 0.73636-0.73395 0.18330-0.62272-0.64756 0.25868 
   0  -5  -8  590.79   91.43   0 0.73318-0.73186 0.18724-0.50071-0.65001 0.45455 
   0   2   1   10.03  128.69   0 0.72951-0.73010 0.19173-0.07143-0.65279 0.67694 
   0   4   1 1542.94  107.45   0 0.73071-0.73225 0.19026 0.05955-0.65189 0.67694 
   0   6   0   26.87   60.44   0 0.73180-0.73402 0.18893 0.18476-0.65106 0.65316 
   0   8  -2  105.63   58.28   0 0.73137-0.73468 0.18945 0.30978-0.65138 0.60448 
   0  10  -5   53.15   53.17   0 0.72606-0.72808 0.19590 0.42935-0.65536 0.53674 
   0  12 -11   57.41   54.75   0 0.73141-0.73636 0.18940 0.55895-0.65135 0.38637 
   1  -9 -17   31.91   57.80   0 0.72835-0.60235 0.19313-0.75669-0.65366 0.24097 
   1  -8 -11   30.95   58.57   0 0.72895-0.60301 0.19240-0.69332-0.65321 0.38521 
   1  -7  -7  317.36   62.71   0 0.72985-0.60336 0.19131-0.62966-0.65254 0.48161 
   1  -6  -4  928.90   74.99   0 0.73061-0.60425 0.19038-0.56642-0.65196 0.55366 
   1  -2   3  410.67   94.38   0 0.72672-0.60195 0.19511-0.32205-0.65487 0.72655 
   1  -1   4 2130.86  131.31   0 0.72672-0.60186 0.19511-0.25967-0.65487 0.75156 
   1   9   2  137.85   56.05   0 0.72958-0.60852 0.19164 0.37045-0.65274 0.70301 
   2 -10 -14   13.36   59.92   0 0.73010-0.47951 0.19100-0.81633-0.65235 0.31172 
   2  -9  -9   62.97   57.01   0 0.72606-0.47515 0.19590-0.75939-0.65536 0.43639 
   2  -8  -5  237.59   59.11   0 0.72807-0.47757 0.19347-0.69456-0.65386 0.53115 
   2  -7  -2   44.19   60.88   0 0.72897-0.47907 0.19237-0.63167-0.65319 0.60339 
   2  -4   4  148.03   47.82   0 0.72454-0.47453 0.19773-0.44898-0.65647 0.75275 
   2   2   9 2278.72  108.89   0 0.72930-0.48027 0.19197-0.06791-0.65294 0.87272 
   2  12   1   61.05   56.01   0 0.72811-0.48287 0.19342 0.55456-0.65384 0.68037 
   3 -10  -9   35.60   42.64   0 0.72404-0.34933 0.19833-0.82495-0.65684 0.43711 
   3  -8  -1  168.09   57.71   0 0.73218-0.35583 0.18845-0.68951-0.65077 0.62535 
   3  -4   7   37.75   58.56   0 0.73102-0.35743 0.18988-0.43940-0.65165 0.82053 
   3  -3   8  324.01   44.84   0 0.72555-0.35135 0.19651-0.38569-0.65573 0.84990 
   3  -2   9  146.93   47.01   0 0.72404-0.34960 0.19833-0.32460-0.65684 0.87604 
   3  -1  10  117.42   64.05   0 0.72921-0.35509 0.19209-0.25642-0.65301 0.89652 
   3  10   7   15.73   78.16   0 0.74254-0.37251 0.17559 0.44781-0.64270 0.81449 
   4  -9  -2   60.87   59.45   0 0.72707-0.22775 0.19468-0.75772-0.65461 0.60665 
   4  -8   1   25.25   55.85   0 0.72958-0.22942 0.19164-0.69387-0.65274 0.67815 
   4  -5   7    0.00   38.37   0 0.72555-0.22714 0.19651-0.51016-0.65573 0.82628 
   4  -3  10  221.44   60.17   0 0.73172-0.23299 0.18903-0.37773-0.65112 0.89355 
   4  -2  11  216.76   57.15   0 0.73249-0.23324 0.18808-0.31233-0.65054 0.91866 
   4   2  13   78.89   50.53   0 0.73041-0.23336 0.19062-0.06738-0.65211 0.96907 
   4   3  13  230.16   59.86   0 0.72709-0.22878 0.19466-0.00860-0.65459 0.97276 
   4   4  13   56.75   54.27   0 0.72958-0.23276 0.19164 0.05789-0.65274 0.97045 
   5  -8   2   49.10   40.17   0 0.72555-0.10344 0.19651-0.69848-0.65573 0.70464 
   5  -5   8  130.48   39.72   0 0.72555-0.10067 0.19651-0.51092-0.65573 0.85117 
   5  -3  11   88.46   58.16   0 0.73307-0.10880 0.18737-0.37456-0.65010 0.91883 
   5   0  13   20.72   36.21   0 0.72454-0.10304 0.19773-0.19920-0.65647 0.97336 
   5   2  14  -19.65   64.05   0 0.73948-0.11757 0.17942-0.05618-0.64512 0.99089 
   5   3  14   19.93   52.85   0 0.73158-0.11001 0.18920-0.00180-0.65123 0.99361 
   5   4  14   34.08   66.02   0 0.73518-0.11409 0.18477 0.06408-0.64848 0.99136 
   6  -4  10    1.38   57.19   0 0.73058 0.01629 0.19042-0.44187-0.65199 0.89530 
   6  -3  11   15.85   60.60   0 0.72807 0.01883 0.19347-0.38268-0.65386 0.92229 
   6  -2  12   -9.25   53.20   0 0.72933 0.01852 0.19194-0.31872-0.65293 0.94651 
   6   1  14   78.74   54.31   0 0.73239 0.01378 0.18820-0.12620-0.65061 0.99146 
   6   2  14  -14.01   55.17   0 0.72832 0.01781 0.19316-0.07059-0.65368 0.99712 
  -2   1 -31   -2.53   60.80   0 0.73550-0.98652 0.18428-0.12444-0.64831-0.10356 
  -2   1 -30   75.93   55.51   0 0.73872-0.98913 0.18027-0.11898-0.64580-0.08255 
  -2   1 -29   49.34   57.71   0 0.73989-0.99073 0.17881-0.11946-0.64488-0.05824 
  -2   1 -28   70.95   58.11   0 0.74074-0.99201 0.17774-0.11714-0.64421-0.03581 
  -2   1 -27   23.14   56.89   0 0.74187-0.99242 0.17632-0.11787-0.64331-0.01122 
  -2   1 -26  199.34   56.77   0 0.74140-0.99260 0.17691-0.11558-0.64369 0.01312 
  -2   1 -25   43.05   57.39   0 0.74127-0.99193 0.17708-0.11497-0.64379 0.03868 
  -2   1 -24  113.56   57.80   0 0.73976-0.99028 0.17897-0.11816-0.64499 0.06205 
  -2   1 -23   11.36   57.22   0 0.73747-0.98798 0.18183-0.12019-0.64678 0.08797 
  -2   1 -22  671.29   50.65   0 0.73401-0.98434 0.18611-0.12641-0.64946 0.11473 
  -2   2 -32   18.75   58.56   0 0.73943-0.99006 0.17938-0.05638-0.64524-0.12955 
  -2   2 -31   47.15   59.63   0 0.74054-0.99260 0.17800-0.05511-0.64437-0.10848 
  -2   2 -30   48.75   58.16   0 0.74294-0.99494 0.17497-0.05275-0.64246-0.08520 
  -2   2 -22   23.56   54.28   0 0.74138-0.99186 0.17693-0.05353-0.64370 0.11034 
  -2   2 -21  121.81   55.42   0 0.73794-0.98843 0.18124-0.05845-0.64641 0.13507 
  -2   3 -32   16.31   59.59   0 0.73968-0.99173 0.17908 0.00729-0.64505-0.13092 
  -2   3 -31   -0.89   56.05   0 0.74284-0.99426 0.17509 0.01029-0.64253-0.10946 
  -2   3 -22  215.16   57.07   0 0.74280-0.99372 0.17514 0.01096-0.64257 0.10911 
  -2   3 -21  147.74   57.19   0 0.73943-0.99026 0.17938 0.00679-0.64524 0.13657 
  -2   3 -20   51.53   43.00   0 0.73500-0.98607 0.18489 0.00146-0.64869 0.16368 
  -2   4 -31  100.44   60.29   0 0.74040-0.99250 0.17817 0.06920-0.64448-0.10623 
  -2   4 -30   67.01   58.31   0 0.74272-0.99442 0.17525 0.07193-0.64263-0.08370 
  -2   4 -23   48.88   54.04   0 0.74216-0.99385 0.17595 0.07114-0.64308 0.08621 
  -2   4 -22   81.15   54.52   0 0.73976-0.99134 0.17897 0.07004-0.64499 0.11155 
  -2   4 -21  -30.85   57.64   0 0.73820-0.98827 0.18091 0.06764-0.64621 0.13674 
  -2   5 -30   14.00   58.88   0 0.73820-0.98899 0.18091 0.12983-0.64621-0.08119 
  -2   5 -29   11.06   59.19   0 0.73943-0.99048 0.17938 0.13065-0.64524-0.05777 
  -2   5 -28  -58.99   62.25   0 0.73943-0.99138 0.17938 0.13213-0.64524-0.03291 
  -2   5 -27  -69.10   59.24   0 0.73968-0.99190 0.17908 0.13153-0.64505-0.00999 
  -2   5 -26   -7.54   58.71   0 0.73992-0.99174 0.17877 0.13191-0.64486 0.01428 
  -2   5 -25   41.99   57.32   0 0.73943-0.99109 0.17938 0.13135-0.64524 0.03915 
  -2   5 -24  156.70   59.53   0 0.73868-0.98997 0.18033 0.12990-0.64584 0.06339 
  -2   5 -23   69.90   59.87   0 0.73735-0.98803 0.18197 0.12945-0.64687 0.08866 
  -2   5 -22   21.93   42.68   0 0.73401-0.98576 0.18611 0.12596-0.64946 0.11432 
  -1  -5 -28   34.84   89.28   0 0.75110-0.87474 0.16454-0.47880-0.63578-0.04372 
  -1  -5 -27   50.90   88.90   0 0.75032-0.87463 0.16554-0.48038-0.63643-0.01875 
  -1  -5 -26   57.46   88.56   0 0.75388-0.87780 0.16092-0.47478-0.63344 0.00211 
  -1  -5 -25   49.94   85.66   0 0.75282-0.87605 0.16231-0.47699-0.63434 0.02744 
  -1   2  -6 1711.21   84.01   0 0.73451-0.86063 0.18550-0.06077-0.64907 0.50255 
  -1   3  -6  932.01   84.26   0 0.73883-0.86487 0.18014 0.00696-0.64572 0.49970 
  -1   4  -6 1085.61   66.32   0 0.73451-0.86113 0.18550 0.06402-0.64907 0.50278 
  -1   7  -9  136.84   59.13   0 0.73943-0.86704 0.17938 0.25672-0.64524 0.42812 
  -1   8 -11    6.95   52.72   0 0.74138-0.86901 0.17693 0.32083-0.64370 0.37906 
  -1   9 -13  225.28   57.24   0 0.73673-0.86575 0.18275 0.37841-0.64736 0.33136 
  -1  10 -17   -4.04   53.88   0 0.73845-0.86705 0.18061 0.44312-0.64601 0.23497 
  -1  10 -16  100.75   41.04   0 0.73351-0.86235 0.18672 0.43696-0.64984 0.26201 
   0  -6 -11 1564.70  109.11   0 0.74358-0.74215 0.17416-0.54995-0.64194 0.37390 
   0  -2  -2  193.33  127.85   0 0.74050-0.74054 0.17804-0.30283-0.64440 0.59498 
   0   3   1  323.37  108.54   0 0.73943-0.74036 0.17938 0.00681-0.64524 0.67025 
   0   7  -1  191.16   62.50   0 0.73699-0.73948 0.18242 0.25498-0.64715 0.62344 
   0   9  -4    3.96   53.21   0 0.74090-0.74385 0.17754 0.38384-0.64409 0.54906 
   0  10  -6  139.06   52.61   0 0.73986-0.74336 0.17884 0.44584-0.64491 0.50149 
   0  11  -8   42.25   37.83   0 0.73401-0.73711 0.18611 0.49992-0.64946 0.45845 
   0  12 -12  -20.27   56.33   0 0.73943-0.74424 0.17938 0.56798-0.64524 0.35726 
   1  -9 -16  141.90   60.81   0 0.73988-0.61266 0.17883-0.74303-0.64489 0.25664 
   1  -3   2 2451.97  112.09   0 0.73869-0.61382 0.18030-0.36913-0.64582 0.69322 
   1   7   4  338.92   66.42   0 0.73922-0.61677 0.17965 0.25771-0.64541 0.74409 
   1   8   3  323.36   65.35   0 0.73880-0.61693 0.18018 0.31941-0.64574 0.72014 
   1  10   0   68.00   56.52   0 0.74182-0.62016 0.17639 0.44809-0.64336 0.64599 
   1  11  -2  222.05   56.64   0 0.74197-0.62150 0.17620 0.51045-0.64323 0.59709 
   1  12  -4   60.90   56.17   0 0.73787-0.61587 0.18132 0.56522-0.64646 0.55234 
   1  13  -7    3.48   55.55   0 0.73648-0.61786 0.18306 0.62554-0.64755 0.48095 
   2 -10 -13  198.39   60.44   0 0.74087-0.48904 0.17758-0.80376-0.64411 0.32887 
   2  -9  -8  226.48   56.99   0 0.73957-0.48903 0.17921-0.74205-0.64514 0.45055 
   2  -6   1  242.87   62.12   0 0.74004-0.49013 0.17862-0.55402-0.64476 0.66758 
   2  -5   3 1248.10   74.56   0 0.74174-0.49199 0.17648-0.49007-0.64341 0.71478 
   2  -2   7   29.01   63.55   0 0.74200-0.49235 0.17616-0.30204-0.64321 0.81297 
   2  10   4   45.64   65.59   0 0.74719-0.50114 0.16957 0.45374-0.63902 0.73871 
   3 -10  -8   31.79   41.77   0 0.73500-0.35908 0.18489-0.81124-0.64869 0.45438 
   3  -9  -4   51.65   44.42   0 0.73500-0.36084 0.18489-0.74756-0.64869 0.55150 
   3  -7   2   38.84   53.96   0 0.74041-0.36509 0.17816-0.61622-0.64447 0.69297 
   3  -6   4  404.14   56.98   0 0.73861-0.36366 0.18041-0.55563-0.64589 0.74330 
   3   0  11  851.99   75.20   0 0.74247-0.36892 0.17556-0.17673-0.64283 0.91050 
   4 -10  -5   58.69   41.84   0 0.73401-0.23297 0.18611-0.81490-0.64946 0.52528 
   4  -9  -1   91.55   58.46   0 0.73971-0.23978 0.17903-0.74336-0.64502 0.61960 
   4  -8   2   48.54   53.98   0 0.74133-0.24225 0.17700-0.67755-0.64374 0.69008 
   4  -7   4  -20.84   50.91   0 0.73845-0.23926 0.18061-0.61989-0.64601 0.74337 
   4  -6   6   30.99   53.29   0 0.73845-0.23939 0.18061-0.55693-0.64601 0.79175 
   4  -4   9  138.66   54.52   0 0.73745-0.23886 0.18185-0.43189-0.64680 0.86687 
   4  -1  12   26.29   51.32   0 0.73943-0.24309 0.17938-0.24245-0.64524 0.93733 
   4   1  13  404.17   59.02   0 0.73971-0.24155 0.17903-0.11750-0.64502 0.96201 
   4   5  13    3.26   65.53   0 0.74454-0.24829 0.17294 0.13777-0.64117 0.95886 
   4   7  12   26.25   97.11   0 0.76299-0.26758 0.14887 0.28709-0.62555 0.92053 
   5  -9   0   44.92   41.85   0 0.73451-0.10893 0.18550-0.75019-0.64907 0.64844 
   5  -8   3   43.92   58.37   0 0.73845-0.11584 0.18061-0.68227-0.64601 0.71843 
   5  -7   5   13.45   39.56   0 0.73500-0.11052 0.18489-0.62404-0.64869 0.77044 
   5  -6   7   92.46   48.24   0 0.73709-0.11268 0.18231-0.55870-0.64708 0.81888 
   5  -5   9  104.97   55.08   0 0.74273-0.11912 0.17523-0.48935-0.64262 0.86141 
   5  -4  10   -6.32   57.70   0 0.73796-0.11436 0.18122-0.43374-0.64640 0.89153 
   5  -2  12   60.88   42.67   0 0.73401-0.11038 0.18611-0.31091-0.64946 0.94235 
   5  -1  13   81.58   54.24   0 0.74020-0.11729 0.17842-0.24322-0.64464 0.96147 
   5   1  14   31.43   52.86   0 0.74135-0.11950 0.17698-0.11623-0.64373 0.98517 
   5   5  14   66.49   70.46   0 0.74510-0.12425 0.17224 0.13770-0.64072 0.98291 
   5   7  13   37.96   78.51   0 0.75151-0.13082 0.16400 0.27305-0.63544 0.95392 
   6  -5   9   73.71   56.67   0 0.73855 0.00940 0.18048-0.49554-0.64594 0.86670 
   6  -1  13   28.19   39.37   0 0.73351 0.01160 0.18672-0.25231-0.64984 0.96666 
   6   0  14   21.39   56.02   0 0.73943 0.00759 0.17938-0.18019-0.64524 0.98294 
  -2   2 -29    4.33   58.22   0 0.74715-0.99676 0.16954-0.04730-0.63904-0.06412 
  -2   2 -28  114.48   56.29   0 0.74800-0.99799 0.16846-0.04583-0.63835-0.04089 
  -2   2 -27   -4.87   56.33   0 0.74763-0.99864 0.16892-0.04530-0.63865-0.01660 
  -2   2 -26   24.74   50.46   0 0.74763-0.99867 0.16892-0.04571-0.63865 0.00681 
  -2   2 -25  -27.53   51.85   0 0.74811-0.99819 0.16831-0.04478-0.63825 0.03109 
  -2   2 -24  214.41   57.27   0 0.74663-0.99685 0.17021-0.04700-0.63947 0.05713 
  -2   2 -23  280.49   44.89   0 0.74426-0.99475 0.17322-0.04945-0.64139 0.08390 
  -2   3 -30   45.18   40.37   0 0.74474-0.99661 0.17261 0.01291-0.64100-0.08454 
  -2   3 -29   96.78   59.50   0 0.74667-0.99808 0.17015 0.01543-0.63943-0.06366 
  -2   3 -28   -7.24   55.65   0 0.74763-0.99921 0.16892 0.01647-0.63865-0.04064 
  -2   3 -27   66.66   54.09   0 0.74899-0.99980 0.16719 0.01852-0.63753-0.01758 
  -2   3 -26    3.15   52.79   0 0.74883-0.99986 0.16738 0.01887-0.63766 0.00695 
  -2   3 -25   45.56   57.53   0 0.74811-0.99933 0.16831 0.01874-0.63825 0.03136 
  -2   3 -24   37.68   55.44   0 0.74834-0.99818 0.16802 0.01626-0.63807 0.05657 
  -2   3 -23   26.10   52.34   0 0.74907-0.99626 0.16708 0.01964-0.63746 0.08251 
  -2   4 -29  -20.93   40.03   0 0.74378-0.99579 0.17384 0.07478-0.64178-0.06168 
  -2   4 -28   34.78   42.80   0 0.74474-0.99690 0.17261 0.07550-0.64100-0.03705 
  -2   4 -27  -36.23   52.11   0 0.74739-0.99719 0.16923 0.07855-0.63884-0.01621 
  -2   4 -26   47.41   55.99   0 0.74818-0.99711 0.16822 0.08013-0.63820 0.00762 
  -2   4 -25    9.18   44.53   0 0.74523-0.99678 0.17199 0.07640-0.64061 0.03400 
  -2   4 -24  271.28   47.17   0 0.74426-0.99564 0.17322 0.07489-0.64139 0.05918 
  -1  -3 -13  447.49  104.45   0 0.75853-0.88237 0.15475-0.34342-0.62946 0.31334 
  -1   5  -7  235.42   45.68   0 0.74329-0.86977 0.17445 0.13693-0.64217 0.47347 
  -1   6  -8  646.20   49.29   0 0.74426-0.87114 0.17322 0.20100-0.64139 0.44831 
  -1   7 -10  166.81   56.13   0 0.75093-0.88007 0.16469 0.26972-0.63592 0.39240 
  -1   8 -12    9.27   56.39   0 0.74907-0.87787 0.16708 0.33214-0.63746 0.34797 
  -1   9 -15   52.92   49.82   0 0.75003-0.87931 0.16585 0.39348-0.63667 0.27363 
  -1   9 -14   63.07   34.63   0 0.74426-0.87222 0.17322 0.38753-0.64139 0.30301 
  -1  10 -21   56.86   53.14   0 0.74981-0.88148 0.16613 0.45818-0.63685 0.12971 
  -1  10 -20  -56.49   57.32   0 0.74955-0.87835 0.16646 0.45661-0.63707 0.15401 
  -1  10 -19   28.92   54.63   0 0.74619-0.87516 0.17077 0.45332-0.63983 0.17953 
  -1  10 -18    7.20   37.95   0 0.74329-0.87165 0.17445 0.44850-0.64217 0.20645 
   0   8  -3    4.21   58.54   0 0.75098-0.75444 0.16462 0.33461-0.63588 0.56608 
   0  10  -7    2.01   53.41   0 0.74907-0.75453 0.16708 0.45706-0.63746 0.47418 
   0  11  -9  238.01   40.47   0 0.74378-0.74799 0.17384 0.51305-0.64178 0.42541 
   0  12 -14   61.40   55.61   0 0.74907-0.75654 0.16708 0.58375-0.63746 0.30213 
   0  12 -13   74.92   59.95   0 0.74731-0.75083 0.16934 0.57860-0.63891 0.32531 
   1  -9 -15   22.99   71.07   0 0.75241-0.62742 0.16276-0.72617-0.63468 0.26860 
   1  -8 -10  105.78   56.06   0 0.74630-0.62097 0.17063-0.67084-0.63974 0.39613 
   1  -7  -6   43.22   60.49   0 0.75017-0.62351 0.16566-0.60331-0.63655 0.48956 
   1  -5  -1  236.50   74.23   0 0.75018-0.62392 0.16565-0.47802-0.63654 0.61238 
   1   0   5 1389.91  128.38   0 0.74681-0.62293 0.16997-0.17165-0.63932 0.76020 
   1  12  -5   28.06   55.50   0 0.74946-0.62874 0.16658 0.58256-0.63714 0.51904 
   1  13  -8   14.98   55.66   0 0.74715-0.62719 0.16954 0.64041-0.63904 0.44843 
   2 -10 -12   -1.75   59.69   0 0.75027-0.49873 0.16554-0.79149-0.63647 0.34342 
   2  -9  -7    5.93   56.91   0 0.74907-0.49677 0.16708-0.72792-0.63746 0.46474 
   2  -8  -4   22.18   38.68   0 0.74474-0.49412 0.17261-0.67305-0.64100 0.54347 
   2  -7  -1  124.25   59.35   0 0.74763-0.49825 0.16892-0.60727-0.63865 0.61280 
   2  -3   6  197.23   48.82   0 0.74426-0.49524 0.17322-0.36133-0.64139 0.78624 
   2  -1   8  804.75   76.48   0 0.74875-0.49982 0.16749-0.23052-0.63773 0.83199 
   2   1   9   31.65   62.58   0 0.74837-0.50009 0.16797-0.10753-0.63804 0.85721 
   2  11   2    3.15   64.44   0 0.75853-0.51316 0.15475 0.52873-0.62946 0.67866 
   2  12   0   57.64   56.87   0 0.74966-0.50503 0.16632 0.58202-0.63698 0.64041 
   3 -11 -12  -35.77   57.83   0 0.74859-0.37337 0.16769-0.85756-0.63786 0.34510 
   3 -10  -7   14.15   55.40   0 0.74907-0.37505 0.16708-0.79643-0.63746 0.46726 
   3  -9  -3   70.81   60.54   0 0.74859-0.37455 0.16769-0.73042-0.63786 0.56502 
   3  -8   0  150.94   55.94   0 0.74836-0.37394 0.16799-0.66861-0.63805 0.63731 
   3  -5   6  126.24   39.58   0 0.74329-0.36822 0.17445-0.48751-0.64217 0.78773 
   3  -3   9  508.75   64.41   0 0.75158-0.37696 0.16384-0.34983-0.63538 0.85453 
   3   9   8   40.14   86.84   0 0.76548-0.39490 0.14545 0.41577-0.62332 0.82074 
   4 -10  -4   40.45   43.35   0 0.74474-0.24475 0.17261-0.79906-0.64100 0.54375 
   4  -5   8   36.00   39.57   0 0.74474-0.24613 0.17261-0.48644-0.64100 0.83513 
   4   0  13   33.50   54.70   0 0.75241-0.25552 0.16277-0.16256-0.63468 0.95152 
   5  -9   1   40.08   55.68   0 0.74816-0.12431 0.16825-0.73414-0.63821 0.66375 
   5  -8   4   33.98   60.54   0 0.75169-0.12645 0.16370-0.66428-0.63529 0.73330 
   5  -7   6    2.22   54.42   0 0.74955-0.12529 0.16646-0.60577-0.63707 0.78261 
   5  -6   8    5.82   51.37   0 0.75050-0.12680 0.16523-0.54105-0.63628 0.82859 
   5   0  14  -30.04   53.02   0 0.75050-0.12860 0.16523-0.16705-0.63628 0.97643 
   6  -4  11   17.46   56.27   0 0.74883-0.00077 0.16738-0.42084-0.63766 0.90553 
   6  -3  12  -11.80   55.50   0 0.74787-0.00036 0.16861-0.35890-0.63845 0.93201 
   6  -2  13   48.32   57.30   0 0.74870-0.00140 0.16755-0.29409-0.63777 0.95465 
  -1  -4 -17  102.60   95.65   0 0.77320-0.89732 0.13460-0.38581-0.61607 0.20221 
  -1  -1  -9  119.71   83.63   0 0.75811-0.88223 0.15502-0.21838-0.62966 0.41137 
  -1   0  -8 6008.35  171.90   0 0.76231-0.88742 0.14944-0.14988-0.62600 0.43120 
  -1   1  -7 3594.19  117.82   0 0.75317-0.87843 0.16151-0.10104-0.63389 0.46312 
  -1   4  -7  227.84   50.64   0 0.75458-0.88114 0.15966 0.08781-0.63269 0.46315 
  -1   5  -8   89.07   63.65   0 0.75927-0.88608 0.15349 0.15750-0.62866 0.43546 
  -1   6  -9  321.96   61.31   0 0.75781-0.88534 0.15543 0.21804-0.62993 0.41112 
  -1   7 -11  170.31   50.25   0 0.76037-0.88836 0.15202 0.28468-0.62770 0.36208 
  -1   8 -13  123.51   51.19   0 0.75797-0.88542 0.15522 0.34424-0.62979 0.31567 
  -1   9 -17   14.43   50.86   0 0.76020-0.88879 0.15225 0.40652-0.62785 0.21867 
  -1   9 -16  138.70   56.83   0 0.75609-0.88448 0.15769 0.40229-0.63141 0.24242 
  -1  10 -22  -18.22   36.16   0 0.75364-0.88297 0.16090 0.46249-0.63349 0.10113 
   0  -7 -15  207.50   80.15   0 0.76135-0.75922 0.15072-0.58971-0.62684 0.26280 
   0  -4  -5  152.66   95.14   0 0.76289-0.76208 0.14866-0.39871-0.62548 0.50344 
   0   5   0   17.81   65.20   0 0.75834-0.75938 0.15472 0.15423-0.62947 0.63133 
   0   7  -2 1273.21   76.50   0 0.76051-0.76311 0.15185 0.28489-0.62758 0.58073 
   0   9  -5   52.70   52.31   0 0.75749-0.76029 0.15585 0.40570-0.63021 0.50954 
   0  11 -11   38.16   50.65   0 0.76027-0.76568 0.15216 0.53377-0.62779 0.36418 
   0  11 -10   33.98   36.58   0 0.75317-0.75781 0.16151 0.52519-0.63389 0.39187 
   0  12 -15   53.35   56.50   0 0.75787-0.76249 0.15534 0.59218-0.62987 0.26890 
   1  -9 -14   14.06   69.85   0 0.76218-0.63466 0.14961-0.71304-0.62610 0.28582 
   1  -8  -9  524.67   73.95   0 0.76178-0.63577 0.15015-0.65010-0.62646 0.40687 
   1  -6  -3  718.68   71.43   0 0.75669-0.62992 0.15690-0.53201-0.63089 0.55900 
   1  -4   1  774.91   78.99   0 0.75680-0.63137 0.15676-0.40644-0.63080 0.65508 
   1   9   1  405.50   58.91   0 0.75869-0.63753 0.15426 0.40771-0.62917 0.65530 
   1  11  -3  166.76   53.87   0 0.75869-0.63783 0.15425 0.53290-0.62916 0.55916 
   1  12  -6   79.02   56.56   0 0.76149-0.64195 0.15054 0.59744-0.62672 0.48484 
   2 -10 -11   10.61   54.92   0 0.76159-0.51042 0.15040-0.77652-0.62662 0.35964 
   2  -8  -3   78.53   55.47   0 0.76023-0.50984 0.15221-0.65224-0.62782 0.55398 
   2  -4   5   83.38   45.97   0 0.75269-0.50225 0.16213-0.41110-0.63429 0.75634 
   2   9   5   93.22   65.90   0 0.76482-0.51864 0.14607 0.41586-0.62376 0.74851 
   3 -11 -11   61.52   58.21   0 0.75705-0.38180 0.15643-0.84586-0.63059 0.36383 
   3 -10  -6  -11.41   54.86   0 0.75764-0.38288 0.15565-0.78253-0.63008 0.48380 
   3  -9  -2  191.21   57.46   0 0.76087-0.38630 0.15136-0.71376-0.62726 0.57800 
   3  -7   3   64.85   53.14   0 0.75802-0.38275 0.15514-0.59279-0.62975 0.70359 
   3  -6   5  246.05   53.09   0 0.75754-0.38280 0.15577-0.52961-0.63016 0.75245 
   3  -4   8   55.10   57.45   0 0.75647-0.38185 0.15719-0.40732-0.63109 0.82599 
   3  -2  10  240.20   46.92   0 0.75317-0.37889 0.16151-0.28498-0.63389 0.87763 
   3  -1  11  347.03   64.42   0 0.76123-0.38746 0.15088-0.21474-0.62694 0.89408 
   3   2  12  163.85   55.12   0 0.76018-0.38740 0.15229-0.02799-0.62787 0.92016 
   3   3  12   54.60   71.99   0 0.76030-0.38738 0.15212 0.03398-0.62776 0.92033 
   3   6  11   33.27  116.82   0 0.78777-0.41597 0.11387 0.25973-0.60184 0.87186 
   3  11   5   39.34   66.92   0 0.76213-0.39179 0.14968 0.53609-0.62615 0.75001 
   3  12   3   24.67   67.83   0 0.75944-0.39013 0.15326 0.59385-0.62851 0.70639 
   4 -10  -3  -44.92   57.58   0 0.75694-0.25753 0.15658-0.78523-0.63068 0.55754 
   4  -9   0   34.51   38.57   0 0.75269-0.25275 0.16213-0.72686-0.63429 0.63360 
   4  -8   3   -3.39   54.39   0 0.75647-0.25656 0.15719-0.65883-0.63109 0.70269 
   4  -7   5   75.51   41.52   0 0.75364-0.25477 0.16090-0.59770-0.63349 0.75610 
   4  -6   7  -60.36   55.11   0 0.75694-0.25752 0.15658-0.53294-0.63068 0.80234 
   4  -4  10   -9.53   55.85   0 0.75740-0.26026 0.15596-0.40536-0.63028 0.87339 
   4  -3  11   32.29   54.83   0 0.75553-0.25534 0.15843-0.34554-0.63189 0.90041 
   4  -2  12   91.30   53.71   0 0.75802-0.25885 0.15514-0.28024-0.62974 0.92212 
   5  -9   2   17.84   54.70   0 0.75834-0.13492 0.15472-0.71931-0.62947 0.67756 
   5  -5  10   14.48   53.93   0 0.75834-0.13415 0.15472-0.46829-0.62947 0.87075 
   5  -4  11   29.01   53.22   0 0.75506-0.13301 0.15905-0.41073-0.63229 0.89971 
   5  -3  12   12.39   39.22   0 0.75364-0.13107 0.16090-0.34980-0.63349 0.92561 
   5  -2  13    3.24   50.18   0 0.75717-0.13511 0.15627-0.28313-0.63048 0.94781 
   6  -1  14   25.33   54.55   0 0.75834-0.01035 0.15472-0.21839-0.62947 0.97490 
   6   1  15   77.97   53.69   0 0.75866-0.01171 0.15429-0.09357-0.62919 0.99513 
   6   2  15   36.78   55.30   0 0.75625-0.01076 0.15749-0.03552-0.63127 0.99913 
  -1  -2 -11 1394.37  118.74   0 0.77405-0.89871 0.13333-0.25901-0.61518 0.34675 
  -1   2  -7   21.15   52.07   0 0.76290-0.88719 0.14857-0.02601-0.62538 0.45758 
  -1   3  -7 1773.81   78.12   0 0.76198-0.88779 0.14981 0.03671-0.62619 0.45655 
  -1   6 -10  465.80   58.56   0 0.76903-0.89597 0.14026 0.23456-0.61985 0.37808 
  -1   7 -12  144.71   50.44   0 0.76898-0.89694 0.14033 0.29621-0.61989 0.33071 
  -1   8 -15  153.94   52.21   0 0.76996-0.89851 0.13899 0.36015-0.61899 0.25600 
  -1   8 -14   -5.18   52.06   0 0.76611-0.89214 0.14423 0.35442-0.62250 0.28441 
  -1   9 -20  134.32   52.36   0 0.76942-0.89863 0.13973 0.42110-0.61949 0.13652 
  -1   9 -19  -14.36   50.43   0 0.76748-0.89556 0.14237 0.41843-0.62126 0.16218 
  -1   9 -18   28.16   34.82   0 0.76382-0.89265 0.14733 0.41305-0.62456 0.18935 
   0  -6 -10  121.02   84.00   0 0.77631-0.77497 0.13018-0.50592-0.61304 0.36913 
   0   6  -1  403.86   62.01   0 0.76382-0.76573 0.14733 0.22706-0.62456 0.60174 
   0   8  -4  601.47   62.74   0 0.76969-0.77255 0.13936 0.36056-0.61924 0.52437 
   0   9  -6  430.55   56.60   0 0.76940-0.77284 0.13975 0.42273-0.61950 0.47604 
   0  10  -8  198.12   45.96   0 0.76336-0.76707 0.14795 0.47677-0.62497 0.43306 
   0  11 -12   54.22   56.51   0 0.76830-0.77273 0.14126 0.54475-0.62051 0.33200 
   0  12 -16  -19.31   39.89   0 0.76244-0.76753 0.14919 0.59820-0.62579 0.24014 
   1  -7  -5  303.48   64.86   0 0.77156-0.64510 0.13679-0.57512-0.61751 0.49510 
   1   5   5  309.74   84.56   0 0.77164-0.64850 0.13668 0.17522-0.61744 0.74024 
   1   8   2   86.00   62.84   0 0.77154-0.65013 0.13681 0.36231-0.61752 0.66906 
   1  10  -1   75.69   56.37   0 0.76408-0.64253 0.14699 0.47753-0.62433 0.60173 
   2 -11 -17   46.34   71.17   0 0.77346-0.52271 0.13415-0.82411-0.61573 0.20313 
   2 -10 -10   52.44   55.37   0 0.76872-0.51745 0.14068-0.76460-0.62013 0.37440 
   2  -9  -6  169.21   56.80   0 0.76667-0.51651 0.14348-0.70634-0.62200 0.47588 
   2  -7   0  445.49   64.89   0 0.76580-0.51601 0.14466-0.58250-0.62278 0.62175 
   2  -6   2  685.84   53.36   0 0.76198-0.51187 0.14981-0.52536-0.62619 0.67407 
   2  -5   4  -24.02   58.55   0 0.76657-0.51666 0.14361-0.45683-0.62209 0.71912 
   2   0   9 1826.89   90.53   0 0.76718-0.51848 0.14279-0.14432-0.62153 0.84022 
   2  12  -1   30.28   51.80   0 0.76975-0.52423 0.13927 0.60947-0.61918 0.59821 
   3 -11 -10   21.34   58.43   0 0.76748-0.39335 0.14237-0.83403-0.62126 0.37808 
   3 -10  -5  -14.14   53.13   0 0.76771-0.39206 0.14206-0.76852-0.62105 0.49841 
   3  -8   1  151.42   42.91   0 0.76290-0.38710 0.14857-0.64942-0.62538 0.64886 
   3  -5   7   -2.73   48.56   0 0.76589-0.39088 0.14454-0.45870-0.62271 0.79388 
   3   1  12  260.07   56.78   0 0.76748-0.39346 0.14237-0.08218-0.62126 0.91395 
   3   4  12  257.26   89.65   0 0.77546-0.40223 0.13137 0.11735-0.61385 0.90747 
   4 -10  -2   82.64   55.74   0 0.76664-0.26683 0.14352-0.77067-0.62202 0.57305 
   4  -9   1  126.01   56.78   0 0.76474-0.26522 0.14609-0.70990-0.62374 0.64741 
   4  -8   4   60.18   53.27   0 0.77053-0.27088 0.13821-0.63949-0.61847 0.71495 
   4  -7   6  201.85   55.86   0 0.76909-0.26997 0.14018-0.57859-0.61979 0.76553 
   4  -5   9   21.97   38.32   0 0.76382-0.26644 0.14733-0.46007-0.62456 0.84362 
   4  -1  13  391.00   56.91   0 0.76676-0.26869 0.14336-0.20686-0.62192 0.93882 
   4   2  14  151.72   55.08   0 0.76842-0.26950 0.14110-0.01809-0.62041 0.96190 
   4   3  14   99.60   66.28   0 0.77183-0.27388 0.13642 0.04979-0.61726 0.95989 
   5  -9   3   11.74   57.40   0 0.76748-0.14341 0.14237-0.70462-0.62126 0.69102 
   5  -8   5   80.18   53.30   0 0.76533-0.14087 0.14530-0.64800-0.62321 0.74492 
   5  -7   7   23.49   35.78   0 0.76382-0.13963 0.14733-0.58681-0.62456 0.79436 
   5  -6   9   39.38   49.85   0 0.76748-0.14502 0.14237-0.51863-0.62126 0.83969 
   5  -1  14   63.21   51.52   0 0.76575-0.14276 0.14473-0.20907-0.62283 0.96601 
   5   1  15   24.24   52.67   0 0.76902-0.14780 0.14027-0.07863-0.61985 0.98506 
   5   2  15   59.58   54.37   0 0.76611-0.14398 0.14423-0.01993-0.62250 0.98884 
   5   3  15   39.31   54.08   0 0.76691-0.14562 0.14316 0.04312-0.62178 0.98814 
   5   6  14   34.96   66.44   0 0.77263-0.15129 0.13531 0.23803-0.61652 0.96004 
   6  -4  12   59.79   57.43   0 0.76610-0.01872 0.14425-0.39659-0.62251 0.91616 
   6  -3  13   35.40   55.39   0 0.76520-0.01608 0.14547-0.33390-0.62332 0.94109 
   6  -2  14  -34.70   54.38   0 0.76771-0.02014 0.14206-0.26871-0.62105 0.96187 
   6   0  15   42.93   52.46   0 0.76671-0.01883 0.14343-0.14503-0.62196 0.98860 
  -1   4  -8 1281.05   64.57   0 0.77200-0.89844 0.13621 0.11335-0.61700 0.42290 
  -1   5  -9  621.75   51.40   0 0.77290-0.89970 0.13497 0.17712-0.61616 0.39867 
  -1   6 -11   80.27   53.96   0 0.77811-0.90594 0.12768 0.24740-0.61120 0.34482 
  -1   7 -13  209.21   52.09   0 0.77727-0.90476 0.12887 0.30688-0.61202 0.29822 
  -1   8 -16  107.62   52.31   0 0.77591-0.90352 0.13078 0.36805-0.61332 0.22545 
  -1   9 -25  -29.77   52.81   0 0.77647-0.90498 0.12999 0.42997-0.61278 0.00799 
  -1   9 -24   36.36   52.76   0 0.77636-0.90449 0.13015 0.42980-0.61288 0.03197 
  -1   9 -23   35.89   51.38   0 0.77647-0.90276 0.12999 0.43080-0.61278 0.05674 
  -1   9 -22   31.44   50.05   0 0.77647-0.90163 0.12999 0.42929-0.61278 0.08041 
  -1   9 -21   50.68   36.64   0 0.77200-0.90092 0.13621 0.42422-0.61700 0.10927 
   0  -8 -24   45.37  134.90   0 0.80540-0.80533 0.08725-0.58869-0.58273-0.00005 
   0  -7 -14   89.34   88.29   0 0.78463-0.78358 0.11839-0.55631-0.60481 0.26393 
   0  -5  -7 1232.58   91.22   0 0.77647-0.77545 0.12999-0.44345-0.61278 0.44146 
   0  -3  -3  -13.83   97.22   0 0.77669-0.77599 0.12968-0.31646-0.61257 0.53967 
   0   4   0  363.35   86.70   0 0.77942-0.78078 0.12584 0.12368-0.60994 0.61113 
   0  10  -9   21.45   56.11   0 0.77389-0.77776 0.13360 0.48925-0.61523 0.39868 
   0  11 -13  100.22   56.30   0 0.77503-0.77907 0.13202 0.55418-0.61416 0.29994 
   1 -10 -22   19.31   81.73   0 0.78481-0.65907 0.11814-0.74497-0.60463 0.07010 
   1  -9 -13  268.99   62.19   0 0.77580-0.64969 0.13093-0.69431-0.61342 0.29748 
   1  -8  -8  261.79   56.01   0 0.77823-0.65179 0.12752-0.62808-0.61109 0.41580 
   1  -6  -2  135.89   61.61   0 0.77956-0.65313 0.12564-0.50164-0.60980 0.56040 
   1  -5   0  407.84   68.62   0 0.77750-0.65180 0.12855-0.44206-0.61179 0.61017 
   1  -3   3   84.51   77.11   0 0.77733-0.65225 0.12879-0.31600-0.61196 0.68424 
   1  -2   4 1325.35  106.65   0 0.77572-0.65130 0.13104-0.25735-0.61350 0.70963 
   1  11  -4  -12.26   50.44   0 0.77514-0.65462 0.13186 0.55310-0.61405 0.51870 
   1  12  -7   -3.53   51.49   0 0.77469-0.65315 0.13248 0.61433-0.61447 0.44734 
   2 -11 -16   31.97   57.39   0 0.77680-0.52596 0.12953-0.81671-0.61247 0.22335 
   2  -9  -5  151.33   54.91   0 0.77822-0.52736 0.12753-0.68965-0.61110 0.48836 
   2  -8  -2   89.85   56.89   0 0.77624-0.52555 0.13032-0.63076-0.61300 0.56401 
   2  -4   6  634.06   70.16   0 0.77874-0.52831 0.12679-0.37828-0.61059 0.75574 
   2  -3   7 1117.66   75.87   0 0.77475-0.52548 0.13241-0.32144-0.61442 0.78381 
   2  -2   8   91.23   69.29   0 0.77647-0.52773 0.12999-0.25632-0.61278 0.80635 
   2   8   6  120.64   78.15   0 0.78532-0.53823 0.11739 0.38250-0.60411 0.75198 
   2  10   3   83.75   66.36   0 0.77985-0.53426 0.12523 0.49818-0.60952 0.68492 
   2  11   1    5.04   51.74   0 0.77647-0.53276 0.12999 0.55431-0.61278 0.64201 
   3 -11  -9    0.76   59.48   0 0.77380-0.39847 0.13373-0.82257-0.61532 0.39737 
   3 -10  -4   21.80   53.55   0 0.77647-0.40077 0.12999-0.75405-0.61278 0.51344 
   3  -9  -1   50.47   58.86   0 0.77493-0.40018 0.13214-0.69620-0.61424 0.58982 
   3  -8   2   47.87   55.10   0 0.77780-0.40109 0.12813-0.62992-0.61151 0.65961 
   3  -7   4   73.70   51.95   0 0.77419-0.39907 0.13318-0.57160-0.61494 0.71202 
   3  -6   6   34.50   49.58   0 0.77558-0.40277 0.13124-0.50652-0.61363 0.75792 
   3  -4   9  614.44   66.95   0 0.77824-0.40251 0.12750-0.37899-0.61108 0.82970 
   3  -3  10  133.12   56.14   0 0.77695-0.40222 0.12933-0.31794-0.61233 0.85538 
   3   0  12   45.91   52.93   0 0.77700-0.40416 0.12926-0.12885-0.61228 0.90350 
   3   8   9   79.78   96.57   0 0.79992-0.42846 0.09571 0.40377-0.58882 0.80943 
   4 -10  -1  -48.01   56.02   0 0.77669-0.27641 0.12968-0.75642-0.61257 0.58745 
   4  -9   2   -0.24   52.39   0 0.77736-0.27608 0.12875-0.69399-0.61193 0.66014 
   4  -6   8   60.52   35.94   0 0.77245-0.27325 0.13559-0.51201-0.61658 0.81079 
   4  -4  11   90.38   55.68   0 0.77703-0.27735 0.12921-0.38055-0.61225 0.87934 
   4  -3  12   87.98   53.57   0 0.77736-0.27773 0.12875-0.31813-0.61193 0.90394 
   4   1  14   60.46   52.72   0 0.77335-0.27563 0.13435-0.07365-0.61574 0.95717 
   4   4  14   55.40   62.26   0 0.78156-0.28401 0.12279 0.12646-0.60785 0.95015 
   4   6  13   42.29   74.95   0 0.78402-0.28768 0.11926 0.25428-0.60541 0.92371 
   5  -8   6  -12.25   51.79   0 0.77691-0.15230 0.12937-0.63079-0.61236 0.75750 
   5  -7   8  -18.62   53.42   0 0.77736-0.15236 0.12875-0.56775-0.61193 0.80594 
   5  -5  11   40.04   50.94   0 0.77647-0.14997 0.12999-0.44364-0.61278 0.88114 
   5  -4  12   -2.23   54.84   0 0.77335-0.15104 0.13435-0.38531-0.61574 0.90817 
   5  -3  13   10.57   52.30   0 0.77335-0.15057 0.13435-0.32433-0.61574 0.93198 
   5  -2  14   70.98   51.40   0 0.77699-0.15319 0.12927-0.25674-0.61229 0.95265 
   5   0  15   97.71   53.79   0 0.77667-0.15402 0.12971-0.13095-0.61259 0.97828 
   5   4  15   46.54   53.47   0 0.77506-0.15328 0.13197 0.11641-0.61412 0.98130 
   6  -1  15   66.33   53.51   0 0.77581-0.02822 0.13092-0.19591-0.61341 0.97940 
  -1  -4 -32   32.49   75.09   0 0.78684-0.91271 0.11528-0.36630-0.60275-0.17534 
  -1  -4 -18  157.86   86.72   0 0.79586-0.91991 0.10195-0.35336-0.59338 0.15593 
  -1   1  -8 3182.29  110.53   0 0.78134-0.90706 0.12321-0.06088-0.60823 0.41293 
  -1   2  -8  312.08   72.90   0 0.78525-0.91051 0.11760 0.00674-0.60436 0.41077 
  -1   3  -8 1506.27   70.87   0 0.78090-0.90713 0.12384 0.06374-0.60866 0.41416 
  -1   4  -9  904.32   73.48   0 0.78597-0.91273 0.11655 0.13281-0.60363 0.38563 
  -1   5 -10  328.93   61.46   0 0.78525-0.91170 0.11760 0.19442-0.60436 0.36230 
  -1   6 -12  244.29   53.27   0 0.78740-0.91472 0.11448 0.25957-0.60218 0.31164 
  -1   7 -14  209.66   51.24   0 0.78375-0.91125 0.11975 0.31735-0.60585 0.26635 
  -1   8 -19  113.28   50.50   0 0.78606-0.91440 0.11642 0.38235-0.60354 0.14418 
  -1   8 -18   89.36   50.48   0 0.78432-0.91186 0.11893 0.37786-0.60528 0.16943 
  -1   8 -17   31.32   36.93   0 0.78002-0.90811 0.12508 0.37264-0.60952 0.19828 
   0  -8 -23   99.08  126.71   0 0.80071-0.79920 0.09460-0.59601-0.58813 0.02977 
   0   6  -2  339.20   63.41   0 0.78796-0.79009 0.11366 0.26120-0.60162 0.55494 
   0   7  -3  172.52   46.01   0 0.78134-0.78386 0.12321 0.31370-0.60823 0.53688 
   0   8  -5   11.46   53.67   0 0.78568-0.78849 0.11697 0.38184-0.60392 0.48423 
   0   9  -7   66.91   50.47   0 0.78288-0.78533 0.12101 0.44010-0.60672 0.43852 
   0  10 -10  142.68   42.84   0 0.78177-0.78511 0.12259 0.50201-0.60781 0.36754 
   0  11 -15  -36.61   50.10   0 0.78503-0.78938 0.11791 0.56752-0.60457 0.24313 
   0  11 -14   -0.64   39.22   0 0.78002-0.78482 0.12508 0.56020-0.60952 0.27280 
   1 -10 -21   52.99   69.92   0 0.78770-0.66168 0.11404-0.74035-0.60188 0.09060 
   1 -10 -20   94.42   72.54   0 0.79308-0.66757 0.10611-0.73222-0.59632 0.11041 
   1  -9 -12   25.79   56.63   0 0.78740-0.66053 0.11448-0.67850-0.60218 0.30995 
   1  -4   2   93.13   69.11   0 0.78783-0.66262 0.11385-0.36428-0.60175 0.64927 
   1  -1   5 1920.16  122.60   0 0.78550-0.66086 0.11722-0.18147-0.60410 0.72478 
   1   6   4  960.84   77.39   0 0.78624-0.66353 0.11616 0.25813-0.60336 0.70232 
   1   7   3  194.21   55.01   0 0.78397-0.66144 0.11944 0.31758-0.60563 0.68008 
   1   9   0  144.22   55.06   0 0.78314-0.66089 0.12063 0.44202-0.60645 0.60843 
   1  10  -2  124.10   56.43   0 0.78134-0.65948 0.12321 0.50157-0.60823 0.56261 
   1  11  -5   38.62   50.01   0 0.78697-0.66627 0.11510 0.57148-0.60262 0.48300 
   1  12  -8   25.13   53.03   0 0.78264-0.66307 0.12134 0.62645-0.60695 0.41498 
   2 -11 -15  -18.16   53.50   0 0.78546-0.53486 0.11729-0.80642-0.60414 0.23895 
   2 -10  -9  131.74   57.15   0 0.78221-0.53140 0.12197-0.74798-0.60738 0.38837 
   2  -7   1  129.67   60.21   0 0.78327-0.53281 0.12044-0.55889-0.60632 0.62951 
   2  -6   3   19.10   39.50   0 0.78177-0.53180 0.12259-0.49762-0.60781 0.67997 
   2  -5   5  496.99   64.41   0 0.78747-0.53720 0.11437-0.42775-0.60211 0.72224 
   2  -1   9   51.07   63.55   0 0.78566-0.53537 0.11700-0.17945-0.60394 0.82251 
   2   6   8  407.12  122.81   0 0.80674-0.55882 0.08526 0.28969-0.58139 0.77739 
   2  12  -2   48.21   53.17   0 0.78579-0.54084 0.11681 0.63224-0.60381 0.55838 
   3 -11  -8   83.30   57.32   0 0.78405-0.41079 0.11933-0.80915-0.60555 0.41209 
   3  -9   0   65.24   59.27   0 0.78618-0.41062 0.11625-0.67947-0.60342 0.60214 
   3  -5   8  109.59   53.55   0 0.78438-0.40949 0.11885-0.43279-0.60522 0.79929 
   3  -2  11  297.52   45.93   0 0.78134-0.40718 0.12321-0.24961-0.60823 0.87590 
   3  10   6   36.11   76.03   0 0.79412-0.42400 0.10457 0.51858-0.59523 0.74447 
   3  12   2   40.43   69.74   0 0.78637-0.41840 0.11597 0.63188-0.60322 0.65535 
   4 -10   0  132.23   56.88   0 0.78681-0.28673 0.11532-0.74090-0.60278 0.60215 
   4  -8   5   15.56   51.60   0 0.78438-0.28383 0.11885-0.62131-0.60522 0.72614 
   4  -7   7   10.34   51.61   0 0.78460-0.28532 0.11853-0.55886-0.60501 0.77482 
   4  -5  10  141.90   41.38   0 0.78177-0.28222 0.12259-0.43608-0.60781 0.85143 
   4  -2  13   56.25   51.38   0 0.78302-0.28563 0.12081-0.24771-0.60658 0.92367 
   4   0  14  131.01   54.21   0 0.78173-0.28326 0.12265-0.12466-0.60785 0.94943 
   5  -6  10  112.87   52.99   0 0.78330-0.15950 0.12040-0.49670-0.60630 0.85049 
   5  -1  15   27.77   48.93   0 0.78628-0.16271 0.11610-0.17881-0.60331 0.96908 
   5   5  15    3.63   63.40   0 0.78592-0.16462 0.11663 0.19193-0.60368 0.96781 
   6  -3  14   11.90   50.97   0 0.78525-0.03755 0.11760-0.30855-0.60436 0.94923 
   6  -2  15   26.02   52.31   0 0.78663-0.03881 0.11559-0.24332-0.60296 0.96817 
   6   0  16   -5.40   53.52   0 0.78675-0.03993 0.11541-0.11747-0.60284 0.99172 
  -1  -4 -31   87.02   77.79   0 0.79498-0.92030 0.10302-0.35515-0.59400-0.15799 
  -1  -4 -30   39.94   70.69   0 0.80162-0.92715 0.09295-0.34426-0.58682-0.14089 
  -1  -3 -14  956.74  103.76   0 0.79677-0.92108 0.10033-0.28920-0.59210 0.25116 
  -1  -1 -10  276.45   78.67   0 0.79359-0.91845 0.10510-0.16846-0.59548 0.35184 
  -1   0  -9  458.30   89.59   0 0.79280-0.91791 0.10628-0.10679-0.59631 0.37727 
  -1   3  -9 1740.86   87.63   0 0.79623-0.92279 0.10114 0.08549-0.59267 0.37392 
  -1   5 -11   -7.36   53.17   0 0.79443-0.92124 0.10385 0.20691-0.59459 0.32997 
  -1   6 -13  518.41   55.99   0 0.79432-0.92228 0.10400 0.26964-0.59470 0.27932 
  -1   7 -16   90.49   50.45   0 0.79359-0.92140 0.10510 0.33123-0.59548 0.20884 
  -1   7 -15   36.60   36.42   0 0.78893-0.91723 0.11198 0.32428-0.60031 0.23591 
  -1   8 -27   75.25   56.45   0 0.79248-0.92097 0.10675 0.39043-0.59664-0.05653 
  -1   8 -26   76.87   52.98   0 0.79318-0.92157 0.10571 0.39161-0.59591-0.03320 
  -1   8 -25  -41.83   54.68   0 0.79317-0.92215 0.10573 0.39146-0.59592-0.00842 
  -1   8 -24    0.05   54.76   0 0.79275-0.92183 0.10635 0.39189-0.59636 0.01573 
  -1   8 -23   56.91   49.17   0 0.79326-0.92110 0.10559 0.39187-0.59582 0.03924 
  -1   8 -22   53.98   49.48   0 0.79311-0.91991 0.10581 0.39138-0.59598 0.06335 
  -1   8 -21   49.28   37.15   0 0.79021-0.91876 0.11010 0.38857-0.59900 0.09053 
  -1   8 -20  226.89   39.65   0 0.78850-0.91682 0.11260 0.38609-0.60075 0.11646 
   0  -8 -22  109.28  114.64   0 0.80628-0.80458 0.08572-0.58747-0.58160 0.04693 
   0   5  -1  -13.52   63.83   0 0.79190-0.79243 0.10760 0.20309-0.59724 0.57465 
   0   9  -8   21.40   50.04   0 0.79359-0.79603 0.10510 0.45508-0.59548 0.40266 
   0  10 -12   51.75   56.62   0 0.79387-0.79977 0.10467 0.51971-0.59517 0.30665 
   0  10 -11   53.37   40.08   0 0.78893-0.79263 0.11198 0.51317-0.60031 0.33471 
   0  11 -18   18.26   51.46   0 0.79359-0.80030 0.10510 0.58134-0.59548 0.16163 
   0  11 -17  -27.78   52.19   0 0.79190-0.79607 0.10760 0.57955-0.59724 0.18679 
   0  11 -16   33.93   34.20   0 0.78850-0.79329 0.11260 0.57326-0.60075 0.21552 
   1 -10 -19   21.46   69.24   0 0.79704-0.67137 0.09992-0.72556-0.59181 0.12850 
   1  -9 -11  288.17   72.07   0 0.79870-0.67145 0.09741-0.66091-0.59002 0.32351 
   1  -8  -7  267.83   57.47   0 0.79381-0.66757 0.10477-0.60495-0.59524 0.42464 
   1  -7  -4  331.24   63.92   0 0.79076-0.66541 0.10929-0.54730-0.59843 0.49956 
   1   2   6 1800.39  189.30   0 0.80507-0.68084 0.08761 0.03642-0.58297 0.72950 
   1  10  -3  116.31   53.39   0 0.79651-0.67641 0.10072 0.52394-0.59237 0.52081 
   1  12  -9   32.75   50.69   0 0.79267-0.67105 0.10646 0.63949-0.59644 0.38109 
   2 -11 -14   72.73   58.39   0 0.79221-0.54212 0.10715-0.79606-0.59692 0.25581 
   2 -10  -8   45.51   55.04   0 0.79282-0.54209 0.10624-0.73321-0.59628 0.40087 
   2  -9  -4  353.22   59.62   0 0.79194-0.54147 0.10755-0.67069-0.59720 0.49882 
   2  -8  -1  143.15   55.13   0 0.79087-0.54023 0.10912-0.60967-0.59831 0.57294 
   2   7   7  474.87   92.24   0 0.79990-0.55271 0.09558 0.34236-0.58871 0.76049 
   2  11   0  133.50   65.22   0 0.79754-0.55260 0.09917 0.58805-0.59127 0.59378 
   3 -11  -7   68.69   58.40   0 0.79063-0.41545 0.10948-0.79801-0.59856 0.42814 
   3 -10  -3   60.82   39.45   0 0.78893-0.41417 0.11198-0.73733-0.60031 0.52647 
   3  -8   3  190.78   55.77   0 0.79209-0.41797 0.10732-0.60790-0.59704 0.66940 
   3  -7   5   77.99   36.77   0 0.78936-0.41407 0.11135-0.54994-0.59987 0.72019 
   3  -6   7  201.14   54.50   0 0.79284-0.41834 0.10621-0.48168-0.59626 0.76542 
   3  -1  12  278.46   63.50   0 0.79163-0.41726 0.10800-0.17160-0.59752 0.88994 
   3  11   4   21.38   60.21   0 0.79780-0.42813 0.09877 0.58592-0.59099 0.69068 
   4  -9   3   30.92   37.95   0 0.78850-0.28813 0.11260-0.67724-0.60075 0.67192 
   4  -6   9  109.72   36.12   0 0.78850-0.28823 0.11260-0.48912-0.60075 0.81946 
   4  -4  12   21.69   52.46   0 0.79359-0.29353 0.10510-0.35638-0.59548 0.88405 
   4  -1  14   83.61   52.56   0 0.79275-0.29564 0.10634-0.16982-0.59635 0.93814 
   5  -8   7   16.95   39.00   0 0.79021-0.16710 0.11010-0.61193-0.59900 0.76943 
   5  -7   9   59.86   54.96   0 0.79304-0.16808 0.10592-0.54747-0.59605 0.81650 
   5  -5  12   46.81   54.58   0 0.79291-0.17028 0.10611-0.42016-0.59619 0.88871 
   5  -4  13  151.68   53.30   0 0.79130-0.16677 0.10849-0.36116-0.59787 0.91516 
   5  -3  14   74.95   55.83   0 0.79300-0.17036 0.10597-0.29574-0.59609 0.93795 
   5   1  16   76.28   52.51   0 0.79592-0.17357 0.10161-0.04050-0.59301 0.98319 
   5   2  16   15.31   51.09   0 0.79504-0.17406 0.10293 0.01959-0.59394 0.98403 
   6  -1  16   35.77   54.55   0 0.79359-0.04698 0.10510-0.16963-0.59548 0.98352 
  -1  -4 -29   20.05   68.21   0 0.80615-0.93198 0.08608-0.33825-0.58201-0.12197 
  -1  -4 -19  135.48   87.70   0 0.81018-0.93450 0.07970-0.33079-0.57737 0.11526 
  -1  -2 -12  436.87   88.38   0 0.80790-0.93268 0.08332-0.20889-0.58001 0.28715 
  -1   1  -9  114.91   74.11   0 0.80296-0.92811 0.09105-0.03008-0.58560 0.36769 
  -1   2  -9  462.35   70.85   0 0.80268-0.92870 0.09147 0.03293-0.58591 0.36696 
  -1   4 -10 1796.69   66.77   0 0.79867-0.92534 0.09762 0.15126-0.59031 0.34722 
  -1   5 -12  168.82   57.08   0 0.80292-0.92998 0.09111 0.22053-0.58564 0.29535 
  -1   6 -14  276.61   52.22   0 0.80112-0.92813 0.09387 0.28032-0.58763 0.24812 
  -1   7 -29   38.12   55.84   0 0.80398-0.93274 0.08946 0.34558-0.58446-0.11872 
  -1   7 -19   88.12   51.29   0 0.80358-0.93142 0.09009 0.34593-0.58491 0.12446 
  -1   7 -18  199.53   51.77   0 0.80136-0.92884 0.09350 0.34233-0.58737 0.15044 
  -1   7 -17  383.16   40.25   0 0.79785-0.92589 0.09887 0.33659-0.59120 0.17844 
   0  -8 -21   31.37  100.08   0 0.81849-0.81864 0.06623-0.56715-0.56743 0.05554 
   0  -7 -13  304.27   82.20   0 0.80517-0.80351 0.08761-0.52623-0.58312 0.26643 
   0  -6  -9   14.84   64.72   0 0.80427-0.80361 0.08901-0.46369-0.58413 0.36405 
   0   3   0   10.03   93.25   0 0.80114-0.80098 0.09385 0.09047-0.58762 0.59022 
   0   7  -4  461.79   49.23   0 0.79826-0.80138 0.09824 0.33887-0.59076 0.49426 
   0   8  -6  272.89   42.33   0 0.79826-0.80146 0.09824 0.40131-0.59076 0.44582 
   0   9  -9  236.13   54.44   0 0.80121-0.80483 0.09373 0.46757-0.58753 0.36964 
   0  10 -13   44.29   56.12   0 0.80170-0.80433 0.09298 0.53106-0.58699 0.27354 
   0  11 -20   94.40   52.63   0 0.80045-0.80360 0.09490 0.58969-0.58837 0.10492 
   0  11 -19   73.27   38.01   0 0.79785-0.80328 0.09887 0.58446-0.59120 0.13259 
   1 -10 -18   -1.82   69.95   0 0.80998-0.68650 0.08003-0.70928-0.57761 0.13984 
   1  -6  -1  582.46   68.35   0 0.80101-0.67487 0.09405-0.46960-0.58776 0.56275 
   1  -5   1  349.24   70.16   0 0.80251-0.67699 0.09173-0.40511-0.58609 0.60875 
   1   1   6 1801.32  134.16   0 0.80309-0.67855 0.09083-0.02931-0.58545 0.73160 
   1   8   1  509.35   60.18   0 0.80134-0.67894 0.09354 0.40645-0.58740 0.61291 
   1   9  -1  315.99   55.59   0 0.80225-0.68044 0.09214 0.47018-0.58639 0.56436 
   1  11  -6   68.14   36.08   0 0.79785-0.67740 0.09887 0.58713-0.59120 0.44744 
   1  12 -11   46.91   54.53   0 0.80273-0.68401 0.09140 0.65706-0.58586 0.32383 
   1  12 -10   26.22   37.71   0 0.79785-0.67749 0.09887 0.64915-0.59120 0.35213 
   2 -11 -13    2.08   53.39   0 0.80052-0.55041 0.09479-0.78509-0.58829 0.27204 
   2 -11 -12  104.38   67.07   0 0.80638-0.55674 0.08572-0.77418-0.58175 0.28961 
   2 -10  -7   69.23   53.96   0 0.80195-0.55187 0.09260-0.71802-0.58672 0.41530 
   2  -9  -3  140.98   55.69   0 0.80398-0.55136 0.08946-0.65372-0.58446 0.51090 
   2  -7   2   85.45   56.96   0 0.80014-0.54960 0.09537-0.53428-0.58871 0.63643 
   2  -6   4  337.71   58.88   0 0.80032-0.54950 0.09511-0.47030-0.58852 0.68537 
   2  -4   7  152.21   60.97   0 0.80218-0.55234 0.09225-0.34211-0.58647 0.75605 
   2  -3   8  415.40   63.33   0 0.80127-0.55153 0.09365-0.28171-0.58747 0.78147 
   2   1  10  775.67   73.91   0 0.80166-0.55274 0.09305-0.03135-0.58704 0.83082 
   2   2  10  486.80   68.10   0 0.80167-0.55285 0.09303 0.03142-0.58703 0.83116 
   2   9   4  418.08   71.85   0 0.80404-0.55716 0.08937 0.47337-0.58439 0.68406 
   2  10   2   64.80   62.15   0 0.80600-0.56028 0.08631 0.53685-0.58218 0.63321 
   2  12  -3   24.38   49.44   0 0.80195-0.55636 0.09260 0.65331-0.58672 0.51744 
   3 -11  -6   21.60   55.32   0 0.80047-0.42580 0.09487-0.78504-0.58835 0.44216 
   3 -10  -2   56.71   52.74   0 0.79991-0.42396 0.09573-0.72169-0.58897 0.54061 
   3  -9   1   83.93   41.95   0 0.79867-0.42272 0.09762-0.66033-0.59031 0.61487 
   3  -7   6  -18.64   50.05   0 0.80195-0.42651 0.09260-0.53126-0.58672 0.72732 
   3  -5   9  792.38   67.50   0 0.80255-0.42657 0.09167-0.40580-0.58605 0.80451 
   3  -4  10  139.97   58.68   0 0.79950-0.42486 0.09636-0.34661-0.58942 0.83287 
   3  -3  11  208.54   58.82   0 0.80030-0.42618 0.09513-0.28322-0.58853 0.85615 
   3   1  13   60.81   51.47   0 0.80422-0.43072 0.08909-0.02823-0.58419 0.90053 
   3   2  13  141.28   62.75   0 0.80504-0.43162 0.08781 0.03707-0.58327 0.90015 
   4 -10   1  -45.56   36.45   0 0.79785-0.29806 0.09887-0.72575-0.59120 0.61487 
   4  -9   4  -52.50   52.20   0 0.80114-0.30160 0.09385-0.65878-0.58762 0.68458 
   4  -8   6   19.42   34.89   0 0.79702-0.29686 0.10012-0.60175-0.59210 0.73725 
   4  -7   8  155.71   39.04   0 0.79785-0.29861 0.09887-0.53570-0.59120 0.78605 
   4  -6  10   66.73   48.85   0 0.80291-0.30388 0.09112-0.46576-0.58565 0.82768 
   4  -5  11   16.75   37.25   0 0.79867-0.29843 0.09762-0.41153-0.59031 0.85808 
   4  -3  13  196.52   39.31   0 0.79785-0.29876 0.09887-0.28642-0.59120 0.90794 
   4  -2  14  144.33   51.11   0 0.80362-0.30450 0.09002-0.21600-0.58486 0.92564 
   4   1  15   66.77   52.30   0 0.80295-0.30434 0.09105-0.02977-0.58561 0.95099 
   4   2  15  219.84   56.41   0 0.80338-0.30565 0.09039 0.03362-0.58513 0.95076 
   4   5  14    7.30   61.04   0 0.80920-0.31144 0.08127 0.23078-0.57851 0.92202 
   5  -8   8  -20.98   50.76   0 0.80195-0.17796 0.09260-0.59461-0.58672 0.78077 
   5  -7  10  -30.50   54.25   0 0.80317-0.17826 0.09071-0.52906-0.58536 0.82669 
   5  -6  11  -26.48   37.03   0 0.79702-0.17263 0.10012-0.47677-0.59210 0.85923 
   5  -2  15    6.76   34.28   0 0.79743-0.17361 0.09950-0.22654-0.59165 0.95686 
   5   0  16   60.99   55.73   0 0.80095-0.17816 0.09414-0.09677-0.58782 0.97824 
   5   3  16    0.17   47.29   0 0.80195-0.18192 0.09260 0.09180-0.58672 0.97884 
  -1  -4 -28   27.93   69.44   0 0.81471-0.93913 0.07270-0.32358-0.57224-0.10740 
  -1  -4 -27   50.48   67.92   0 0.81764-0.94308 0.06791-0.31802-0.56869-0.08692 
  -1  -4 -20   92.53   86.50   0 0.81855-0.94327 0.06640-0.31701-0.56757 0.08130 
  -1  -3 -33   33.11   62.08   0 0.81029-0.93629 0.07981-0.26920-0.57747-0.22432 
  -1   3 -10  757.46   71.39   0 0.80959-0.93560 0.08092 0.10696-0.57828 0.33522 
  -1   4 -11  386.52   63.95   0 0.80878-0.93500 0.08221 0.16784-0.57923 0.31219 
  -1   5 -13  952.43   63.25   0 0.81004-0.93681 0.08022 0.23246-0.57777 0.26275 
  -1   6 -16   10.92   44.24   0 0.81004-0.93765 0.08022 0.29339-0.57777 0.19048 
  -1   6 -15   83.16   33.33   0 0.80606-0.93316 0.08650 0.28852-0.58235 0.21762 
  -1   7 -28   50.62   36.58   0 0.80606-0.93409 0.08650 0.34823-0.58235-0.09621 
  -1   7 -27  -11.09   36.62   0 0.80686-0.93507 0.08525 0.35114-0.58144-0.07306 
  -1   7 -26  134.49   51.56   0 0.80895-0.93582 0.08194 0.35307-0.57903-0.05009 
  -1   7 -25   26.08   51.74   0 0.80915-0.93651 0.08162 0.35367-0.57880-0.02696 
  -1   7 -24   98.08   50.30   0 0.80903-0.93689 0.08182 0.35355-0.57894-0.00357 
  -1   7 -23   45.24   49.57   0 0.80845-0.93632 0.08273 0.35435-0.57961 0.02077 
  -1   7 -22   87.80   49.33   0 0.80805-0.93604 0.08336 0.35249-0.58007 0.04643 
  -1   7 -21  143.39   37.40   0 0.80686-0.93475 0.08525 0.35144-0.58144 0.07218 
  -1   7 -20   62.21   35.15   0 0.80525-0.93331 0.08776 0.34859-0.58326 0.09884 
   0  -8 -20   23.89  102.32   0 0.82780-0.82853 0.05078-0.55159-0.55581 0.06979 
   0  -5  -6 5666.79  157.80   0 0.81174-0.81119 0.07750-0.39089-0.57578 0.42838 
   0  -4  -4  423.93   84.92   0 0.81027-0.80985 0.07985-0.33061-0.57750 0.47895 
   0   6  -3  193.29   60.50   0 0.80926-0.81088 0.08145 0.29259-0.57867 0.50718 
   0   7  -5  594.78   60.70   0 0.81232-0.81470 0.07656 0.36107-0.57509 0.45506 
   0   8  -7  129.52   53.96   0 0.80939-0.81210 0.08124 0.41790-0.57852 0.40949 
   0   9 -10   58.55   50.21   0 0.80872-0.81221 0.08230 0.47810-0.57929 0.33801 
   0  10 -15   88.14   55.50   0 0.81004-0.81344 0.08022 0.54329-0.57777 0.21556 
   0  10 -14  221.71   44.02   0 0.80606-0.80938 0.08650 0.53760-0.58235 0.24309 
   1 -10 -17   54.62   60.31   0 0.81004-0.68461 0.08022-0.70618-0.57777 0.16494 
   1  -9 -10  231.41   59.47   0 0.81004-0.68381 0.08022-0.64374-0.57777 0.33426 
   1  -8  -6  207.39   55.91   0 0.80858-0.68286 0.08252-0.58323-0.57945 0.43246 
   1  -7  -3  201.48   63.53   0 0.80839-0.68213 0.08284-0.52166-0.57968 0.50600 
   1  -3   4  163.57   74.19   0 0.81064-0.68591 0.07925-0.26768-0.57706 0.67274 
   1  10  -4   95.65   50.41   0 0.81004-0.68825 0.08022 0.54385-0.57777 0.48287 
   1  11  -7   -2.57   48.78   0 0.81004-0.68630 0.08022 0.60418-0.57777 0.40884 
   1  12 -12  -39.62   46.77   0 0.80984-0.68921 0.08053 0.66720-0.57800 0.28910 
   2 -11 -11   85.11   52.92   0 0.81172-0.55934 0.07752-0.76616-0.57579 0.30688 
   2 -10  -6    4.65   54.46   0 0.81102-0.55928 0.07864-0.70415-0.57662 0.43003 
   2  -8   0   59.31   41.38   0 0.80525-0.55516 0.08776-0.58830-0.58326 0.58232 
   2  -5   6   -1.86   54.46   0 0.81004-0.56302 0.08022-0.39160-0.57777 0.72374 
   2  -2   9 2327.77   80.79   0 0.80646-0.55617 0.08587-0.21230-0.58189 0.80063 
   2   0  10   39.60   58.62   0 0.80931-0.56215 0.08137-0.08177-0.57861 0.82085 
   2   3  10  385.40   90.17   0 0.81714-0.56777 0.06872 0.11750-0.56929 0.81374 
   2  12  -4   60.04   49.45   0 0.81148-0.56765 0.07791 0.66998-0.57608 0.48194 
   3 -11  -5  -25.76   54.50   0 0.80905-0.43435 0.08179-0.77219-0.57892 0.45724 
   3 -10  -1   63.61   55.95   0 0.81004-0.43449 0.08022-0.70667-0.57777 0.55283 
   3  -9   2   50.64   56.92   0 0.81044-0.43502 0.07958-0.64318-0.57730 0.62518 
   3  -8   4  135.95   38.27   0 0.80525-0.42924 0.08776-0.58897-0.58326 0.68026 
   3  -6   8  320.40   52.25   0 0.80937-0.43411 0.08127-0.45691-0.57854 0.77274 
   3  -2  12  121.44   41.52   0 0.80606-0.43149 0.08650-0.21217-0.58235 0.87449 
   3   0  13  268.25   56.02   0 0.80978-0.43577 0.08063-0.08189-0.57807 0.89463 
   3   3  13   86.45   67.70   0 0.81499-0.44146 0.07225 0.11429-0.57191 0.88922 
   3   5  12  166.26   90.51   0 0.81818-0.44470 0.06701 0.24463-0.56803 0.86152 
   3  12   1  -29.85   55.64   0 0.80924-0.43938 0.08147 0.66603-0.57869 0.60537 
   4 -10   2   14.81   50.53   0 0.80885-0.30988 0.08210-0.70953-0.57915 0.62851 
   4  -9   5  -12.41   51.95   0 0.81082-0.31005 0.07896-0.64185-0.57685 0.69744 
   4  -8   7   18.01   50.27   0 0.81004-0.31056 0.08022-0.58184-0.57777 0.74810 
   4  -7   9   28.33   49.71   0 0.81056-0.30971 0.07938-0.51695-0.57716 0.79481 
   4   0  15  -13.00   49.72   0 0.80905-0.31102 0.08179-0.08303-0.57892 0.94550 
   4   3  15   19.23   53.61   0 0.81032-0.31229 0.07977 0.10649-0.57744 0.94352 
   4  10   8   53.80   81.81   0 0.82416-0.32807 0.05700 0.56730-0.56052 0.75699 
   5  -6  12   39.16   53.26   0 0.81004-0.18570 0.08022-0.45550-0.57777 0.86841 
   5  -5  13    3.50   51.02   0 0.80885-0.18523 0.08210-0.39699-0.57915 0.89692 
   5  -4  14   85.52   52.77   0 0.80898-0.18663 0.08189-0.33456-0.57900 0.92193 
   5  -3  15   33.32   49.35   0 0.81004-0.18724 0.08022-0.26910-0.57777 0.94320 
   5  -1  16   -4.67   50.43   0 0.80885-0.18613 0.08210-0.14652-0.57915 0.97045 
   5   4  16   15.82   56.25   0 0.81004-0.18871 0.08022 0.16791-0.57777 0.96761 
   5   7  14   31.64   80.85   0 0.82273-0.20133 0.05943 0.37616-0.56235 0.90522 
  -1  -4 -26   69.03   64.26   0 0.82089-0.94613 0.06272-0.31345-0.56460-0.06683 
  -1  -4 -25  138.25   63.81   0 0.82373-0.94881 0.05793-0.30887-0.56100-0.04590 
  -1  -4 -24  137.07   76.75   0 0.82472-0.95012 0.05626-0.30710-0.55974-0.02396 
  -1  -4 -23  131.74   77.11   0 0.82523-0.95078 0.05538-0.30572-0.55908 0.00069 
  -1  -4 -22  129.99   77.74   0 0.82589-0.95079 0.05426-0.30449-0.55823 0.02366 
  -1  -4 -21    2.87   67.91   0 0.82430-0.94831 0.05697-0.30853-0.56028 0.05077 
  -1  -3 -32   44.69   60.88   0 0.81785-0.94363 0.06775-0.25598-0.56836-0.20821 
  -1  -3 -15  305.93   75.61   0 0.82032-0.94516 0.06367-0.25146-0.56531 0.19986 
  -1  -1 -11   33.05   65.12   0 0.81811-0.94249 0.06732-0.12973-0.56804 0.30310 
  -1   0 -10 3020.28  120.07   0 0.81547-0.94087 0.07165-0.07173-0.57125 0.32717 
  -1   1 -10  117.23   68.72   0 0.82014-0.94581 0.06397-0.00180-0.56554 0.32183 
  -1   2 -10   98.95   64.36   0 0.81729-0.94287 0.06867 0.05630-0.56904 0.32636 
  -1   3 -11 1487.28   75.86   0 0.81987-0.94607 0.06441 0.12342-0.56586 0.29864 
  -1   4 -12  204.21   59.41   0 0.81728-0.94353 0.06869 0.18100-0.56906 0.27770 
  -1   5 -14  404.69   56.81   0 0.81642-0.94289 0.07010 0.24273-0.57011 0.23017 
  -1   6 -30   44.77   40.52   0 0.81477-0.94323 0.07279 0.29936-0.57210-0.15422 
  -1   6 -29  -16.87   52.20   0 0.81747-0.94482 0.06838 0.30382-0.56883-0.13429 
  -1   6 -28   60.11   50.90   0 0.81816-0.94669 0.06725 0.30713-0.56798-0.11139 
  -1   6 -27   67.94   52.60   0 0.82014-0.94837 0.06397 0.30902-0.56554-0.08942 
  -1   6 -19  160.91   52.60   0 0.81893-0.94646 0.06597 0.30821-0.56703 0.10628 
  -1   6 -18  183.99   53.06   0 0.81739-0.94389 0.06851 0.30601-0.56892 0.13180 
  -1   6 -17   73.93   34.37   0 0.81400-0.94083 0.07405 0.30103-0.57303 0.16118 
   0  -8 -19  154.41   99.86   0 0.83152-0.83046 0.04450-0.54562-0.55079 0.08923 
   0  -7 -12  306.70   92.05   0 0.82494-0.82378 0.05588-0.49436-0.55946 0.26728 
   0   2   0  893.45  134.99   0 0.81994-0.82064 0.06429 0.06058-0.56578 0.56627 
   0   4  -1 1355.97   94.75   0 0.81592-0.81701 0.07092 0.17949-0.57071 0.54711 
   0   5  -2 2204.82   89.10   0 0.81583-0.81731 0.07106 0.24150-0.57081 0.52291 
   0   8  -8  212.40   54.12   0 0.81813-0.82060 0.06730 0.43294-0.56802 0.37576 
   0   9 -12   30.69   50.32   0 0.81904-0.82503 0.06580 0.49482-0.56690 0.27806 
   0   9 -11  139.75   38.87   0 0.81477-0.81825 0.07279 0.48942-0.57210 0.30601 
   0  10 -19   80.94   51.28   0 0.81952-0.82440 0.06500 0.55919-0.56631 0.10695 
   0  10 -18  141.58   49.32   0 0.81862-0.82231 0.06649 0.55695-0.56742 0.13151 
   0  10 -17   34.75   49.77   0 0.81732-0.81906 0.06862 0.55503-0.56900 0.15708 
   0  10 -16   58.95   40.03   0 0.81322-0.81718 0.07531 0.54838-0.57395 0.18700 
   1 -10 -16   99.07   57.60   0 0.81693-0.69128 0.06927-0.69532-0.56949 0.18181 
   1 -10 -15   93.49   68.46   0 0.82297-0.69708 0.05921-0.68523-0.56197 0.19709 
   1  -9  -9   90.73   65.01   0 0.82074-0.69471 0.06296-0.62591-0.56478 0.34538 
   1  -6   0  833.54   69.37   0 0.82007-0.69428 0.06408-0.44025-0.56562 0.56380 
   1  -4   3  873.15   81.68   0 0.81575-0.69073 0.07120-0.32258-0.57092 0.64278 
   1  -2   5 1010.61   95.00   0 0.81562-0.69092 0.07140-0.19826-0.57107 0.69177 
   1   0   6 2359.62  131.10   0 0.81647-0.69165 0.07002-0.07186-0.57004 0.71607 
   1   7   2  125.13   52.12   0 0.81717-0.69435 0.06887 0.36799-0.56919 0.61904 
   1   9  -2  172.76   50.32   0 0.81881-0.69692 0.06617 0.49626-0.56718 0.51973 
   1  10  -5   43.68   48.65   0 0.82089-0.69934 0.06271 0.56182-0.56459 0.44504 
   1  11  -8   96.80   50.14   0 0.81545-0.69416 0.07169 0.61520-0.57128 0.37808 
   1  12 -14  -13.72   51.52   0 0.81804-0.69771 0.06744 0.68116-0.56812 0.23053 
   1  12 -13   30.77   36.81   0 0.81438-0.69411 0.07342 0.67394-0.57256 0.26049 
   2 -11 -10  110.07   58.06   0 0.82051-0.56929 0.06334-0.75219-0.56506 0.32256 
   2  -9  -2   15.31   50.94   0 0.81785-0.56715 0.06775-0.63272-0.56836 0.52100 
   2  -8   1  173.79   52.12   0 0.81865-0.56773 0.06643-0.56684-0.56738 0.59148 
   2  -7   3  464.47   62.05   0 0.81530-0.56460 0.07193-0.51058-0.57146 0.64356 
   2  -6   5   37.60   53.93   0 0.81785-0.56877 0.06775-0.44170-0.56836 0.68942 
   2  -1  10  940.10   74.25   0 0.81987-0.56997 0.06441-0.12864-0.56586 0.80909 
   2  11  -1   43.97   47.02   0 0.81628-0.56997 0.07033 0.61503-0.57027 0.54746 
   3 -11  -4  -12.26   52.20   0 0.81709-0.44138 0.06901-0.75971-0.56930 0.47122 
   3 -10   0   87.31   57.30   0 0.81904-0.44297 0.06578-0.69023-0.56689 0.56675 
   3  -8   5   70.51   53.08   0 0.81785-0.44125 0.06775-0.56889-0.56836 0.68968 
   3  -7   7   52.49   46.73   0 0.81892-0.44422 0.06598-0.50383-0.56704 0.73690 
   3  -5  10   54.68   55.00   0 0.81889-0.44333 0.06604-0.37848-0.56709 0.80935 
   3  -4  11   32.86   55.05   0 0.81862-0.44371 0.06649-0.31841-0.56742 0.83482 
   3  -1  13   17.44   56.19   0 0.81785-0.44417 0.06775-0.13076-0.56836 0.88439 
   3  11   3    5.68   64.40   0 0.82050-0.44928 0.06337 0.62296-0.56509 0.64246 
   4 -10   3   32.98   56.42   0 0.81785-0.31696 0.06775-0.69526-0.56836 0.64090 
   4  -6  11  367.45   55.61   0 0.81833-0.31784 0.06697-0.44314-0.56778 0.83541 
   4  -5  12  385.18   42.74   0 0.81477-0.31499 0.07279-0.38645-0.57210 0.86432 
   4  -4  13   88.23   38.79   0 0.81400-0.31414 0.07405-0.32451-0.57303 0.88993 
   4  -3  14  111.74   52.35   0 0.81670-0.31800 0.06964-0.25877-0.56976 0.91009 
   4  -1  15   49.72   50.15   0 0.81477-0.31580 0.07279-0.13590-0.57210 0.93755 
   5  -8   9   24.13   35.75   0 0.81400-0.19000 0.07405-0.57597-0.57303 0.79247 
   5  -7  11   37.00   52.95   0 0.81760-0.19273 0.06817-0.50886-0.56867 0.83663 
   5  -2  16   68.34   49.16   0 0.81707-0.19524 0.06904-0.19578-0.56932 0.95976 
   5   1  17   39.34   51.42   0 0.81951-0.19613 0.06500-0.00465-0.56631 0.97995 
   5   6  15   19.41   71.12   0 0.82342-0.20255 0.05846 0.31423-0.56140 0.92795 
  -1  -3 -31  -11.74   61.50   0 0.82458-0.94972 0.05691-0.24527-0.56012-0.19278 
  -1  -3 -30   10.91   68.15   0 0.82899-0.95499 0.04934-0.23856-0.55438-0.17409 
  -1  -2 -33   63.66   57.92   0 0.82630-0.95322 0.05398-0.17976-0.55790-0.24312 
  -1  -2 -13  137.18   72.67   0 0.82985-0.95443 0.04785-0.17244-0.55323 0.23776 
  -1  -1 -34   13.32   66.45   0 0.82551-0.95630 0.05533-0.11986-0.55893-0.26780 
  -1   4 -13 1122.88   68.25   0 0.82432-0.95042 0.05736 0.19297-0.56046 0.24464 
  -1   5 -31   41.70   39.03   0 0.82290-0.95049 0.05974 0.25116-0.56226-0.19027 
  -1   5 -30   61.80   52.60   0 0.82551-0.95287 0.05533 0.25631-0.55893-0.17036 
  -1   5 -29  -23.15   53.42   0 0.82661-0.95645 0.05344 0.25749-0.55749-0.14663 
  -1   5 -16  210.79   54.99   0 0.82551-0.95194 0.05533 0.25688-0.55893 0.17050 
  -1   5 -15   87.19   38.67   0 0.82102-0.94816 0.06290 0.24855-0.56463 0.20065 
  -1   6 -26   77.27   36.54   0 0.82178-0.94882 0.06163 0.31272-0.56368-0.06781 
  -1   6 -25   35.59   37.21   0 0.82253-0.95008 0.06037 0.31301-0.56273-0.04414 
  -1   6 -24   25.79   35.71   0 0.82253-0.95104 0.06037 0.31250-0.56273-0.01834 
  -1   6 -23  128.44   50.77   0 0.82328-0.95058 0.05911 0.31428-0.56179 0.00385 
  -1   6 -22   78.20   34.35   0 0.82253-0.95007 0.06037 0.31430-0.56273 0.02937 
  -1   6 -21   36.11   36.05   0 0.82178-0.94977 0.06163 0.31168-0.56368 0.05437 
  -1   6 -20  -16.95   35.75   0 0.82102-0.94802 0.06290 0.31151-0.56463 0.07928 
   0  -6  -8  306.20   73.96   0 0.82897-0.82814 0.04937-0.42419-0.55439 0.35926 
   0   6  -4  -46.29   54.75   0 0.82551-0.82720 0.05533 0.31943-0.55893 0.46297 
   0   7  -6  442.02   59.03   0 0.82515-0.82693 0.05594 0.38095-0.55939 0.41517 
   0   8  -9   11.70   53.48   0 0.82661-0.82791 0.05344 0.44791-0.55749 0.34063 
   0   9 -13  341.89   54.37   0 0.82551-0.82859 0.05533 0.50631-0.55893 0.24469 
   0  10 -23   40.10   51.88   0 0.82485-0.82771 0.05644 0.56450-0.55977 0.00153 
   0  10 -22  108.69   52.93   0 0.82389-0.82718 0.05808 0.56452-0.56100 0.02847 
   0  10 -21   33.66   35.67   0 0.82253-0.82653 0.06037 0.56348-0.56273 0.05454 
   0  10 -20   44.24   34.16   0 0.82178-0.82592 0.06163 0.56118-0.56368 0.08064 
   1 -10 -14   73.85   66.51   0 0.82971-0.70394 0.04810-0.67355-0.55342 0.21325 
   1  -8  -5   52.17   51.05   0 0.82435-0.69844 0.05730-0.55881-0.56041 0.44043 
   1  -7  -2  167.51   55.35   0 0.82498-0.69948 0.05624-0.49438-0.55961 0.51034 
   1  -5   2  560.79   74.80   0 0.82526-0.70030 0.05575-0.36906-0.55925 0.60659 
   1   6   3  816.69   78.56   0 0.83004-0.70690 0.04751 0.32677-0.55297 0.62752 
   1   8   0  749.10   59.84   0 0.82270-0.69993 0.06009 0.44003-0.56252 0.56376 
   1  11 -10   19.49   49.32   0 0.82808-0.70773 0.05091 0.63545-0.55557 0.31395 
   1  11  -9   -6.25   34.58   0 0.82215-0.70115 0.06100 0.62568-0.56321 0.34647 
   1  12 -15   39.24   38.19   0 0.82140-0.70142 0.06226 0.68655-0.56416 0.20090 
   2 -11  -9   30.53   55.98   0 0.82787-0.57834 0.05128-0.73918-0.55585 0.33691 
   2 -10  -5  253.14   40.62   0 0.82178-0.57057 0.06163-0.68736-0.56368 0.44283 
   2  -9  -1  133.24   53.13   0 0.82735-0.57672 0.05217-0.61520-0.55653 0.53191 
   2  -5   7 1174.70   69.31   0 0.82670-0.57685 0.05329-0.36651-0.55738 0.72645 
   2  -4   8  369.82   60.32   0 0.82425-0.57449 0.05747-0.30859-0.56055 0.75491 
   2  -3   9  104.33   56.14   0 0.82551-0.57597 0.05533-0.24314-0.55893 0.77763 
   2   8   5  280.28   72.36   0 0.83077-0.58330 0.04624 0.45340-0.55200 0.67486 
   2  10   1  227.71   54.17   0 0.82606-0.57928 0.05438 0.57013-0.55821 0.58446 
   2  11  -2   -9.59   50.09   0 0.82698-0.58221 0.05280 0.63434-0.55701 0.51122 
   2  12  -5   12.25   51.78   0 0.82215-0.57740 0.06100 0.68839-0.56321 0.44250 
   3 -11  -3   80.19   53.98   0 0.82551-0.44990 0.05533-0.74557-0.55893 0.48604 
   3  -9   3   66.80   40.11   0 0.82178-0.44585 0.06163-0.62370-0.56368 0.63772 
   3  -6   9  188.02   51.73   0 0.82480-0.45008 0.05654-0.43236-0.55984 0.77816 
   3  -3  12   73.81   40.16   0 0.82102-0.44585 0.06289-0.24934-0.56463 0.85738 
   3   9   7  101.08   73.37   0 0.83185-0.45980 0.04435 0.51811-0.55055 0.72237 
   3  10   5    4.04   62.84   0 0.83099-0.45958 0.04586 0.57823-0.55171 0.67566 
   3  12   0   23.65   53.36   0 0.82524-0.45509 0.05579 0.69276-0.55927 0.56191 
   4 -10   4   57.97   52.84   0 0.82756-0.32801 0.05181-0.67848-0.55626 0.65358 
   4  -9   6   -6.35   34.64   0 0.82253-0.32213 0.06037-0.62364-0.56273 0.70888 
   4  -8   8   49.82   36.70   0 0.82178-0.32164 0.06163-0.56299-0.56368 0.75825 
   4  -7  10    1.87   48.22   0 0.82514-0.32565 0.05596-0.49384-0.55940 0.80351 
   4  -2  15  175.56   53.16   0 0.82440-0.32547 0.05722-0.18311-0.56036 0.92609 
   4   4  15  190.23   63.07   0 0.82650-0.32845 0.05362 0.19534-0.55763 0.92388 
   5  -8  10   24.27   52.34   0 0.82514-0.20145 0.05596-0.55921-0.55940 0.80185 
   5  -6  13   -9.34   49.62   0 0.82477-0.20018 0.05659-0.43316-0.55988 0.87692 
   5  -5  14   11.43   34.10   0 0.82253-0.19982 0.06037-0.37339-0.56273 0.90421 
   5  -4  15   36.51   53.14   0 0.82290-0.19873 0.05974-0.31013-0.56226 0.92821 
   5  -3  16   72.11   52.45   0 0.82641-0.20354 0.05378-0.24364-0.55775 0.94697 
   5  -1  17   47.76   49.39   0 0.82698-0.20406 0.05280-0.11776-0.55701 0.97093 
   5   0  17   31.50   50.80   0 0.82367-0.20044 0.05845-0.05840-0.56129 0.97723 
   5   2  17   15.71   50.97   0 0.82290-0.19971 0.05974 0.06308-0.56226 0.97745 
   5   3  17   32.24   64.16   0 0.82810-0.20790 0.05087 0.13535-0.55554 0.96856 
  -1  -3 -29   34.65   67.05   0 0.83674-0.96132 0.03546-0.22340-0.54380-0.15898 
  -1  -3 -16   31.95   62.14   0 0.83533-0.95992 0.03800-0.22595-0.54577 0.15751 
  -1  -2 -32   44.69   53.76   0 0.83265-0.95923 0.04277-0.16933-0.54946-0.22651 
  -1  -1 -33   94.01   55.47   0 0.83468-0.96198 0.03916-0.10360-0.54667-0.25406 
  -1  -1 -12  982.46   93.96   0 0.83641-0.96147 0.03605-0.09928-0.54427 0.25199 
  -1   0 -34   41.45   52.74   0 0.83372-0.96030 0.04088-0.04257-0.54800-0.27789 
  -1   0 -11 1345.09   92.80   0 0.83201-0.95711 0.04390-0.04417-0.55033 0.28296 
  -1   1 -34  -17.43   52.77   0 0.83336-0.96130 0.04151 0.01999-0.54849-0.27769 
  -1   1 -11   50.50   66.13   0 0.83282-0.95851 0.04246 0.02003-0.54922 0.28194 
  -1   2 -11 1547.22   68.94   0 0.82868-0.95427 0.04972 0.07479-0.55478 0.28784 
  -1   3 -33  103.82   53.51   0 0.83229-0.95894 0.04341 0.14228-0.54995-0.24986 
  -1   3 -32   92.29   55.13   0 0.83431-0.96327 0.03983 0.14573-0.54719-0.23030 
  -1   3 -12  161.86   42.42   0 0.82832-0.95440 0.05035 0.13671-0.55527 0.26487 
  -1   4 -32   10.43   39.77   0 0.82832-0.95579 0.05035 0.19956-0.55527-0.22158 
  -1   4 -31  129.75   55.66   0 0.83198-0.95947 0.04395 0.20332-0.55037-0.20122 
  -1   4 -30   39.41   56.12   0 0.83443-0.96250 0.03961 0.20848-0.54702-0.18021 
  -1   4 -15  643.45   61.49   0 0.83391-0.96095 0.04054 0.20871-0.54774 0.18359 
  -1   4 -14   51.26   40.54   0 0.82977-0.95610 0.04782 0.20016-0.55334 0.21517 
  -1   5 -28   65.35   38.75   0 0.82977-0.95763 0.04782 0.26373-0.55334-0.12599 
  -1   5 -27   47.54   51.42   0 0.83157-0.95975 0.04466 0.26581-0.55092-0.10312 
  -1   5 -26  154.52   56.79   0 0.83321-0.96095 0.04177 0.26889-0.54869-0.08121 
  -1   5 -25  101.68   54.50   0 0.83407-0.96184 0.04024 0.27158-0.54751-0.05795 
  -1   5 -24   -1.32   49.34   0 0.83478-0.96257 0.03898 0.27277-0.54653-0.03487 
  -1   5 -21  162.61   52.07   0 0.83404-0.96260 0.04031 0.27167-0.54756 0.03808 
  -1   5 -20   68.46   49.80   0 0.83356-0.96157 0.04116 0.27020-0.54822 0.06403 
  -1   5 -19  141.98   49.75   0 0.83265-0.96000 0.04277 0.26831-0.54946 0.08941 
  -1   5 -18  468.87   57.94   0 0.83083-0.95788 0.04597 0.26563-0.55192 0.11564 
  -1   5 -17  275.41   37.90   0 0.82832-0.95521 0.05035 0.26166-0.55527 0.14286 
   0  -8 -18  147.02   88.82   0 0.83997-0.83873 0.02958-0.53089-0.53922 0.10253 
   0  -3  -2 2405.70  137.82   0 0.83311-0.83300 0.04195-0.23019-0.54883 0.49880 
   0  -2  -1   21.92  116.42   0 0.83332-0.83370 0.04159-0.16378-0.54855 0.52368 
   0   5  -3    4.92   59.07   0 0.83265-0.83493 0.04277 0.26815-0.54946 0.48061 
   0   7  -7   75.45   53.97   0 0.83391-0.83701 0.04053 0.39570-0.54774 0.37976 
   0   8 -10  121.39   51.49   0 0.83286-0.83547 0.04239 0.45760-0.54917 0.30768 
   0   9 -15  -25.43   48.34   0 0.83265-0.83601 0.04277 0.51904-0.54946 0.18587 
   0   9 -14   -3.70   35.63   0 0.82904-0.83338 0.04908 0.51196-0.55430 0.21473 
   1 -10 -13   31.62   64.99   0 0.83454-0.70689 0.03941-0.66427-0.54686 0.23204 
   1  -9  -8   85.77   55.39   0 0.83199-0.70692 0.04393-0.60663-0.55035 0.35584 
   1  -8  -4  222.02   55.85   0 0.83468-0.70799 0.03917-0.53914-0.54668 0.44979 
   1  -1   6 1417.53  106.79   0 0.83172-0.70788 0.04441-0.10817-0.55072 0.69536 
   1   4   5 1439.13  139.70   0 0.84036-0.71668 0.02886 0.22026-0.53865 0.66105 
   1   9  -3  156.43   50.86   0 0.83235-0.71017 0.04330 0.51782-0.54987 0.47902 
   1  10  -6  254.77   52.60   0 0.83080-0.70811 0.04601 0.57872-0.55195 0.40764 
   1  11 -11   42.13   50.70   0 0.83301-0.71209 0.04214 0.64469-0.54897 0.28365 
   2 -11  -8  182.82   56.14   0 0.83456-0.58333 0.03937-0.72748-0.54684 0.35351 
   2 -10  -4   24.80   50.53   0 0.83085-0.58177 0.04593-0.67075-0.55189 0.45372 
   2  -8   2   93.78   55.78   0 0.83157-0.58088 0.04466-0.54568-0.55092 0.59920 
   2  -7   4  220.89   42.10   0 0.82977-0.58010 0.04782-0.48546-0.55334 0.64977 
   2  -6   6  469.53   60.03   0 0.83321-0.58226 0.04177-0.41742-0.54869 0.69382 
   2  -2  10  351.49   64.85   0 0.83265-0.58355 0.04277-0.16890-0.54946 0.79185 
   2   9   3  124.25   53.10   0 0.83252-0.58558 0.04299 0.51925-0.54963 0.62377 
   2  12  -6   17.54   49.53   0 0.83265-0.58620 0.04277 0.70362-0.54946 0.40534 
   3 -11  -2  -27.49   53.03   0 0.83283-0.45729 0.04245-0.73126-0.54922 0.50074 
   3 -10   1   90.50   40.69   0 0.82977-0.45498 0.04782-0.67419-0.55334 0.57706 
   3  -9   4   16.77   51.14   0 0.83265-0.45529 0.04277-0.60716-0.54946 0.64702 
   3  -8   6   93.97   51.84   0 0.83049-0.45510 0.04656-0.54776-0.55237 0.69824 
   3  -7   8   53.28   48.81   0 0.83265-0.45836 0.04277-0.48092-0.54946 0.74399 
   3  -2  13  118.61   41.31   0 0.82868-0.45471 0.04972-0.17658-0.55478 0.87096 
   3   4  13  617.04   92.21   0 0.84003-0.46642 0.02948 0.21952-0.53914 0.85649 
   4  -9   7   47.02   53.32   0 0.83265-0.33134 0.04277-0.60782-0.54946 0.71837 
   4  -8   9   29.19   45.20   0 0.83299-0.33285 0.04216-0.54270-0.54899 0.76820 
   4  -6  12   34.48   48.46   0 0.83237-0.33267 0.04327-0.41948-0.54985 0.84217 
   4  -5  13   48.21   32.57   0 0.82977-0.32976 0.04782-0.36154-0.55334 0.86989 
   4  -4  14   27.00   52.63   0 0.83049-0.33264 0.04656-0.29729-0.55237 0.89299 
   4  -3  15   69.43   50.88   0 0.83352-0.33413 0.04123-0.22885-0.54827 0.91258 
   4   0  16  108.49   50.65   0 0.83196-0.33274 0.04398-0.04562-0.55039 0.94082 
   4   1  16  189.00   53.95   0 0.83085-0.33239 0.04593 0.01506-0.55189 0.94213 
   4   2  16   35.12   48.35   0 0.83347-0.33416 0.04131 0.08386-0.54834 0.93812 
   5  -7  12   20.78   35.87   0 0.82904-0.20394 0.04908-0.48895-0.55430 0.84610 
   5  -2  17  -16.57   51.26   0 0.83318-0.20922 0.04182-0.16829-0.54873 0.96220 
   5   5  16   -4.85   58.16   0 0.83739-0.21721 0.03429 0.27625-0.54290 0.93642 
  -1  -3 -28   86.11   54.21   0 0.83970-0.96512 0.03029-0.22011-0.53969-0.13951 
  -1  -3 -27  101.37   63.90   0 0.84368-0.96919 0.02290-0.21223-0.53388-0.12224 
  -1  -3 -17  557.02   78.40   0 0.84505-0.96974 0.02032-0.20857-0.53184 0.11817 
  -1  -2 -31   48.55   60.66   0 0.83885-0.96463 0.03185-0.15679-0.54090-0.21234 
  -1  -2 -30   86.84   71.72   0 0.84323-0.96946 0.02374-0.14954-0.53454-0.19470 
  -1  -2 -14  889.61   87.94   0 0.84440-0.96932 0.02155-0.14675-0.53281 0.19170 
  -1  -1 -32   21.53   52.17   0 0.83970-0.96743 0.03029-0.09268-0.53969-0.23703 
  -1   0 -33   37.86   52.69   0 0.83970-0.96563 0.03029-0.03212-0.53969-0.26017 
  -1   1 -33   14.62   51.51   0 0.83970-0.96560 0.03029 0.03174-0.53969-0.26106 
  -1   2 -33   67.44   36.12   0 0.83622-0.96325 0.03661 0.08811-0.54461-0.25732 
  -1   2 -32   99.79   52.54   0 0.84012-0.96762 0.02951 0.09380-0.53907-0.23810 
  -1   2 -12  308.82   67.28   0 0.83762-0.96348 0.03408 0.09053-0.54265 0.25072 
  -1   3 -31   41.69   53.05   0 0.83970-0.96594 0.03029 0.15623-0.53969-0.21107 
  -1   3 -30   76.00   51.34   0 0.84085-0.97014 0.02816 0.15773-0.53802-0.18941 
  -1   3 -14 1194.38   69.06   0 0.84098-0.96728 0.02793 0.15925-0.53783 0.19784 
  -1   3 -13  666.87   49.27   0 0.83552-0.96186 0.03787 0.14884-0.54559 0.22931 
  -1   4 -29   92.97   56.93   0 0.83870-0.96352 0.03212 0.21742-0.54111-0.16281 
  -1   4 -28   45.76   55.59   0 0.83937-0.96696 0.03089 0.21831-0.54016-0.13920 
  -1   4 -27   76.11   52.97   0 0.84153-0.96916 0.02691 0.22143-0.53703-0.11700 
  -1   4 -17   72.20   54.24   0 0.84107-0.96769 0.02776 0.22134-0.53770 0.12449 
  -1   4 -16   16.11   53.17   0 0.83832-0.96433 0.03282 0.21711-0.54166 0.15390 
  -1   5 -23  277.87   40.58   0 0.83552-0.96283 0.03787 0.27324-0.54559-0.01242 
  -1   5 -22  165.43   37.95   0 0.83552-0.96280 0.03787 0.27321-0.54559 0.01173 
   0  -8 -17   43.49   84.86   0 0.84711-0.84591 0.01639-0.51699-0.52872 0.11548 
   0  -7 -11   17.77   69.37   0 0.84074-0.83969 0.02836-0.46559-0.53818 0.27143 
   0  -5  -5 1021.95   81.19   0 0.84013-0.83960 0.02949-0.34284-0.53906 0.41599 
   0   1   0   14.88  153.47   0 0.83970-0.83940 0.03029 0.02717-0.53969 0.54074 
   0   3  -1  454.52   94.72   0 0.84142-0.84229 0.02711 0.15986-0.53719 0.51368 
   0   4  -2  157.08   74.52   0 0.84156-0.84283 0.02686 0.22245-0.53700 0.48951 
   0   6  -5  214.83   58.42   0 0.83893-0.84065 0.03170 0.34287-0.54079 0.41997 
   0   8 -11  588.42   57.35   0 0.83896-0.84130 0.03164 0.46795-0.54074 0.27425 
   0   9 -25  -23.27   47.74   0 0.84039-0.84541 0.02903 0.53290-0.53870-0.06760 
   0   9 -24   64.72   49.79   0 0.84175-0.84597 0.02650 0.53444-0.53671-0.04392 
   0   9 -20   16.24   47.78   0 0.84175-0.84534 0.02650 0.53453-0.53671 0.05164 
   0   9 -19   92.62   49.27   0 0.84107-0.84398 0.02776 0.53347-0.53770 0.07758 
   0   9 -18   30.16   47.56   0 0.83970-0.84262 0.03029 0.53115-0.53969 0.10343 
   0   9 -17  153.71   52.38   0 0.83802-0.84061 0.03335 0.52838-0.54208 0.13011 
   0   9 -16   47.77   32.58   0 0.83552-0.83882 0.03787 0.52350-0.54559 0.15801 
   1 -10 -12  -24.84   63.32   0 0.84333-0.71714 0.02355-0.64967-0.53439 0.24253 
   1  -9  -7  115.42   53.28   0 0.84140-0.71497 0.02715-0.59063-0.53722 0.36705 
   1  -7  -1  117.28   57.15   0 0.83942-0.71410 0.03079-0.46908-0.54008 0.51450 
   1  -6   1  627.42   66.57   0 0.83804-0.71257 0.03333-0.40898-0.54206 0.56552 
   1  -4   4  711.72   72.10   0 0.83910-0.71442 0.03138-0.28219-0.54054 0.63668 
   1  -3   5 1353.97   90.99   0 0.83914-0.71426 0.03131-0.22014-0.54049 0.66114 
   1   5   4 1155.55   95.67   0 0.84059-0.71699 0.02866 0.28350-0.53841 0.63655 
   1   7   1  158.44   51.33   0 0.84100-0.71790 0.02790 0.40931-0.53781 0.56377 
   1   8  -1  506.24   60.42   0 0.83958-0.71673 0.03050 0.46960-0.53985 0.51676 
   1  10  -7  122.88   46.16   0 0.83870-0.71682 0.03212 0.59220-0.54111 0.37125 
   1  11 -13   13.09   51.51   0 0.83970-0.71979 0.03029 0.65903-0.53969 0.22488 
   1  11 -12   34.00   48.08   0 0.83727-0.71745 0.03471 0.65156-0.54314 0.25227 
   2 -11  -7   -3.52   52.49   0 0.84073-0.58920 0.02839-0.71566-0.53820 0.36809 
   2 -10  -3  115.65   52.54   0 0.83987-0.59014 0.02997-0.65478-0.53944 0.46644 
   2  -9   0   73.94   50.94   0 0.83839-0.58860 0.03268-0.59611-0.54155 0.54104 
   2   0  11   15.49   53.81   0 0.83970-0.59024 0.03029-0.03178-0.53969 0.80484 
   2   1  11  696.41   77.27   0 0.84337-0.59385 0.02347 0.03782-0.53433 0.80224 
   2  10   0   35.78   50.68   0 0.84034-0.59501 0.02911 0.59597-0.53876 0.54108 
   2  11  -3   10.81   50.09   0 0.83970-0.59382 0.03029 0.65573-0.53969 0.46884 
   2  12  -7   -5.91   47.38   0 0.83797-0.59284 0.03345 0.71484-0.54215 0.37461 
   3 -11  -1   34.45   53.37   0 0.84042-0.46475 0.02897-0.71687-0.53865 0.51477 
   3 -10   2   66.91   57.05   0 0.83901-0.46333 0.03155-0.65722-0.54067 0.59009 
   3  -8   7   51.61   47.01   0 0.84098-0.46583 0.02792-0.52833-0.53783 0.70630 
   3  -6  10  127.68   49.62   0 0.83918-0.46484 0.03123-0.40659-0.54042 0.78359 
   3  -5  11  171.49   36.41   0 0.83552-0.46077 0.03787-0.35103-0.54559 0.81249 
   3  -4  12  197.27   41.46   0 0.83587-0.46110 0.03724-0.28788-0.54510 0.83696 
   3  -3  13   90.04   52.32   0 0.83970-0.46522 0.03029-0.21872-0.53969 0.85562 
   3  -1  14  118.14   54.49   0 0.84141-0.46672 0.02713-0.09112-0.53721 0.87807 
   3   0  14  184.14   52.70   0 0.83727-0.46315 0.03471-0.03576-0.54314 0.88415 
   3   1  14  169.19   49.53   0 0.83728-0.46329 0.03471 0.02677-0.54313 0.88463 
   3   2  14  152.14   68.42   0 0.84206-0.46787 0.02592 0.09823-0.53626 0.87742 
   3  11   2   19.16   63.95   0 0.84201-0.47057 0.02602 0.66140-0.53633 0.58593 
   3  12  -1   23.76   50.27   0 0.83961-0.46926 0.03044 0.71825-0.53981 0.51613 
   4 -10   5   -6.15   36.28   0 0.83622-0.33640 0.03661-0.66297-0.54461 0.66540 
   4  -7  11  -18.38   33.30   0 0.83692-0.33632 0.03535-0.47376-0.54363 0.81135 
   4  -2  16   15.57   48.52   0 0.83970-0.33934 0.03029-0.15541-0.53969 0.92630 
   4  -1  16  136.04   38.18   0 0.83552-0.33619 0.03787-0.10117-0.54559 0.93509 
   4   3  16   46.74   57.99   0 0.84390-0.34619 0.02248 0.16378-0.53355 0.92335 
   5  -8  11   25.57   34.44   0 0.83552-0.21043 0.03787-0.53952-0.54559 0.81310 
   5  -7  13   24.46   50.55   0 0.83978-0.21534 0.03015-0.46895-0.53957 0.85463 
   5  -6  14    0.43   35.39   0 0.83692-0.21235 0.03535-0.41293-0.54363 0.88390 
   5  -5  15   -1.32   33.14   0 0.83587-0.21133 0.03724-0.35026-0.54510 0.91093 
   5  -4  16   25.19   51.21   0 0.83907-0.21594 0.03143-0.28380-0.54058 0.93286 
   5  -3  17   31.64   51.61   0 0.84086-0.21659 0.02816-0.21677-0.53801 0.95069 
   5   0  18  -42.35   49.88   0 0.84090-0.21773 0.02808-0.02940-0.53795 0.97489 
   5   1  18   32.48   50.39   0 0.84243-0.21840 0.02523 0.03467-0.53572 0.97474 
   5   4  17   10.26   61.87   0 0.84544-0.22318 0.01958 0.22926-0.53126 0.94747 
  -1  -3 -26  205.35   57.97   0 0.84740-0.97333 0.01605-0.20342-0.52853-0.10229 
  -1  -3 -25   64.37   61.58   0 0.85130-0.97638 0.00849-0.19645-0.52248-0.08516 
  -1  -3 -18  127.89   68.99   0 0.85123-0.97572 0.00862-0.19719-0.52258 0.08562 
  -1  -2 -29   52.05   52.15   0 0.84805-0.97429 0.01481-0.14068-0.52754-0.17593 
  -1  -1 -31   48.47   49.69   0 0.84632-0.97207 0.01812-0.08177-0.53017-0.22124 
  -1  -1 -30  152.91   65.23   0 0.85087-0.97635 0.00933-0.07276-0.52316-0.20488 
  -1  -1 -13   21.02   58.83   0 0.84851-0.97369 0.01391-0.07572-0.52682 0.21125 
  -1   0 -32   69.73   51.57   0 0.84463-0.97010 0.02134-0.02169-0.53273-0.24379 
  -1   0 -31   -4.93   52.99   0 0.84819-0.97458 0.01454-0.01535-0.52733-0.22567 
  -1   0 -12 3704.53  115.59   0 0.84445-0.96971 0.02167-0.02182-0.53299 0.24058 
  -1   1 -32  -15.53   35.20   0 0.84319-0.97017 0.02403 0.03771-0.53485-0.24224 
  -1   1 -31   59.72   53.43   0 0.84753-0.97410 0.01581 0.04582-0.52834-0.22434 
  -1   1 -12 1080.52   64.61   0 0.84319-0.96890 0.02403 0.03850-0.53485 0.24262 
  -1   2 -31    8.25   52.57   0 0.84420-0.97135 0.02213 0.10121-0.53336-0.21869 
  -1   2 -30   93.78   52.44   0 0.84786-0.97469 0.01518 0.10867-0.52783-0.19932 
  -1   2 -13  107.65   61.91   0 0.84507-0.97045 0.02049 0.10511-0.53206 0.21656 
  -1   3 -29   10.55   50.21   0 0.84487-0.97195 0.02087 0.16452-0.53236-0.17326 
  -1   3 -28  125.34   52.47   0 0.84726-0.97474 0.01632 0.17085-0.52874-0.14970 
  -1   3 -15  275.79   55.95   0 0.84606-0.97184 0.01862 0.16859-0.53057 0.16581 
  -1   4 -26   73.57   38.69   0 0.84353-0.97085 0.02340 0.22401-0.53436-0.09530 
  -1   4 -25   99.41   54.78   0 0.84487-0.97155 0.02087 0.22850-0.53236-0.07504 
  -1   4 -24  111.15   52.15   0 0.84612-0.97249 0.01850 0.23057-0.53048-0.05285 
  -1   4 -23   88.83   50.04   0 0.84654-0.97321 0.01771 0.23176-0.52985-0.02734 
  -1   4 -22   89.00   50.49   0 0.84654-0.97324 0.01771 0.23301-0.52985-0.00457 
  -1   4 -21   -8.30   50.45   0 0.84654-0.97336 0.01771 0.23151-0.52985 0.01967 
  -1   4 -20  103.56   51.74   0 0.84631-0.97241 0.01813 0.23174-0.53019 0.04497 
  -1   4 -19  170.60   58.37   0 0.84505-0.97127 0.02053 0.22992-0.53209 0.07045 
  -1   4 -18  160.87   39.89   0 0.84319-0.96991 0.02403 0.22544-0.53485 0.09750 
   0  -6  -7 1226.18   86.84   0 0.84951-0.84904 0.01199-0.38716-0.52528 0.35373 
   0  -4  -3 1146.54   96.51   0 0.84636-0.84626 0.01805-0.26911-0.53012 0.45565 
   0   7  -8  545.25   46.27   0 0.84319-0.84508 0.02403 0.41334-0.53485 0.34112 
   0   8 -13   17.80   50.44   0 0.84667-0.85079 0.01746 0.48146-0.52965 0.21567 
   0   8 -12  131.48   41.21   0 0.84353-0.84607 0.02340 0.47639-0.53436 0.24344 
   0   9 -23  103.43   39.62   0 0.84252-0.84624 0.02530 0.53521-0.53585-0.02188 
   0   9 -22   66.52   35.79   0 0.84252-0.84589 0.02530 0.53614-0.53585 0.00464 
   0   9 -21   24.97   34.76   0 0.84252-0.84556 0.02530 0.53594-0.53585 0.02731 
   1 -10 -11  136.00   65.72   0 0.85072-0.72557 0.00962-0.63488-0.52339 0.25681 
   1  -8  -3  379.13   57.72   0 0.84701-0.72141 0.01681-0.51709-0.52913 0.45532 
   1  -5   3  451.98   69.36   0 0.84474-0.71958 0.02111-0.33466-0.53255 0.60483 
   1  -2   6 1485.76   91.29   0 0.84700-0.72233 0.01683-0.14363-0.52915 0.67397 
   1   9  -4  323.49   38.86   0 0.84319-0.72049 0.02403 0.53853-0.53485 0.43896 
   1  10  -8   48.10   45.54   0 0.84513-0.72277 0.02038 0.60386-0.53197 0.33960 
   1  11 -15   69.01   50.69   0 0.84679-0.72570 0.01722 0.66967-0.52946 0.16706 
   1  11 -14   19.59   50.88   0 0.84454-0.72343 0.02150 0.66453-0.53286 0.19490 
   2 -12 -12   56.94   69.51   0 0.85001-0.59960 0.01102-0.76259-0.52451 0.23367 
   2 -11  -6   28.26   51.01   0 0.84884-0.59896 0.01328-0.70114-0.52632 0.38060 
   2 -10  -2    7.90   47.20   0 0.84654-0.59595 0.01771-0.64093-0.52985 0.47864 
   2  -9   1   82.23   53.04   0 0.84819-0.59774 0.01454-0.57766-0.52733 0.55141 
   2  -8   3  108.22   41.75   0 0.84319-0.59271 0.02403-0.52502-0.53485 0.60678 
   2  -7   5  106.61   38.69   0 0.84319-0.59312 0.02403-0.46241-0.53485 0.65550 
   2  -6   7   90.19   47.81   0 0.84816-0.59752 0.01460-0.39058-0.52737 0.69710 
   2  -5   8   43.05   38.80   0 0.84387-0.59414 0.02277-0.33533-0.53386 0.72823 
   2  -4   9  561.41   47.45   0 0.84252-0.59227 0.02530-0.27675-0.53585 0.75410 
   2  -3  10  306.57   55.71   0 0.84609-0.59596 0.01855-0.20640-0.53052 0.77372 
   2  -1  11  622.40   65.09   0 0.84726-0.59796 0.01633-0.08044-0.52875 0.79569 
   2  11  -4  106.38   50.27   0 0.84837-0.60199 0.01419 0.67378-0.52704 0.43128 
   2  12  -8   11.75   46.64   0 0.84420-0.59828 0.02213 0.72678-0.53336 0.34141 
   3 -11   0    7.14   55.10   0 0.84753-0.47145 0.01581-0.70352-0.52834 0.52740 
   3 -10   3   65.43   55.26   0 0.84748-0.47101 0.01591-0.64186-0.52842 0.60125 
   3  -9   5   -4.28   36.98   0 0.84319-0.46860 0.02403-0.58708-0.53485 0.65663 
   3  -7   9   72.95   47.52   0 0.84548-0.47187 0.01972-0.45806-0.53144 0.75048 
   3  -2  14  217.63   52.69   0 0.84795-0.47318 0.01500-0.14092-0.52770 0.86798 
   3  12  -2   54.53   61.88   0 0.84940-0.47881 0.01220 0.73698-0.52546 0.47956 
   4 -10   6   51.67   49.94   0 0.84654-0.34654 0.01771-0.64627-0.52985 0.67689 
   4  -9   8   31.82   35.55   0 0.84319-0.34332 0.02403-0.58896-0.53485 0.72889 
   4  -8  10   71.85   33.81   0 0.84387-0.34350 0.02277-0.52375-0.53386 0.77709 
   4  -7  12    5.58   46.71   0 0.84851-0.34778 0.01391-0.45266-0.52682 0.81884 
   4  -6  13   46.75   48.42   0 0.84631-0.34701 0.01814-0.39588-0.53019 0.84818 
   4  -5  14   61.58   40.11   0 0.84387-0.34446 0.02277-0.33640-0.53386 0.87463 
   4  -4  15  114.80   55.59   0 0.84536-0.34580 0.01996-0.27105-0.53163 0.89667 
   5  -6  15    6.71   49.40   0 0.84851-0.22418 0.01391-0.39065-0.52682 0.89131 
   5  -5  16   69.72   52.40   0 0.84733-0.22244 0.01620-0.32944-0.52865 0.91625 
   5  -1  18   62.17   50.79   0 0.84592-0.22327 0.01888-0.08398-0.53078 0.97039 
   5   2  18   58.69   53.03   0 0.84654-0.22244 0.01771 0.10597-0.52985 0.96888 
  -1  -3 -24   48.61   50.29   0 0.85328-0.97847 0.00481-0.19391-0.51940-0.06367 
  -1  -3 -23   40.13   58.04   0 0.85513-0.98046 0.00112-0.18948-0.51641-0.04202 
  -1  -3 -22  179.98   66.12   0 0.85679-0.98153-0.00224-0.18723-0.51368-0.02045 
  -1  -3 -21   45.18   65.49   0 0.85768-0.98226-0.00406-0.18424-0.51219 0.00179 
  -1  -3 -20   49.96   65.73   0 0.85560-0.98108 0.00016-0.18755-0.51564 0.03030 
  -1  -3 -19  273.11   73.54   0 0.85420-0.97883 0.00298-0.19258-0.51792 0.05699 
  -1  -2 -28   80.89   52.50   0 0.85282-0.97841 0.00573-0.13216-0.52014-0.15858 
  -1  -2 -27   91.38   62.43   0 0.85736-0.98219-0.00341-0.12178-0.51273-0.14268 
  -1  -2 -15  767.76   73.15   0 0.85377-0.97863 0.00383-0.13026-0.51861 0.15391 
  -1  -1 -29  126.77   51.71   0 0.85415-0.98049 0.00308-0.06823-0.51801-0.18547 
  -1   0 -30   11.43   53.62   0 0.85212-0.97872 0.00711-0.00848-0.52126-0.20714 
  -1   0 -29  160.78   52.56   0 0.85592-0.98252-0.00048-0.00202-0.51511-0.18835 
  -1   0 -13  434.84   65.51   0 0.85330-0.97863 0.00477-0.00558-0.51937 0.20315 
  -1   1 -30   88.33   54.84   0 0.85152-0.97783 0.00830 0.05375-0.52222-0.20542 
  -1   1 -29   25.85   47.71   0 0.85498-0.98087 0.00142 0.05907-0.51666-0.18866 
  -1   1 -13   24.96   60.88   0 0.85308-0.97695 0.00521 0.05653-0.51973 0.20450 
  -1   2 -29   76.65   49.41   0 0.85144-0.97724 0.00846 0.11647-0.52235-0.18150 
  -1   2 -28  110.54   50.84   0 0.85358-0.98050 0.00423 0.11922-0.51893-0.16073 
  -1   2 -15  954.28   66.72   0 0.85464-0.98094 0.00210 0.12113-0.51721 0.15238 
  -1   2 -14 1027.74   56.48   0 0.85051-0.97630 0.01027 0.11448-0.52380 0.18356 
  -1   3 -27   56.02   37.93   0 0.84986-0.97667 0.01154 0.17514-0.52482-0.13069 
  -1   3 -26  254.90   49.49   0 0.85215-0.97835 0.00706 0.17979-0.52122-0.10998 
  -1   3 -25   95.61   49.67   0 0.85329-0.98032 0.00479 0.18151-0.51938-0.08683 
  -1   3 -24  111.48   50.84   0 0.85466-0.98161 0.00205 0.18287-0.51717-0.06658 
  -1   3 -19  440.70   57.88   0 0.85517-0.98182 0.00104 0.18442-0.51635 0.05454 
  -1   3 -18  179.57   53.89   0 0.85362-0.98046 0.00413 0.18106-0.51885 0.08212 
  -1   3 -17  537.79   60.39   0 0.85201-0.97808 0.00733 0.17982-0.52144 0.10831 
  -1   3 -16   40.24   37.46   0 0.84921-0.97525 0.01280 0.17479-0.52583 0.13749 
   0  -8 -16   31.54   73.46   0 0.85707-0.85577-0.00282-0.49859-0.51321 0.12467 
   0  -7 -10  362.18   73.80   0 0.85618-0.85452-0.00101-0.43778-0.51468 0.27245 
   0   5  -4  300.73   63.87   0 0.85107-0.85264 0.00918 0.30281-0.52293 0.42624 
   0   6  -6  185.50   40.89   0 0.84954-0.85157 0.01217 0.36217-0.52532 0.38024 
   0   7  -9   42.41   36.48   0 0.84986-0.85237 0.01154 0.42516-0.52482 0.30698 
   0   8 -28   99.76   49.97   0 0.85308-0.85721 0.00521 0.49318-0.51973-0.15860 
   0   8 -27  165.95   49.25   0 0.85400-0.85886 0.00339 0.49661-0.51825-0.13742 
   0   8 -15  158.89   49.00   0 0.85371-0.85692 0.00396 0.49418-0.51871 0.15448 
   0   8 -14  142.77   36.23   0 0.85051-0.85387 0.01027 0.48920-0.52380 0.18405 
   1  -9  -6  269.00   56.08   0 0.85129-0.72576 0.00875-0.57139-0.52258 0.37701 
   1  -7   0  296.22   61.10   0 0.85289-0.72747 0.00560-0.44316-0.52004 0.51946 
   1  -6   2  151.60   56.24   0 0.85332-0.72717 0.00473-0.38024-0.51934 0.56768 
   1   8  -2  134.94   52.09   0 0.85329-0.73046 0.00479 0.49593-0.51938 0.47110 
   1   9  -5  107.78   48.24   0 0.85268-0.72997 0.00601 0.55618-0.52037 0.39971 
   1  10 -10   20.66   44.59   0 0.85529-0.73434 0.00079 0.62303-0.51614 0.27414 
   1  10  -9   38.20   45.89   0 0.85051-0.72887 0.01027 0.61437-0.52380 0.30619 
   1  11 -19   38.86   49.19   0 0.85308-0.73271 0.00521 0.68006-0.51973 0.06195 
   1  11 -18   -7.10   51.15   0 0.85244-0.73018 0.00648 0.68027-0.52075 0.08501 
   1  11 -17   -8.93   37.40   0 0.85051-0.72978 0.01027 0.67675-0.52380 0.11187 
   1  11 -16   59.28   35.90   0 0.84921-0.72762 0.01280 0.67441-0.52583 0.13706 
   2 -12 -11   62.92   52.11   0 0.85399-0.60267 0.00340-0.75449-0.51826 0.25152 
   2 -11  -5   14.50   51.89   0 0.85561-0.60475 0.00015-0.68875-0.51563 0.39400 
   2  -8   4  -10.66   51.98   0 0.85372-0.60223 0.00395-0.50393-0.51871 0.61542 
   2  -2  11   26.98   53.66   0 0.85465-0.60497 0.00208-0.12770-0.51719 0.78402 
   2   2  11   22.47   50.60   0 0.85370-0.60495 0.00398 0.12057-0.51873 0.78615 
   2   7   6  205.19   68.80   0 0.85729-0.61018-0.00326 0.44093-0.51285 0.65879 
   2   9   2   -1.97   47.55   0 0.85276-0.60474 0.00585 0.55653-0.52024 0.57104 
   2  10  -1  241.89   53.05   0 0.85490-0.60840 0.00157 0.62433-0.51678 0.49199 
   2  12 -10   69.97   48.33   0 0.85371-0.60820 0.00396 0.74614-0.51871 0.27598 
   2  12  -9   70.32   36.02   0 0.84921-0.60307 0.01280 0.73705-0.52583 0.30950 
   3 -12  -3   54.32   51.24   0 0.85421-0.47837 0.00295-0.75450-0.51790 0.44445 
   3  -9   6  112.98   51.03   0 0.85276-0.47743 0.00585-0.56869-0.52024 0.66654 
   3  -8   8   95.22   48.03   0 0.85267-0.47765 0.00602-0.50661-0.52038 0.71481 
   3  -6  11   46.33   44.57   0 0.85248-0.47764 0.00641-0.38325-0.52069 0.78812 
   3  -5  12  136.55   35.69   0 0.85051-0.47566 0.01027-0.32312-0.52380 0.81594 
   3  -4  13  571.98   59.00   0 0.85185-0.47752 0.00764-0.25863-0.52169 0.83772 
   3   3  14   92.37   64.59   0 0.85788-0.48458-0.00447 0.19258-0.51186 0.85279 
   3  10   4   14.50   58.06   0 0.85712-0.48454-0.00292 0.62746-0.51312 0.61094 
   3  11   1   61.78   63.27   0 0.85820-0.48502-0.00512 0.69184-0.51133 0.53683 
   4 -10   7   -7.89   49.44   0 0.85340-0.35202 0.00458-0.63052-0.51922 0.68896 
   4  -9   9   59.89   50.88   0 0.85244-0.35222 0.00648-0.56852-0.52075 0.74092 
   4  -8  11   32.36   45.84   0 0.85413-0.35497 0.00313-0.50348-0.51804 0.78542 
   4  -3  16   39.94   36.26   0 0.85019-0.35098 0.01091-0.19877-0.52431 0.91368 
   4  -1  17   59.28   52.16   0 0.85384-0.35394 0.00370-0.06587-0.51851 0.93194 
   4   0  17  -10.56   50.25   0 0.85308-0.35429 0.00521-0.00592-0.51973 0.93428 
   4   1  17  126.08   51.94   0 0.85356-0.35432 0.00426 0.05790-0.51895 0.93266 
   4   5  15   14.22   66.36   0 0.85567-0.35726 0.00004 0.31071-0.51553 0.88084 
   4   6  14   90.99   85.84   0 0.85949-0.36186-0.00778 0.38367-0.50915 0.84987 
   4   8  11   31.69  111.38   0 0.88573-0.38917-0.06839 0.56834-0.45761 0.72586 
   5  -7  14   58.30   48.05   0 0.85177-0.22732 0.00780-0.44706-0.52181 0.86357 
   5  -4  17   26.65   54.15   0 0.85308-0.23118 0.00521-0.25914-0.51973 0.93664 
   5  -2  18   74.26   35.94   0 0.84986-0.22504 0.01154-0.13754-0.52482 0.96376 
   5   3  18   25.02   60.40   0 0.85655-0.23350-0.00176 0.18932-0.51407 0.95363 
  -1  -2 -26  -17.25   48.82   0 0.85961-0.98543-0.00793-0.11768-0.50879-0.12222 
  -1  -2 -25   84.28   65.08   0 0.86233-0.98814-0.01362-0.11419-0.50411-0.10155 
  -1  -2 -16  336.95   58.11   0 0.86005-0.98510-0.00884-0.11768-0.50804 0.11952 
  -1  -1 -28   73.08   50.08   0 0.85850-0.98419-0.00564-0.05915-0.51067-0.16828 
  -1  -1 -27   76.73   51.64   0 0.86142-0.98757-0.01170-0.05319-0.50569-0.14922 
  -1  -1 -14   40.24   54.98   0 0.85763-0.98241-0.00384-0.05923-0.51214 0.17338 
  -1   0 -28   22.48   49.49   0 0.85961-0.98560-0.00793 0.00663-0.50879-0.17151 
  -1   0 -14 1190.26   73.18   0 0.86008-0.98534-0.00891 0.00778-0.50799 0.16808 
  -1   1 -28   73.03   50.77   0 0.85820-0.98395-0.00502 0.06559-0.51117-0.16958 
  -1   1 -27   87.13   46.98   0 0.86031-0.98725-0.00938 0.06989-0.50760-0.14695 
  -1   1 -15  314.27   58.79   0 0.86143-0.98718-0.01173 0.07215-0.50567 0.14165 
  -1   1 -14   78.70   57.64   0 0.85695-0.98248-0.00246 0.06373-0.51326 0.17399 
  -1   2 -27   18.59   36.87   0 0.85622-0.98277-0.00097 0.12509-0.51447-0.14124 
  -1   2 -26    8.60   47.43   0 0.85885-0.98478-0.00635 0.13069-0.51009-0.12047 
  -1   2 -25  161.69   49.28   0 0.86016-0.98712-0.00907 0.13084-0.50786-0.09880 
  -1   2 -24  326.49   51.98   0 0.86146-0.98859-0.01179 0.13424-0.50562-0.07670 
  -1   2 -17  529.42   59.16   0 0.86064-0.98676-0.01007 0.13366-0.50704 0.09427 
  -1   2 -16  504.14   59.38   0 0.85859-0.98427-0.00583 0.12930-0.51051 0.12165 
  -1   3 -23   41.46   38.84   0 0.85559-0.98216 0.00030 0.18687-0.51550-0.04287 
  -1   3 -22  150.44   36.34   0 0.85622-0.98293-0.00097 0.18648-0.51447-0.01941 
  -1   3 -21   50.54   35.54   0 0.85622-0.98302-0.00097 0.18665-0.51447 0.00587 
  -1   3 -20   23.26   37.73   0 0.85590-0.98237-0.00034 0.18749-0.51499 0.02997 
   0  -8 -15  183.99   79.01   0 0.86522-0.86368-0.01980-0.48170-0.49899 0.13555 
   0  -5  -4  306.43   75.85   0 0.86303-0.86243-0.01512-0.29739-0.50287 0.40477 
   0   4  -3 1525.78   87.47   0 0.86108-0.86273-0.01099 0.26004-0.50628 0.43373 
   0   6  -7 1007.11   64.67   0 0.85862-0.86076-0.00589 0.38010-0.51047 0.34032 
   0   7 -11   43.62   51.95   0 0.86017-0.86239-0.00910 0.44613-0.50783 0.24329 
   0   7 -10  295.89   40.31   0 0.85559-0.85853 0.00030 0.43641-0.51550 0.27247 
   0   8 -26   31.46   36.03   0 0.85622-0.85985-0.00097 0.50068-0.51447-0.11461 
   0   8 -25   64.19   45.99   0 0.85882-0.86008-0.00629 0.50417-0.51014-0.09596 
   0   8 -24   -3.60   45.44   0 0.85869-0.86170-0.00603 0.50543-0.51035-0.07140 
   0   8 -23   95.47   45.42   0 0.85930-0.86396-0.00730 0.50427-0.50931-0.04821 
   0   8 -22  112.04   47.29   0 0.85991-0.86395-0.00856 0.50587-0.50827-0.02583 
   0   8 -21   66.21   45.65   0 0.85975-0.86382-0.00822 0.50670-0.50856-0.00113 
   0   8 -20   20.52   46.94   0 0.85991-0.86362-0.00856 0.50637-0.50827 0.02472 
   0   8 -19  112.70   46.48   0 0.85930-0.86352-0.00730 0.50486-0.50931 0.04756 
   0   8 -18   93.06   47.23   0 0.85888-0.86145-0.00643 0.50510-0.51002 0.07418 
   0   8 -17   11.07   46.49   0 0.85746-0.86043-0.00350 0.50183-0.51241 0.10233 
   0   8 -16   46.79   34.50   0 0.85559-0.85851 0.00030 0.49965-0.51550 0.12599 
   1 -11 -19   41.82   78.86   0 0.86584-0.74062-0.02116-0.66825-0.49786 0.03667 
   1 -10 -10   34.24   50.69   0 0.85730-0.73101-0.00318-0.62243-0.51267 0.27113 
   1  -9  -5   78.33   46.39   0 0.85996-0.73412-0.00866-0.55411-0.50819 0.38609 
   1  -8  -2  165.73   54.14   0 0.85840-0.73179-0.00543-0.49523-0.51084 0.46286 
   1  -5   4 1446.98   74.73   0 0.86075-0.73528-0.01031-0.30228-0.50683 0.60299 
   1  -4   5 1215.15   78.67   0 0.85885-0.73351-0.00635-0.24400-0.51009 0.63113 
   1   6   2  203.24   54.31   0 0.85952-0.73735-0.00775 0.38186-0.50894 0.55778 
   1   7   0  439.20   55.65   0 0.85973-0.73762-0.00818 0.44523-0.50859 0.50877 
   1   9  -6  220.28   50.71   0 0.85980-0.73865-0.00833 0.56998-0.50846 0.36299 
   1  10 -11  111.17   51.56   0 0.85930-0.73894-0.00730 0.63056-0.50931 0.24321 
   2 -12 -10   25.72   51.34   0 0.85900-0.60943-0.00666-0.74352-0.50983 0.26678 
   2 -10  -1  248.26   53.67   0 0.85715-0.60593-0.00287-0.62210-0.51293 0.49058 
   2  -9   2   49.39   49.56   0 0.85865-0.60859-0.00594-0.55813-0.51042 0.55942 
   2  -7   6  198.76   40.43   0 0.85559-0.60467 0.00030-0.43709-0.51550 0.66217 
   2  -6   8  362.75   53.27   0 0.86103-0.60973-0.01089-0.36364-0.50636 0.70101 
   2  -5   9   67.57   49.08   0 0.85896-0.60931-0.00658-0.30724-0.50990 0.72803 
   2  -4  10  752.08   63.85   0 0.85930-0.60891-0.00730-0.24300-0.50931 0.75247 
   2   8   4   13.98   48.53   0 0.85930-0.61377-0.00730 0.50533-0.50931 0.60768 
   2  11  -5   50.74   46.61   0 0.85713-0.61063-0.00282 0.68931-0.51297 0.39320 
   2  12 -12   87.74   49.64   0 0.85986-0.61535-0.00846 0.75956-0.50836 0.21790 
   2  12 -11  -12.53   47.74   0 0.85854-0.61193-0.00571 0.75396-0.51060 0.24516 
   3 -12  -2   26.16   49.85   0 0.86081-0.48464-0.01042-0.74198-0.50675 0.45803 
   3 -11   1   34.96   35.47   0 0.85590-0.48148-0.00034-0.68835-0.51499 0.53800 
   3 -10   4   23.21   33.54   0 0.85622-0.48026-0.00097-0.62564-0.51447 0.61075 
   3  -7  10   82.24   34.88   0 0.85622-0.48105-0.00097-0.43664-0.51447 0.75728 
   3  -3  14   28.26   35.15   0 0.85653-0.48142-0.00160-0.18618-0.51396 0.85458 
   3  -1  15   62.90   50.71   0 0.86173-0.48713-0.01236-0.04956-0.50515 0.87052 
   3   0  15  326.80   54.48   0 0.85998-0.48572-0.00869 0.00901-0.50817 0.87288 
   3  12  -3   25.57   47.96   0 0.85930-0.48850-0.00730 0.75580-0.50931 0.43905 
   4  -7  13  156.03   46.76   0 0.85930-0.36015-0.00730-0.42971-0.50931 0.82571 
   4  -6  14   15.36   35.05   0 0.85684-0.35668-0.00223-0.37294-0.51344 0.85446 
   4  -5  15   27.64   38.28   0 0.85684-0.35780-0.00223-0.31122-0.51344 0.87851 
   4  -4  16   70.67   51.20   0 0.85910-0.35862-0.00688-0.24341-0.50965 0.89951 
   4  -2  17  152.67   48.14   0 0.85888-0.35958-0.00643-0.11881-0.51002 0.92424 
   4   2  17   75.66   47.12   0 0.85961-0.36145-0.00793 0.13290-0.50879 0.92239 
   4   4  16  -14.85   58.66   0 0.86282-0.36506-0.01468 0.26301-0.50324 0.89299 
   4  10   7   27.32   66.83   0 0.86695-0.37127-0.02357 0.64703-0.49584 0.66744 
   5  -6  16   22.96   50.02   0 0.85930-0.23337-0.00730-0.37026-0.50931 0.89754 
   5  -5  17  -13.13   50.36   0 0.85976-0.23528-0.00825-0.30557-0.50853 0.92122 
   5  -3  18   57.74   38.85   0 0.85590-0.23282-0.00034-0.18778-0.51499 0.95313 
   5  -1  19    6.20   47.18   0 0.85930-0.23500-0.00730-0.05625-0.50931 0.96962 
   5   0  19  -28.08   47.63   0 0.85976-0.23643-0.00825 0.00663-0.50853 0.97105 
   5   1  19  -18.13   46.81   0 0.86052-0.23693-0.00983 0.07077-0.50723 0.96854 
  -1  -2 -24  331.53   54.74   0 0.86538-0.99052-0.01989-0.10743-0.49873-0.08343 
  -1  -2 -23   80.96   50.31   0 0.86684-0.99252-0.02307-0.10269-0.49608-0.06259 
  -1  -2 -22   85.36   60.23   0 0.86903-0.99394-0.02790-0.09899-0.49205-0.04194 
  -1  -2 -19  250.47   64.60   0 0.86944-0.99429-0.02881-0.09779-0.49128 0.03011 
  -1  -2 -18  202.70   61.25   0 0.86802-0.99267-0.02566-0.10121-0.49392 0.05722 
  -1  -2 -17  447.42   59.59   0 0.86508-0.98982-0.01924-0.10734-0.49927 0.08619 
  -1  -1 -26   34.26   51.09   0 0.86528-0.99070-0.01968-0.04331-0.49890-0.13028 
  -1  -1 -25  147.81   54.53   0 0.86691-0.99314-0.02322-0.04070-0.49596-0.11076 
  -1  -1 -16  966.61   80.19   0 0.86808-0.99327-0.02578-0.03823-0.49382 0.10532 
  -1  -1 -15  312.09   58.21   0 0.86434-0.98908-0.01765-0.04614-0.50058 0.13612 
  -1   0 -27   13.45   49.74   0 0.86538-0.98789-0.01989 0.01797-0.49873-0.15691 
  -1   0 -26  102.32   51.36   0 0.86538-0.99149-0.01989 0.01782-0.49873-0.13183 
  -1   0 -25   84.35   49.86   0 0.86747-0.99377-0.02444 0.02347-0.49493-0.11209
[truncated: 397,818 more chars]
